# Supplementary material for: Color center creation by dipole stacking in crystals of 2-meth­oxy-5-nitro­aniline
Source: Acta Crystallogr E Crystallogr Commun. 2024 Sep 10;80(Pt 10):1003–5. doi: 10.1107/S2056989024008739 (PMC11451495; doi:10.1107/S2056989024008739)
Supplement: Supplementary file 1 [file e-80-01003-sup1.cif]

##############################################################################
#                                                                            #
# This CIF contains the data in a paper accepted for publication in          #
# Acta Crystallographica Section E. It conforms to the requirements of       #
# Notes for Authors for Acta Crystallographica Section E, and has been       #
# peer reviewed under the auspices of the IUCr Commission on Journals.       #
#                                                                            #
# Full details of the Crystallographic Information File format               #
# are given in the paper "The Crystallographic Information File (CIF):       #
# a New Standard Archive File for Crystallography" by S. R. Hall, F. H.      #
# Allen and I. D. Brown [Acta Cryst. (1991), A47, 655-685].                  #
#                                                                            #
# The current version of the core CIF dictionary is obtainable from          #
# ftp://ftp.iucr.org/pub/cif_core.dic.                                       #
#                                                                            #
# Software is freely available for graphical display of the structure(s)     #
# in this CIF. For information consult the CIF software page                 #
# http://www.iucr.org/resources/cif/software.                                #
#                                                                            #
# This file may be used for bona fide research purposes within the           #
# scientific community so long as proper attribution is given to the journal # 
# article from which it was obtained.                                        #
#                                                                            #
##############################################################################
data_I
_audit_creation_method
;
Olex2 1.5
(compiled 2024.02.16 svn.r378c4104 for OlexSys, GUI svn.r6928)
;
_journal_date_recd_electronic     2024-08-15
_journal_date_accepted     2024-09-05
_journal_name_full     'Acta Crystallographica, Section E'
_journal_year     2024
_journal_volume     80
_journal_issue      1
_journal_page_first     0
_journal_page_last     0
_journal_paper_category     GO
_journal_paper_doi     10.1107/S2056989024008739
_journal_coeditor_code     EV2011
_publ_contact_author_name     'Jonathan Filley'
_publ_contact_author_address
;
Oligometrics, Inc.
2510 47th Street, Suite 208
Boulder, CO
80301
USA
;
_publ_contact_author_email     'jfilley@oligometrics.com'
_publ_contact_author_fax     ?
_publ_contact_author_phone     '7205304436'
_publ_section_title
;
Color center creation by dipole stacking in crystals of
2-methoxy-5-nitroaniline
;
loop_
    _publ_author_name
    _publ_author_footnote
    _publ_author_address
    'Filley, Jonathan' .
;
Oligometrics, Inc.
2510 47th Street, Suite 208
Boulder, CO
80301
USA
;
_publ_section_synopsis
;
The title compound 2-methoxy-5-nitroaniline forms orange--red crystals and
displays shifts in light absorption to longer wavelengths in solution as the
concentration increases. Molecular face-to-face stacking with dipoles oriented
antiparallel creates a color center, which is compared to certain inorganic
semiconductors.
;
_chemical_name_systematic
;
2-Methoxy-5-nitroaniline
;
_chemical_name_common     ?
_chemical_formula_moiety     'C7 H8 N2 O3'
_chemical_formula_sum     'C7 H8 N2 O3'
_chemical_formula_iupac     'C7 H8 N2 O3'
_chemical_formula_weight     168.15
_chemical_melting_point     ?
_space_group_crystal_system     monoclinic
_space_group_name_H-M_alt     'P 1 21/n 1'
_space_group_name_Hall     '-P 2yn'
loop_
    _space_group_symop_operation_xyz
    'x, y, z'
    '-x+1/2, y+1/2, -z+1/2'
    '-x, -y, -z'
    'x-1/2, -y-1/2, z-1/2'
_cell_length_a     7.14981(11)
_cell_length_b     9.79512(11)
_cell_length_c     10.74206(14)
_cell_angle_alpha     90
_cell_angle_beta     96.9437(14)
_cell_angle_gamma     90
_cell_volume     746.783(18)
_cell_formula_units_Z     4
_cell_measurement_reflns_used     7580
_cell_measurement_theta_min     4.1410
_cell_measurement_theta_max     75.8650
_cell_measurement_temperature     100
_exptl_crystal_description     block
_exptl_crystal_colour     'clear dark orange'
_exptl_crystal_size_max     0.5
_exptl_crystal_size_mid     0.4
_exptl_crystal_size_min     0.2
_exptl_crystal_density_diffrn     1.496
_exptl_crystal_density_meas     ?
_exptl_crystal_density_method     ?
_exptl_crystal_F_000     352
_exptl_absorpt_coefficient_mu     1.014
_exptl_absorpt_correction_type     multi-scan
_exptl_absorpt_process_details
;
(CrysAlisPro; Agilent, 2014)
;
_exptl_absorpt_correction_T_min     0.82670
_exptl_absorpt_correction_T_max     1.00000
_exptl_special_details     ?
_diffrn_ambient_temperature     100
_diffrn_source     'sealed X-ray tube'
_diffrn_radiation_type     'Cu K\a'
_diffrn_radiation_wavelength     1.54184
_diffrn_radiation_monochromator     mirror
_diffrn_measurement_device_type     'Xcalibur, Onyx, Ultra'
_diffrn_measurement_device     'four-circle diffractometer'
_diffrn_measurement_method     '\w scans'
_diffrn_detector     'CCD plate'
_diffrn_detector_area_resol_mean     8.2603
_diffrn_reflns_number     13822
_diffrn_reflns_av_R_equivalents     0.0489
_diffrn_reflns_av_unetI/netI     0.0193
_diffrn_reflns_theta_min     7.065
_diffrn_reflns_theta_max     76.077
_diffrn_reflns_theta_full     67.684
_diffrn_measured_fraction_theta_max     0.989
_diffrn_measured_fraction_theta_full     0.996
_diffrn_reflns_limit_h_min     -8
_diffrn_reflns_limit_h_max     8
_diffrn_reflns_limit_k_min     -12
_diffrn_reflns_limit_k_max     12
_diffrn_reflns_limit_l_min     -13
_diffrn_reflns_limit_l_max     13
_diffrn_radiation_probe     x-ray
_refine_special_details     ?
_reflns_number_total     1543
_reflns_number_gt     1398
_reflns_threshold_expression     'I > 2\s(I)'
_refine_ls_structure_factor_coef     Fsqd
_refine_ls_matrix_type     full
_refine_ls_R_factor_all     0.0392
_refine_ls_R_factor_gt     0.0353
_refine_ls_wR_factor_gt     0.0927
_refine_ls_wR_factor_ref     0.0974
_refine_ls_goodness_of_fit_ref     1.057
_refine_ls_restrained_S_all     1.057
_refine_ls_number_reflns     1543
_refine_ls_number_parameters     141
_refine_ls_number_restraints     0
_refine_ls_hydrogen_treatment     refall
_refine_ls_weighting_scheme     calc
_refine_ls_weighting_details
              'w=1/[\s^2^(Fo^2^)+(0.0542P)^2^+0.2402P] where P=(Fo^2^+2Fc^2^)/3'
_atom_sites_solution_hydrogens     difmap
_atom_sites_solution_primary     direct
_atom_sites_solution_secondary     ?
_refine_ls_shift/su_max     0.000
_refine_ls_shift/su_mean     0.000
_refine_diff_density_max     0.253
_refine_diff_density_min     -0.165
_refine_ls_extinction_method     none
_refine_ls_extinction_coef     .
loop_
    _atom_type_symbol
    _atom_type_description
    _atom_type_scat_dispersion_real
    _atom_type_scat_dispersion_imag
    _atom_type_scat_source
    'C' 'C' 0.0181 0.0091
                         'International Tables Vol C Tables 4.2.6.8 and 6.1.1.4'
    'H' 'H' 0.0000 0.0000
                         'International Tables Vol C Tables 4.2.6.8 and 6.1.1.4'
    'N' 'N' 0.0311 0.0180
                         'International Tables Vol C Tables 4.2.6.8 and 6.1.1.4'
    'O' 'O' 0.0492 0.0322
                         'International Tables Vol C Tables 4.2.6.8 and 6.1.1.4'
_computing_data_collection
;
CrysAlisPro (Agilent, 2014)
;
_computing_cell_refinement
;
CrysAlisPro (Agilent, 2014)
;
_computing_data_reduction
;
CrysAlisPro (Agilent, 2014)
;
_computing_structure_solution
;
SHELXS  (Sheldrick, 2008)
;
_computing_structure_refinement
;
<i>SHELXL2013/4</i> (Sheldrick, 2015)
;
_computing_molecular_graphics
;
Olex2 1.5 (Dolomanov <i>et al.</i>,  2009)
;
_computing_publication_material
;
Olex2 1.5 (Dolomanov <i>et al.</i>,  2009)
;
loop_
    _atom_site_type_symbol
    _atom_site_label
    _atom_site_fract_x
    _atom_site_fract_y
    _atom_site_fract_z
    _atom_site_U_iso_or_equiv
    _atom_site_adp_type
    _atom_site_calc_flag
    _atom_site_occupancy
    _atom_site_disorder_assembly
    _atom_site_disorder_group
    O O1 0.43312(12) 0.35947(8) 0.24323(7) 0.0204(2) Uani d 1 . .
    O O3 0.09878(13) 0.51541(9) -0.30006(8) 0.0259(2) Uani d 1 . .
    O O2 0.05943(13) 0.70793(9) -0.20810(9) 0.0278(2) Uani d 1 . .
    C C3 0.28683(16) 0.55666(12) 0.13260(11) 0.0192(3) Uani d 1 . .
    N N2 0.11198(14) 0.58793(10) -0.20487(9) 0.0201(2) Uani d 1 . .
    N N1 0.38353(15) 0.20274(10) 0.04027(10) 0.0212(2) Uani d 1 . .
    C C5 0.19259(16) 0.53005(11) -0.08607(10) 0.0178(3) Uani d 1 . .
    C C1 0.32888(16) 0.33783(11) 0.02968(11) 0.0172(3) Uani d 1 . .
    C C6 0.24983(16) 0.39389(12) -0.08308(10) 0.0177(3) Uani d 1 . .
    C C2 0.34803(16) 0.42203(12) 0.13800(10) 0.0174(3) Uani d 1 . .
    C C4 0.20887(16) 0.61213(12) 0.01915(11) 0.0190(3) Uani d 1 . .
    C C7 0.45834(19) 0.43980(13) 0.35597(11) 0.0231(3) Uani d 1 . .
    H H4 0.167(2) 0.7045(16) 0.0136(14) 0.025(4) Uiso d 1 . .
    H H3 0.301(2) 0.6112(15) 0.2055(14) 0.022(3) Uiso d 1 . .
    H H6 0.236(2) 0.3386(16) -0.1572(15) 0.024(4) Uiso d 1 . .
    H H7A 0.532(2) 0.5240(17) 0.3417(14) 0.032(4) Uiso d 1 . .
    H H7B 0.335(2) 0.4632(16) 0.3830(13) 0.027(4) Uiso d 1 . .
    H H1A 0.459(2) 0.1820(16) 0.1091(16) 0.027(4) Uiso d 1 . .
    H H7C 0.527(2) 0.3821(16) 0.4180(14) 0.027(4) Uiso d 1 . .
    H H1B 0.407(2) 0.1628(18) -0.0284(17) 0.035(4) Uiso d 1 . .
loop_
    _atom_site_aniso_label
    _atom_site_aniso_U_11
    _atom_site_aniso_U_22
    _atom_site_aniso_U_33
    _atom_site_aniso_U_12
    _atom_site_aniso_U_13
    _atom_site_aniso_U_23
    O1 0.0242(4) 0.0200(4) 0.0163(4) 0.0008(3) 0.0000(3) -0.0008(3)
    O3 0.0314(5) 0.0261(5) 0.0197(4) -0.0031(4) 0.0004(3) 0.0019(3)
    O2 0.0309(5) 0.0211(4) 0.0317(5) 0.0056(4) 0.0046(4) 0.0078(4)
    C3 0.0174(6) 0.0190(6) 0.0215(6) -0.0021(4) 0.0036(4) -0.0039(4)
    N2 0.0175(5) 0.0207(5) 0.0225(5) -0.0020(4) 0.0037(4) 0.0045(4)
    N1 0.0264(6) 0.0183(5) 0.0185(5) 0.0029(4) 0.0012(4) -0.0010(4)
    C5 0.0142(5) 0.0196(6) 0.0199(6) -0.0012(4) 0.0034(4) 0.0029(4)
    C1 0.0144(5) 0.0174(5) 0.0202(5) -0.0017(4) 0.0042(4) -0.0003(4)
    C6 0.0165(6) 0.0191(5) 0.0180(5) -0.0016(4) 0.0040(4) -0.0015(4)
    C2 0.0146(6) 0.0199(6) 0.0179(5) -0.0014(4) 0.0025(4) 0.0013(4)
    C4 0.0149(6) 0.0165(5) 0.0263(6) 0.0001(4) 0.0050(4) 0.0006(4)
    C7 0.0265(7) 0.0249(6) 0.0176(6) -0.0007(5) 0.0010(5) -0.0023(5)
_geom_special_details
;
 All esds (except the esd in the dihedral angle between two l.s. planes)
 are estimated using the full covariance matrix.  The cell esds are taken
 into account individually in the estimation of esds in distances, angles
 and torsion angles; correlations between esds in cell parameters are only
 used when they are defined by crystal symmetry.  An approximate (isotropic)
 treatment of cell esds is used for estimating esds involving l.s. planes.
;
loop_
    _geom_bond_atom_site_label_1
    _geom_bond_atom_site_label_2
    _geom_bond_site_symmetry_2
    _geom_bond_distance
    _geom_bond_publ_flag
    O1 C2 . 1.3627(14) ?
    O1 C7 . 1.4373(14) ?
    O3 N2 . 1.2393(13) ?
    O2 N2 . 1.2332(13) ?
    C3 C2 . 1.3884(16) ?
    C3 C4 . 1.3881(16) ?
    C3 H3 . 0.944(15) ?
    N2 C5 . 1.4506(14) ?
    N1 C1 . 1.3805(15) ?
    N1 H1A . 0.885(17) ?
    N1 H1B . 0.869(19) ?
    C5 C6 . 1.3943(16) ?
    C5 C4 . 1.3804(16) ?
    C1 C6 . 1.3866(16) ?
    C1 C2 . 1.4193(16) ?
    C6 H6 . 0.958(16) ?
    C4 H4 . 0.952(16) ?
    C7 H7A . 1.001(17) ?
    C7 H7B . 0.986(16) ?
    C7 H7C . 0.962(16) ?
loop_
    _geom_angle_atom_site_label_1
    _geom_angle_atom_site_label_2
    _geom_angle_atom_site_label_3
    _geom_angle_site_symmetry_1
    _geom_angle_site_symmetry_3
    _geom_angle
    _geom_angle_publ_flag
    C2 O1 C7 . . 116.79(9) ?
    C2 C3 H3 . . 120.1(9) ?
    C4 C3 C2 . . 119.97(10) ?
    C4 C3 H3 . . 119.9(9) ?
    O3 N2 C5 . . 118.97(9) ?
    O2 N2 O3 . . 122.04(10) ?
    O2 N2 C5 . . 118.99(10) ?
    C1 N1 H1A . . 115.3(10) ?
    C1 N1 H1B . . 116.3(11) ?
    H1A N1 H1B . . 116.4(15) ?
    C6 C5 N2 . . 118.58(10) ?
    C4 C5 N2 . . 118.54(10) ?
    C4 C5 C6 . . 122.87(11) ?
    N1 C1 C6 . . 122.20(10) ?
    N1 C1 C2 . . 119.42(10) ?
    C6 C1 C2 . . 118.35(10) ?
    C5 C6 H6 . . 121.4(9) ?
    C1 C6 C5 . . 119.10(10) ?
    C1 C6 H6 . . 119.5(9) ?
    O1 C2 C3 . . 124.65(10) ?
    O1 C2 C1 . . 114.07(10) ?
    C3 C2 C1 . . 121.26(10) ?
    C3 C4 H4 . . 121.1(9) ?
    C5 C4 C3 . . 118.43(10) ?
    C5 C4 H4 . . 120.4(9) ?
    O1 C7 H7A . . 109.7(9) ?
    O1 C7 H7B . . 110.4(9) ?
    O1 C7 H7C . . 105.3(9) ?
    H7A C7 H7B . . 111.0(13) ?
    H7A C7 H7C . . 110.9(13) ?
    H7B C7 H7C . . 109.3(12) ?
loop_
    _geom_torsion_atom_site_label_1
    _geom_torsion_atom_site_label_2
    _geom_torsion_atom_site_label_3
    _geom_torsion_atom_site_label_4
    _geom_torsion_site_symmetry_1
    _geom_torsion_site_symmetry_2
    _geom_torsion_site_symmetry_3
    _geom_torsion_site_symmetry_4
    _geom_torsion
    _geom_torsion_publ_flag
    O3 N2 C5 C6 . . . . -0.95(16) ?
    O3 N2 C5 C4 . . . . 179.20(10) ?
    O2 N2 C5 C6 . . . . 179.34(10) ?
    O2 N2 C5 C4 . . . . -0.51(16) ?
    N2 C5 C6 C1 . . . . 179.34(9) ?
    N2 C5 C4 C3 . . . . -179.72(10) ?
    N1 C1 C6 C5 . . . . 178.05(10) ?
    N1 C1 C2 O1 . . . . 4.18(15) ?
    N1 C1 C2 C3 . . . . -177.01(10) ?
    C6 C5 C4 C3 . . . . 0.44(18) ?
    C6 C1 C2 O1 . . . . -177.80(9) ?
    C6 C1 C2 C3 . . . . 1.01(17) ?
    C2 C3 C4 C5 . . . . 0.67(17) ?
    C2 C1 C6 C5 . . . . 0.09(17) ?
    C4 C3 C2 O1 . . . . 177.28(10) ?
    C4 C3 C2 C1 . . . . -1.41(17) ?
    C4 C5 C6 C1 . . . . -0.82(18) ?
    C7 O1 C2 C3 . . . . 0.66(16) ?
    C7 O1 C2 C1 . . . . 179.43(9) ?
loop_
    _geom_hbond_atom_site_label_D
    _geom_hbond_atom_site_label_H
    _geom_hbond_atom_site_label_A
    _geom_hbond_site_symmetry_A
    _geom_hbond_distance_DH
    _geom_hbond_distance_HA
    _geom_hbond_distance_DA
    _geom_hbond_angle_DHA
    C4 H4 O1 2 0.952(16) 3.177(15) 3.7473(14) 120.2(11)
    C3 H3 O1 2 0.944(15) 3.039(15) 3.6820(14) 126.7(11)
    C3 H3 O2 4_676 0.944(15) 2.646(15) 3.3523(14) 132.1(11)
    C6 H6 O1 4_565 0.958(16) 3.006(16) 3.7075(14) 131.2(11)
    C6 H6 O2 2_544 0.958(16) 2.527(15) 3.3090(14) 138.8(12)
    C6 H6 N2 2_544 0.958(16) 3.130(16) 3.9611(14) 146.0(12)
    C7 H7A O2 4_676 1.001(17) 2.691(17) 3.6087(16) 152.5(12)
    C7 H7B O3 3_565 0.986(16) 3.130(15) 3.9801(16) 145.2(11)
    C7 H7B N1 2 0.986(16) 2.990(16) 3.8090(16) 141.1(11)
    N1 H1A O3 4_666 0.885(17) 2.335(17) 3.0395(13) 136.6(14)
    C7 H7C N1 4_666 0.962(16) 2.847(16) 3.6953(17) 147.6(12)
    N1 H1B O3 2_544 0.869(19) 2.337(19) 3.1812(13) 163.9(15)
    N1 H1B O2 2_544 0.869(19) 2.903(18) 3.6404(14) 143.7(14)
    N1 H1B N2 2_544 0.869(19) 2.944(19) 3.7781(14) 161.3(14)
_shelx_space_group_comment
;
The symmetry employed for this shelxl refinement is uniquely defined
by the following loop, which should always be used as a source of
symmetry information in preference to the above space-group names.
They are only intended as comments.
;
_shelx_estimated_absorpt_T_min     0.631
_shelx_estimated_absorpt_T_max     0.823
_shelx_hkl_file
;
   0   0   1 117.547 59.0238  25
   0   0  -1 33.2238 49.4194  21
   0   0   1 84.5261 54.7217  23
   0   0  -1 16.4887 28.9415   2
   0   0   1 35.8771 32.8624  22
   0   0  -1 144.524 40.8811   4
   0   0  -2 149870. 1850.03  21
   0   0   2 151396. 1935.21  25
   0   0   2 149745. 1604.01  22
   0   0   2 149927. 1796.09  23
   0   0  -2 151528. 1749.45   4
   0   0  -2 148305. 1923.06   2
   0   0   3-2.07619 137.941  22
   0   0   3 33.1773 109.219  23
   0   0  -3 233.332 157.439   2
   0   0  -3 135.440 174.696  21
   0   0  -3 110.858 174.546   4
   0   0   3 104.444 134.141  25
   0   0   4 116432. 2450.69  25
   0   0  -4 113218. 1911.13  24
   0   0  -4 111049. 2446.07   2
   0   0  -4 118164. 2393.14  21
   0   0  -5-139.301 151.820   2
   0   0  -5 40.8152 161.138  21
   0   0  -5 144.513 104.172   4
   0   0   5 126.646 168.314  25
   0   0  -5 102.565 78.9493  24
   0   0  -6 777.268 273.965  21
   0   0  -6 643.770 280.099   2
   0   0  -6 888.423 235.950   4
   0   0   6 424.088 264.393  25
   0   0   7 121.053 156.127  25
   0   0  -7 110.597 159.977   2
   0   0  -7-135.696 305.938  21
   0   0  -7 68.6358 243.802   4
   0   0  -8 2197.69 623.425  21
   0   0  -8 2074.59 554.946   2
   0   0  -8 2180.75 566.657  35
   0   0  -8 1289.31 500.385  29
   0   0   8 1470.60 477.311  15
   0   0   8 2124.33 536.160  25
   0   0   8 1686.60 533.255   6
   0   0  -8 2745.30 804.779  28
   0   0   9 381.562 693.872   6
   0   0  -9-301.925 516.531  28
   0   0  -9 1138.48 570.279   2
   0   0  -9-745.771 566.619  29
   0   0   9-318.198 241.919  25
   0   0   9 301.636 241.955  15
   0   0  -9-765.856 524.322  35
   0   0 -10 452.538 555.035  35
   0   0 -10 1568.55 549.421  28
   0   0 -10-522.914 816.634  29
   0   0  10 770.721 496.487  15
   0   0 -11-19.0799 239.315  29
   0   0 -11 136.876 527.645  35
   0   0 -11 514.761 439.992  28
   0   0  11 361.236 377.744  33
   0   0  11 587.342 539.423  15
   0   0 -12 37328.7 1963.10  35
   0   0 -12 36244.5 1992.61  28
   0   0  12 40856.5 1978.28  33
   0   0  12 40961.8 2078.06  15
   0   0  13-342.605 193.461  33
   0   0  13-136.191 295.794  15
   0   0 -13 126.664 303.957  35
   0   0 -13 262.198 159.618   5
   0  -1   0 162.746 56.5406   4
   0  -1   0 242.019 81.9831   3
   0   1   0 190.724 80.4032  24
   0  -1   0 22.5224 27.5461   1
   0   1   0 262.010 69.8781  23
   0   1  -2 89574.4 1600.12  21
   0  -1  -2 86697.5 1408.70  21
   0   1   2 88617.8 1445.62  22
   0   1   2 90098.1 1616.02  23
   0  -1   2 89207.6 1639.97  25
   0   1  -2 87606.0 1111.19   4
   0  -1  -2 89411.2 1596.64   4
   0  -1  -2 87026.6 1648.23   3
   0   1  -2 85042.9 1559.66   2
   0   1  -2 90335.5 1291.25  24
   0   1  -3 7987.41 585.892   2
   0  -1   3 8290.96 603.466  25
   0   1  -3 8418.39 456.592   4
   0   1   3 7844.76 503.767  22
   0  -1  -3 8049.69 533.371  21
   0   1   3 8526.85 560.083  25
   0  -1  -3 7397.40 597.511   3
   0   1   3 7919.98 583.779  23
   0  -1  -3 8210.38 588.488   4
   0   1  -3 8250.44 470.441  24
   0   1  -4 42691.4 1190.78  24
   0   1  -4 40973.5 1490.70  21
   0  -1  -4 43616.6 1437.74  21
   0   1   4 44635.1 1359.25  22
   0   1   4 43977.0 1475.24  25
   0  -1  -4 39982.1 1521.45   2
   0  -1   4 40577.5 1534.61  25
   0   1  -4 46172.0 1302.85   4
   0   1   4 40886.3 1485.54  23
   0  -1  -4 40224.6 1553.57   3
   0  -1  -4 44307.2 1529.17   4
   0   1  -4 39958.4 1495.14   2
   0   1   5 36691.5 1586.32  23
   0   1   5 40037.4 1620.61  25
   0   1  -5 40472.2 1696.48  21
   0   1  -5 37144.0 1244.48  24
   0  -1  -5 41606.8 1607.30  21
   0   1   5 41688.7 1476.33  22
   0  -1   5 37665.0 1687.43  25
   0  -1  -5 41105.1 1665.58   4
   0  -1  -5 37270.3 1682.20   2
   0   1  -5 37418.4 1654.24   2
   0   1  -5 40732.6 1419.24   4
   0   1  -6 341865. 5524.06  21
   0   1  -6 320978. 5499.33   2
   0  -1  -6 312856. 5490.10   2
   0   1   6 325416. 5202.95  25
   0  -1   6 326760. 5586.82  25
   0  -1  -6 297561. 4193.95  24
   0  -1  -6 343564. 5175.10  21
   0  -1  -6 341206. 5336.73   4
   0   1  -6 327249. 4546.42   4
   0   1  -7 2754.62 633.226  21
   0  -1  -7 4114.57 672.476  21
   0  -1  -7 4104.18 741.013   2
   0   1  -7 4505.53 719.827   2
   0  -1   7 4341.51 820.498  25
   0   1   7 4134.86 652.067  25
   0  -1  -7 4513.92 666.793   4
   0   1  -8 1487.79 800.447  28
   0   1  -8 2659.00 702.703  35
   0  -1  -8 1969.17 747.918   2
   0  -1   8 2092.18 553.752  15
   0  -1  -8 2687.43 632.206  19
   0   1  -8 1906.09 530.407  21
   0   1  -8 2959.50 770.391  29
   0  -1   8 2215.77 641.678  25
   0  -1   8 921.546 421.946   6
   0   1   8 1833.31 531.173  15
   0  -1  -8 2722.15 646.900  35
   0   1   8 1338.71 513.181  17
   0  -1  -8 2189.04 691.031  28
   0  -1  -8 1857.88 604.913  21
   0  -1  -8 1727.19 566.648  29
   0   1   8 1155.41 499.340  25
   0  -1  -8 1909.96 701.871   4
   0   1  -8 1954.39 568.895   2
   0  -1   9 32070.3 2225.49  15
   0  -1   9 32017.5 2333.48  25
   0  -1  -9 33837.3 2203.24  35
   0  -1  -9 25565.1 2102.77  29
   0  -1  -9 32139.7 2155.80  19
   0   1  -9 31049.6 2412.10   2
   0   1  -9 34469.9 2343.12  35
   0   1  -9 32663.5 2283.12  28
   0  -1  -9 32923.5 2498.67   2
   0   1   9 23844.6 1976.73  25
   0   1   9 34588.5 2352.05  15
   0   1  -9 34294.6 2394.83  29
   0  -1  -9 32089.5 2238.62  28
   0   1  -9 25833.0 2079.37  21
   0  -1   9 32445.4 2219.39   6
   0   1  10 35137.0 2300.98  33
   0   1 -10 35243.5 2358.51  35
   0  -1 -10 35273.6 2370.14  35
   0  -1 -10 35972.7 2437.08  28
   0  -1 -10 35080.9 2137.60  19
   0  -1 -10 39212.5 2483.46  29
   0   1 -10 38456.1 2463.58  29
   0   1  10 40695.1 2547.55  15
   0   1 -10 37223.6 2437.92  28
   0  -1  10 39321.7 2497.36  15
   0  -1 -11 535.752 425.896  29
   0  -1 -11-168.272 404.889  35
   0   1 -11 474.858 494.345  28
   0  -1  11-144.411 485.843  15
   0   1 -11-195.648 417.979  29
   0  -1 -11-48.8911 539.844  28
   0   1  11 76.6046 482.032  15
   0   1  11-187.182 432.112  33
   0   1 -11 69.8149 411.133  35
   0   1  12-83.0731 363.188  15
   0  -1 -12 143.706 298.484   5
   0  -1 -12 36.5260 429.010  35
   0   1  12 68.9811 337.756  33
   0   1 -12 300.073 479.287  29
   0   1 -12-374.000 369.475  28
   0  -1  12 98.0049 304.630  33
   0  -1  12 120.917 264.995  15
   0   1 -12 228.750 405.784  35
   0   1  13 10619.9 820.738  26
   0   1  13 11519.9 906.338  15
   0   1 -13 10332.7 810.856  35
   0  -1  13 11658.2 883.081  15
   0   1 -13 10813.3 807.913   5
   0  -1 -13 10539.9 872.548  35
   0   1  13 10061.2 723.684  33
   0  -1  13 8828.57 695.694  33
   0  -2   0 490041. 3676.29   3
   0  -2   0 510269. 3268.99  25
   0   2   2 163942. 2401.21  22
   0   2  -2 158629. 2451.36  21
   0   2  -2 157997. 2518.87   2
   0  -2  -2 158218. 2421.15   4
   0  -2  -2 153035. 2474.96   3
   0   2  -2 161565. 2169.07  24
   0  -2   2 160546. 2528.64  25
   0   2   2 160008. 2459.27  23
   0   2   3 656661. 5655.61  23
   0  -2  -3 665706. 5676.42   4
   0   2   3 680028. 5391.72  22
   0  -2   3 691731. 5980.37  25
   0   2  -3 666507. 5784.15   2
   0   2  -3 644467. 3480.62   4
   0   2  -3 694510. 4802.01  24
   0  -2  -3 648079. 5867.85   3
   0  -2  -3 676142. 5026.87  21
   0   2  -3 647119. 5669.63  21
   0   2   4 644669. 6330.64  23
   0  -2  -4 618562. 6490.30   3
   0  -2  -4 674950. 5688.17  21
   0   2  -4 642174. 6365.20  21
   0  -2  -4 657148. 6350.00   4
   0   2  -4 642262. 4225.63   4
   0   2  -4 653760. 6431.56   2
   0   2  -4 657184. 5064.50  24
   0  -2   4 665296. 6655.40  25
   0   2   4 687386. 5940.84  22
   0   2   4 695533. 5971.91  25
   0   2   5 6832.01 729.326  23
   0  -2  -5 8075.62 729.171  21
   0  -2  -5 7773.83 803.295   4
   0  -2  -5 7103.64 765.850   3
   0   2  -5 7299.50 766.645   2
   0   2  -5 7121.93 751.317  21
   0  -2   5 6871.61 762.899  25
   0   2   5 7359.88 701.449  25
   0   2  -5 7239.34 619.328  24
   0  -2  -6 3114.22 645.901   2
   0   2   6 3284.38 545.143  22
   0   2  -6 3920.96 643.063   2
   0  -2  -6 3100.46 485.983  21
   0  -2   6 3131.25 637.945  25
   0   2  -6 3293.58 605.636  21
   0   2   6 2862.14 572.648  23
   0  -2  -6 3168.53 638.589   4
   0   2   6 2924.41 491.512  25
   0  -2   7 14047.1 1344.58  25
   0   2  -7 16198.7 1411.46  21
   0   2   7 14374.8 1215.44  25
   0   2  -7 14701.3 1353.03  29
   0  -2  -7 14897.6 1393.06  35
   0  -2  -7 15800.6 1408.23   2
   0  -2  -7 16301.4 1413.15  28
   0   2  -7 14015.2 1300.16  28
   0   2  -7 14273.7 1360.48  13
   0  -2  -7 13873.0 1194.38  21
   0   2  -7 15033.5 1388.03   2
   0   2   7 13169.4 1357.71  15
   0  -2  -7 16333.5 1395.63   4
   0  -2   8 1246.34 683.183  25
   0   2  -8 1014.92 455.045  29
   0   2  -8 1099.88 448.561  28
   0  -2  -8 1776.79 609.726   2
   0   2  -8 1132.18 481.040   2
   0   2   8 891.324 524.051  17
   0  -2   8 96.9530 173.285   6
   0   2   8 1605.29 561.073  15
   0  -2  -8 1556.39 581.272  19
   0  -2  -8 1289.54 574.636   4
   0  -2   8 1173.27 458.997  30
   0   2  -8 1627.42 485.392  21
   0   2  -8 1602.73 667.991  35
   0  -2  -8 1010.92 445.809  28
   0  -2  -8 548.308 411.505  35
   0   2   8 1353.53 726.284  25
   0  -2  -9 7070.10 1163.16  19
   0   2  -9 7623.57 1341.35   2
   0   2  -9 8661.17 1198.21  35
   0  -2  -9 8098.41 1349.37  29
   0  -2  -9 8732.50 1265.18  35
   0   2  -9 9077.20 1203.52  28
   0   2  -9 7162.47 1207.54  29
   0   2   9 8722.84 1180.26  15
   0   2   9 9510.70 1277.59  33
   0  -2  -9 8652.07 1275.34   2
   0  -2  -9 7041.45 1269.40  28
   0  -2   9 5495.90 976.914  30
   0  -2   9 7809.49 1234.89  25
   0   2  -9 5232.69 1067.09  21
   0   2   9 7282.02 1010.90  17
   0  -2   9 7623.74 1132.71  15
   0  -2 -10 11253.6 1252.37  19
   0  -2 -10 12765.2 1440.34  28
   0  -2  10 9223.17 1305.97  30
   0   2 -10 11490.3 1407.28  29
   0   2 -10 10370.5 1230.46  35
   0   2  10 13914.0 1444.68  15
   0   2  10 12243.0 1389.62  33
   0   2 -10 11990.2 1468.14  28
   0  -2  10 12889.8 1424.40  15
   0  -2 -10 11493.9 1357.83  35
   0   2  11-110.375 129.486  33
   0  -2 -11-756.533 333.297   5
   0   2 -11-446.269 542.678  35
   0  -2 -11 585.041 575.534  35
   0   2 -11 79.9637 378.131  29
   0  -2 -11 393.668 280.179  19
   0   2  11 128.855 420.296  15
   0   2 -11 49.3488 342.207  28
   0  -2  11-208.073 434.221  15
   0  -2  12 752.831 483.036  15
   0   2  12 1594.71 590.745  26
   0   2  12 1024.31 425.401  33
   0   2 -12 989.570 460.145  28
   0  -2 -12 1559.99 345.636   5
   0   2  12 870.937 482.389  15
   0   2 -12 1110.40 518.679  35
   0   2 -12 894.987 346.583  29
   0  -2 -12 571.598 487.456  35
   0   2  13 6463.86 653.662  15
   0   2  13 5523.54 552.632  26
   0  -2 -13 6628.03 626.472  35
   0  -2  13 7220.34 668.092  15
   0   2 -13 4977.99 501.337  35
   0  -2  13 4643.80 455.215  33
   0   2  13 5205.99 508.080  33
   0   3   0 118.657 251.393  23
   0  -3   0 69.6039 46.6252   4
   0   3   0-87.1665 161.659  24
   0  -3   0 93.8979 86.8881   1
   0   3  -1 52356.2 1038.99  23
   0  -3   1 53007.9 1097.01   1
   0  -3   1 55144.3 1468.38  25
   0   3   1 53409.9 1541.95  22
   0  -3  -1 51750.8 1433.39   4
   0   3  -1 51188.1 1542.60   2
   0  -3  -1 50846.7 1532.35   3
   0   3   1 53950.4 1449.82  23
   0   3  -1 54598.0 1516.55  24
   0   3   2 226932. 3339.11  23
   0  -3  -2 217387. 3389.69   3
   0   3   2 221608. 3302.00  22
   0   3  -2 227149. 3483.51   2
   0   3  -2 232215. 3176.87  24
   0  -3   2 226999. 3373.52  25
   0  -3  -2 218744. 3243.53   4
   0  -3  -3 153022. 2997.90   4
   0  -3   3 152813. 3073.22  25
   0   3   3 152900. 2949.20  22
   0   3  -3 144611. 2957.90  21
   0   3  -3 156651. 3168.75   2
   0   3  -3 109117. 1207.99  23
   0   3   3 153667. 3054.77  23
   0   3  -3 164276. 2762.79  24
   0  -3  -3 150247. 3095.77   3
   0  -3  -3 158818. 2710.85  21
   0   3  -3 116757. 1348.26   4
   0   3  -4 39158.5 1748.35   2
   0   3  -4 39117.8 1695.44  21
   0  -3   4 39764.8 1737.62  25
   0   3   4 41286.7 1670.94  22
   0   3  -4 39881.9 1445.60  24
   0  -3  -4 38388.1 1734.21   3
   0  -3  -4 40484.9 1498.92  21
   0  -3  -4 37568.7 1662.73   4
   0   3   4 39129.6 1683.64  23
   0   3  -5 508203. 5419.61  24
   0  -3   5 547227. 7131.19  25
   0  -3  -5 538764. 6950.69   4
   0   3   5 496326. 5694.26  25
   0   3   5 529119. 6787.11  23
   0   3  -5 508813. 6783.61  21
   0  -3  -5 539631. 5954.44  21
   0  -3  -5 528602. 7148.89   3
   0   3  -5 526894. 7027.98   2
   0   3   5 566647. 6596.24  22
   0   3  -6 10066.5 1104.69   2
   0   3   6 10994.0 1127.17  23
   0  -3  -6 9925.73 1141.49   3
   0  -3  -6 9549.75 931.834  21
   0   3   6 9213.74 893.021  25
   0  -3  -6 11631.1 1131.56   4
   0   3  -6 9491.54 1093.32  21
   0   3   6 11926.6 1070.01  22
   0  -3   6 10347.3 1136.38  25
   0   3   7 26912.6 1827.09  17
   0   3  -7 28415.0 1969.85  29
   0   3   7 27189.1 1916.63  15
   0   3  -7 28205.8 1967.33  21
   0   3  -7 28815.7 1915.37  13
   0  -3  -7 30486.3 2086.85   2
   0  -3   7 28618.9 2000.75  30
   0   3   7 26143.5 1860.47  33
   0  -3  -7 28055.4 1926.50  19
   0  -3  -7 26465.7 1903.25  28
   0  -3   7 28090.8 1954.95  25
   0  -3  -7 26470.4 1857.17  35
   0   3  -7 31288.3 2102.15   2
   0   3  -7 30669.4 1942.25  28
   0   3  -7 22639.2 1695.44  35
   0  -3  -7 32055.2 2089.40   4
   0   3   8 15731.4 1492.00  17
   0  -3  -8 15369.2 1591.26  28
   0  -3   8 16986.9 1642.02  25
   0  -3   8 16035.1 1602.15   6
   0  -3  -8 17973.7 1570.89  35
   0   3   8 16542.0 1590.47  15
   0  -3   8 15973.1 1589.33  30
   0   3  -8 16511.5 1537.12  13
   0   3  -8 13599.7 1418.42  10
   0   3  -8 18022.7 1757.55   2
   0   3   8 15214.1 1488.91  33
   0  -3  -8 16469.3 1529.93  19
   0  -3  -8 15693.7 1613.25   4
   0   3  -8 16883.0 1602.65  29
   0   3  -8 16767.8 1588.54  28
   0  -3  -8 17561.6 1783.18   2
   0   3  -8 16357.6 1504.22  35
   0   3  -9 21360.9 2002.88   2
   0  -3   9 19898.2 1784.20  30
   0   3  -9 25931.9 1985.47  28
   0  -3   9 24698.5 2146.81  25
   0   3   9 26449.2 2054.51  15
   0  -3  -9 25736.0 2216.56   2
   0   3   9 26200.3 2031.34  33
   0   3   9 19825.4 1626.70  17
   0  -3  -9 22488.2 1945.94  28
   0  -3  -9 27241.1 2090.97  19
   0  -3  -9 27100.0 2072.25  35
   0   3  -9 25760.4 2015.56  35
   0   3  -9 24537.5 2040.52  29
   0  -3  -9 16864.1 1773.13   4
   0   3 -10 3484.02 833.884  29
   0  -3 -10 4234.35 743.938  19
   0   3  10 3705.33 851.638  33
   0  -3 -10 4928.76 832.816  35
   0  -3  10 3823.03 883.213  30
   0  -3 -10 2998.81 790.120   5
   0  -3  10 4673.31 878.057  15
   0   3  10 1771.12 675.665  17
   0   3  10 5346.42 908.021  15
   0   3 -10 3803.01 755.985  28
   0   3 -10 3676.64 862.558  35
   0   3 -11 261.640 462.929  28
   0  -3  11 249.996 396.246  15
   0  -3 -11 712.740 404.015   5
   0  -3 -11 356.588 619.459  35
   0   3 -11 369.419 539.255  29
   0   3  11 304.291 289.867  26
   0   3 -11-313.711 302.600  35
   0   3  11 614.508 370.351  33
   0  -3 -11 539.285 346.143  19
   0   3  11-200.899 317.929  15
   0   3 -12 1060.08 303.724  35
   0  -3  12 786.400 403.589  15
   0  -3 -12-703.928 256.156  19
   0   3 -12 1079.72 448.936  29
   0  -3 -12 1119.78 545.939  35
   0   3  12 1470.65 474.364  26
   0   3  12 1404.32 415.167  33
   0   3  12 942.361 452.060  15
   0   3 -12 671.398 304.381  28
   0  -3  13 78.7846 174.818  15
   0   4   0 125154. 2719.52  22
   0  -4   0 109942. 1509.36   1
   0  -4   0 115990. 2630.86   3
   0  -4   0 126820. 2417.43   4
   0   4   0 133748. 2316.91  23
   0  -4  -1 20561.5 1140.59   3
   0   4  -1 20982.9 802.434  23
   0  -4   1 20988.5 1069.59  25
   0  -4   1 19322.1 1106.65   3
   0   4  -1 20450.1 1110.90  24
   0   4   1 22421.5 1066.73  23
   0  -4   1 19953.0 731.793   1
   0   4   1 20612.0 1133.78  22
   0  -4  -1 20440.9 1054.49   4
   0  -4   2 33552.3 1452.41  25
   0   4  -2 29526.6 748.504  23
   0  -4  -2 32380.8 1519.13   3
   0  -4  -2 31469.3 1414.25   4
   0   4  -2 33175.0 1417.34  24
   0   4  -2 32618.7 1500.32   2
   0   4   2 32379.0 1418.13  23
   0   4   2 32809.1 1472.11  22
   0  -4  -3 90865.1 2348.89  21
   0  -4   3 88880.2 2592.33  25
   0  -4   3 87163.9 2201.49   1
   0  -4  -3 82281.5 2547.05   3
   0   4  -3 87381.6 2626.40   2
   0   4   3 85802.0 2510.83  22
   0   4  -3 89234.2 2383.11  24
   0  -4  -3 81774.9 2470.00   4
   0   4   3 86267.0 2516.15  23
   0   4   4 101507. 2919.64  22
   0  -4  -4 97082.2 3018.49   3
   0  -4   4 99982.8 3013.33  25
   0   4  -4 99436.9 3053.95   2
   0  -4  -4 100866. 2983.96   4
   0   4  -4 100191. 2635.61  24
   0  -4  -4 95975.7 2486.52  21
   0   4   4 101032. 2959.69  23
   0   4  -5 49025.9 2342.90   2
   0   4   5 49472.6 2262.78  23
   0  -4  -5 50209.7 2382.87   3
   0  -4  -5 51165.4 2325.24   4
   0   4  -5 48927.2 1917.50  24
   0   4   5 53440.1 2272.39  22
   0  -4  -5 45706.1 1863.78  21
   0  -4   5 51028.4 2354.89  25
   0   4   6 19418.0 1530.42  17
   0  -4  -6 21448.6 1676.31   4
   0  -4  -6 20596.0 1592.34  19
   0  -4   6 22377.5 1729.93  25
   0   4   6 19254.0 1545.50  33
   0   4  -6 22163.4 1719.18   2
   0   4  -6 20491.6 1610.01  13
   0  -4  -6 20481.4 1714.35   3
   0   4   6 20249.6 1575.57  23
   0   4   6 21920.3 1587.95  22
   0   4  -6 19401.2 1534.72  29
   0   4   6 20105.0 1642.04  15
   0  -4   7 14521.5 1494.91  25
   0   4  -7 13775.8 1382.15  13
   0  -4   7 13732.3 1436.90  30
   0   4   7 13945.4 1453.98  15
   0   4  -7 12869.5 1380.08  29
   0  -4  -7 11530.4 1355.53  35
   0  -4  -7 13925.1 1464.36   2
   0  -4   7 13277.9 1385.26   6
   0   4  -7 15668.3 1601.59   2
   0   4   7 13616.3 1322.33  17
   0  -4  -7 12225.7 1387.91   4
   0   4  -7 9842.02 1161.84  27
   0   4   7 13700.6 1330.85  33
   0  -4  -7 14831.0 1437.26  19
   0   4  -7 11788.5 1287.40  28
   0   4  -8 72192.8 3173.38  28
   0   4   8 69734.3 3176.36  33
   0   4  -8 70808.8 3226.62  13
   0  -4  -8 49827.1 2696.70  35
   0  -4   8 67877.7 3411.24  25
   0  -4   8 67446.5 3109.56   6
   0   4  -8 70102.2 3269.15  29
   0  -4  -8 71664.4 3229.61  19
   0   4   8 70396.1 3124.64  17
   0   4   8 72364.0 3391.58  15
   0   4  -8 69055.7 3486.25   2
   0  -4  -8 69708.6 3579.64   2
   0   4  -8 51325.4 2680.54  10
   0  -4   8 74627.8 3402.34  30
   0  -4  -8 67737.6 3428.57   4
   0   4  -9 139.764 330.878  28
   0  -4  -9-551.101 587.885  35
   0   4   9 305.241 302.099  15
   0   4   9 2153.19 646.558  26
   0   4  -9 835.877 601.427  29
   0  -4  -9 1185.58 585.318  19
   0   4  -9-44.3097 262.691  10
   0   4  -9 665.939 701.530  35
   0  -4   9 668.164 853.290  30
   0   4   9 583.337 626.009  33
   0   4 -10 15346.1 1381.60  35
   0  -4  10 19797.2 1686.32  30
   0   4  10 19035.5 1783.26  15
   0   4 -10 17975.4 1533.46  28
   0  -4  10 19120.6 1627.29  15
   0   4 -10 17597.1 1660.57  29
   0  -4 -10 19220.2 1575.49  19
   0   4  10 18889.2 1634.49  33
   0  -4 -10 17430.5 1563.36  35
   0   4  10 18338.9 1599.22  26
   0  -4  11 1021.13 531.328  30
   0   4 -11 1691.32 481.388  29
   0   4  11 1704.40 612.037  26
   0   4  11 1698.31 426.676  33
   0   4 -11 1308.95 532.197  28
   0   4  11 1300.92 411.567  15
   0  -4 -11 1311.86 476.166  19
   0  -4  11 1447.14 554.467  15
   0  -4 -11 582.549 462.720  35
   0   4  12 16997.9 1197.48  15
   0   4  12 16158.3 1053.38  33
   0   4  12 13190.9 928.572  26
   0  -4 -12 10890.3 901.764  35
   0  -4 -12 11178.2 846.688  19
   0   4 -12 16447.1 1156.47  29
   0  -4  12 15892.6 1125.52  15
   0  -5   0 260.269 251.679   3
   0   5   0 490.020 210.516  23
   0   5   0 92.3686 190.968  22
   0  -5   1 287065. 4439.51  25
   0  -5  -1 285036. 4488.48   4
   0   5   1 288994. 4321.42  23
   0  -5   1 259977. 4584.14   3
   0   5   1 259024. 4529.88  22
   0  -5  -1 264732. 4703.31   3
   0   5  -1 269202. 4603.42  22
   0   5  -1 262787. 3291.18  23
   0  -5  -2 5760.28 744.143   3
   0   5   2 5523.06 712.531  22
   0   5  -2 6851.00 742.743  24
   0  -5  -2 6468.28 744.507   4
   0  -5   2 7181.23 756.076  25
   0  -5   2 6094.22 728.239   3
   0   5   2 6749.67 731.777  23
   0   5  -3 1950.05 413.006  24
   0   5  -3 1398.92 390.981   2
   0   5   3 1431.48 455.425  23
   0  -5  -3 2604.10 474.967  21
   0   5   3 1471.06 382.239  22
   0  -5  -3 1373.56 444.207   3
   0  -5   3 2018.54 496.507  25
   0  -5  -3 1413.18 357.468   4
   0   5   4 14788.9 1248.58  23
   0   5  -4 14928.2 1200.66  24
   0  -5  -4 14845.3 1311.63   4
   0   5   4 16359.7 1346.22  22
   0  -5  -4 13832.0 1059.87  21
   0  -5   4 15922.1 1346.49  25
   0  -5  -4 14591.0 1314.65   3
   0   5  -4 14046.2 1285.76   2
   0  -5   4 10871.3 959.018   1
   0   5   5 32038.5 1964.46  23
   0   5   5 29219.0 1946.73  33
   0  -5  -5 31997.2 2116.12   3
   0   5  -5 28367.4 1905.61  13
   0   5   5 31044.3 2082.96  15
   0  -5  -5 29775.0 1946.15  19
   0   5   5 36141.0 2085.52  22
   0   5  -5 26775.0 1971.85  27
   0   5   5 30441.9 2004.71  26
   0  -5  -5 37862.0 2182.98   4
   0   5  -5 27988.4 1853.95   7
   0  -5   5 30831.4 1995.33  25
   0   5  -5 30941.2 2012.30   2
   0   5   6 2441.89 610.650  23
   0   5   6 2088.65 529.917  17
   0  -5  -6 3087.24 787.002   3
   0   5  -6 3040.53 694.714  29
   0   5  -6 2065.84 526.363  28
   0   5  -6 3031.62 721.472  27
   0   5   6 2801.46 624.500  33
   0   5   6 2413.87 610.484  26
   0  -5   6 3032.18 679.974   6
   0  -5   6 2084.01 669.688  25
   0  -5  -6 2559.53 595.651  19
   0   5  -6 2502.42 585.690  13
   0   5  -6 3556.94 774.838   2
   0   5   6 1880.97 690.297  15
   0   5   6 2042.20 630.368  22
   0  -5  -6 1786.36 736.624   4
   0   5   7 2550.95 779.032  33
   0  -5   7 1943.68 863.354  25
   0   5  -7 871.547 458.087  28
   0   5  -7 2851.60 780.114   2
   0  -5  -7 2586.61 678.714  19
   0   5  -7 2452.99 582.594  29
   0  -5  -7 2576.83 838.193   3
   0   5  -7 1793.72 533.785  27
   0  -5   7 3933.85 843.761  30
   0  -5  -7 2526.86 612.595   2
   0  -5   7 2483.57 721.837   6
   0   5  -7 1850.89 549.140  13
   0  -5  -7 1978.81 654.938   4
   0   5   7 3542.21 845.393  26
   0   5   7 2572.38 719.562  15
   0  -5   8 14110.1 1652.02  25
   0   5  -8 11450.1 1292.00  27
   0   5  -8 15965.3 1609.17  13
   0  -5   8 17374.4 1679.50  30
   0  -5  -8 15834.3 1792.00   2
   0   5  -8 15483.7 1576.45  29
   0  -5   8 13279.9 1523.23   6
   0  -5  -8 15590.2 1551.39  19
   0   5  -8 13628.9 1675.68   2
   0   5   8 15876.3 1630.24  15
   0   5   8 15952.6 1585.80  26
   0   5  -8 16460.2 1506.61  28
   0   5  -8 16064.8 1580.37  10
   0   5   8 15459.3 1621.86  33
   0   5  -9 545.104 356.491  10
   0  -5   9 843.582 563.853  30
   0   5   9-15.2769 447.289  15
   0  -5  -9-75.4568 434.858  31
   0   5   9 148.207 534.226  26
   0   5   9 61.2174 450.288  33
   0   5  -9-2.83618 562.832  29
   0   5  -9 708.295 595.794  28
   0  -5  -9 623.161 492.661  19
   0   5 -10 28551.2 1924.74  29
   0  -5  10 31166.2 2077.93  30
   0  -5 -10 23938.6 1607.43  31
   0   5  10 30311.7 2049.56  15
   0   5  10 27508.0 1865.02  33
   0   5  10 28786.4 1845.88  26
   0   5 -10 27341.1 1690.38  28
   0  -5 -10 29219.9 1900.28  19
   0  -5  11 1433.17 487.681  15
   0   5  11 1490.42 434.132  26
   0   5  11 1518.44 415.579  33
   0   5  11 1207.24 426.410  15
   0   5 -11-128.022 219.773  28
   0  -5  11 587.986 531.839  30
   0  -5 -11 1496.84 518.860  19
   0   5 -11 1373.87 441.316  29
   0   5  12 4245.59 562.088  15
   0   5 -12 4183.18 611.946  29
   0   5  12 3435.91 428.372  33
   0  -5  12 3915.33 532.658  15
   0  -6   0 1498.02 495.772   3
   0   6   0 1309.02 437.908  22
   0   6   1 45656.4 1924.79  23
   0  -6  -1 45297.6 2234.26   3
   0   6  -1 45239.8 2157.93  22
   0  -6   1 42106.0 2122.69   3
   0   6   1 44801.8 2159.35  22
   0  -6   2-566.145 309.834  25
   0  -6  -2 846.816 210.030   3
   0  -6  -2-35.1597 172.259   4
   0  -6   2 176.857 394.643   3
   0   6   2 379.938 307.591  22
   0   6  -2 202.598 188.793  22
   0   6   2 92.1504 199.577  23
   0   6  -3 4337.55 725.067  22
   0   6   3 3975.81 694.715  22
   0  -6  -3 4238.28 697.176  21
   0  -6   3 5102.74 794.747  25
   0  -6   3 4590.87 823.997   3
   0   6   3 4383.72 781.319  23
   0  -6  -3 4833.79 728.009   4
   0  -6  -3 3122.37 699.924   3
   0   6  -4 123873. 4187.10  26
   0   6   4 130629. 4201.79  33
   0   6  -4 125544. 3968.45   7
   0  -6   4 131138. 4311.17   6
   0  -6   4 136708. 4269.67   3
   0   6   4 142580. 4194.94  23
   0  -6   4 145031. 4363.39  25
   0   6   4 134437. 4203.19  22
   0   6  -4 124912. 4072.40  27
   0   6   4 122186. 4171.36  15
   0  -6  -4 126676. 4006.27  19
   0   6   4 130802. 4229.10  26
   0   6  -4 140668. 4129.30  22
   0  -6  -4 134064. 4277.39   4
   0  -6  -4 137617. 4369.37   3
   0  -6  -5 14265.0 1551.81   4
   0  -6  -5 15953.5 1655.63   3
   0   6   5 15302.7 1529.49  15
   0   6  -5 16550.7 1600.48   2
   0  -6   5 16328.0 1638.36  25
   0   6  -5 14291.4 1371.30  22
   0   6   5 15655.7 1534.41  23
   0   6  -5 14863.6 1421.43  29
   0   6   5 12957.2 1386.75  22
   0  -6   5 15993.7 1633.88   6
   0   6   5 16266.9 1512.17  33
   0  -6   5 15377.9 1576.11  32
   0   6   5 15682.2 1597.58  26
   0   6  -5 15712.9 1554.68  27
   0  -6  -5 17868.9 1576.11  19
   0   6  -5 17134.6 1474.18   7
   0   6  -6 11747.1 1322.54  29
   0  -6  -6 12379.6 1520.57   4
   0   6   6 12333.0 1366.81  33
   0  -6   6 12660.5 1592.07  25
   0   6   6 13429.3 1499.82  15
   0  -6  -6 13801.5 1443.90  19
   0  -6   6 9065.11 1265.64   6
   0   6  -6 14598.6 1535.26   2
   0   6  -6 14055.2 1443.53  27
   0  -6  -6 13245.9 1482.14   3
   0   6  -6 11450.3 1350.58  13
   0   6   6 10171.2 1328.27  22
   0   6  -6 10673.9 1207.13  28
   0  -6   6 9127.75 1139.56  32
   0   6   6 13726.7 1448.65  26
   0   6  -7 3191.73 763.656  27
   0  -6   7 2521.83 993.779  25
   0   6  -7 2351.52 724.864  13
   0  -6   7 3139.60 751.751  30
   0   6  -7 2707.76 732.192  28
   0   6  -7 3506.56 913.079   2
   0  -6  -7 3502.10 919.355   3
   0   6   7 3439.68 757.755  33
   0   6   7 3679.26 901.290  26
   0  -6  -7 2737.07 995.442   4
   0   6   7 3166.43 892.223  15
   0  -6   7 2730.39 637.116   6
   0   6  -7 4398.53 848.845  29
   0  -6  -7 2666.15 718.474  31
   0  -6  -7 3347.61 834.864  19
   0  -6  -8 4981.03 1016.58  31
   0   6  -8 4155.21 873.945  27
   0   6   8 4581.95 885.217  33
   0  -6   8 5516.39 972.185  30
   0   6   8 4666.71 967.079  26
   0   6  -8 4266.48 838.520  28
   0  -6  -8 5458.62 917.257  34
   0   6  -8 5123.45 961.397  10
   0   6  -8 4758.66 939.957  29
   0   6   8 4806.80 1095.05  15
   0   6  -8 5381.78 908.795  13
   0  -6  -8 5003.97 1007.82  19
   0  -6   8 2905.03 630.290   6
   0   6   9 87859.6 3302.00  26
   0  -6  -9 85459.8 3324.54  19
   0   6   9 82490.0 3277.46  33
   0  -6  -9 86202.4 3189.53  31
   0  -6   9 84874.0 3444.64  30
   0   6   9 84363.8 3420.26  15
   0   6  -9 83594.1 3136.11  10
   0   6  -9 87906.2 3347.25  29
   0   6  -9 80643.0 2932.52  28
   0   6 -10-255.798 223.092  10
   0   6 -10 88.5533 483.032  29
   0  -6 -10-29.6159 375.572  19
   0   6  10 51.6593 278.964  33
   0   6  10-150.773 276.661  15
   0   6  10-325.409 271.426  26
   0  -6 -10 345.430 231.468  31
   0  -6  10 764.273 494.516  30
   0   6  11 7655.03 797.351  33
   0  -6  11 6218.91 749.385  30
   0   6 -11 6773.54 836.098  29
   0   6  11 7208.62 790.221  15
   0  -6 -11 7564.96 759.849  19
   0  -6  11 7280.38 750.062  15
   0   6  11 4523.56 527.279  26
   0   7   0-273.312 254.488  22
   0   7   0 169.282 341.649  33
   0   7   0 205.303 259.704   8
   0  -7   0 675.439 288.961  31
   0   7   0 88.3961 117.155  27
   0  -7   0 141.686 216.562  34
   0  -7   1 1744.70 578.682   3
   0   7   1 2115.41 597.260  33
   0   7  -1 2029.81 594.356  27
   0   7   1 1223.72 446.937  15
   0   7  -1 1659.52 493.789  33
   0  -7   1 1561.43 627.010  34
   0   7  -1 1327.85 444.861  22
   0  -7  -1 1474.07 483.009  31
   0   7   1 1390.94 531.502  27
   0   7   1 1537.67 472.061   8
   0   7   1 1041.03 453.875  26
   0   7  -1 1240.88 692.688  26
   0   7  -1 1926.96 530.963   8
   0  -7  -1 952.383 404.278  34
   0  -7  -1 1645.77 603.771   3
   0   7   1 1519.88 477.882  22
   0   7   2 2156.03 703.453  15
   0   7   2 2365.68 682.634  33
   0   7  -2 2190.31 540.699   8
   0  -7   2 3138.68 760.518   3
   0   7   2 2526.38 699.247  26
   0   7   2 2194.72 542.649  22
   0   7   2 1976.06 614.818  23
   0  -7  -2 3077.58 704.517  31
   0   7   2 2672.30 617.049   8
   0   7  -2 2932.76 627.029  27
   0  -7  -2 1952.71 560.283   3
   0   7   2 1741.44 558.458  27
   0   7  -2 3018.23 747.742  26
   0   7  -2 3046.72 699.021  22
   0   7  -2 3503.20 747.151   7
   0   7  -2 2907.47 624.702  33
   0  -7  -3 218146. 5778.18   3
   0   7  -3 211751. 5346.68   7
   0   7   3 215510. 5629.60  26
   0   7  -3 224860. 5535.29  27
   0  -7   3 234382. 5934.71   6
   0  -7   3 167957. 4850.11  25
   0  -7  -3 200928. 5242.26  19
   0   7  -3 228406. 5622.66  22
   0  -7  -3 217228. 5380.99  31
   0   7   3 191848. 4917.14  27
   0  -7  -3 232313. 5745.07   4
   0   7   3 214672. 5759.06  15
   0   7   3 211731. 5173.19  23
   0   7   3 218498. 5627.94  33
   0  -7   3 232002. 5874.60   3
   0   7  -3 212873. 5699.70  26
   0   7   3 215810. 5640.11  22
   0  -7  -4 234595. 6230.75   3
   0   7   4 221672. 5632.59  23
   0  -7   4 239504. 6161.04   3
   0  -7   4 249168. 6259.58   6
   0   7  -4 229973. 5629.11   7
   0  -7  -4 225389. 5546.23  31
   0   7  -4 226612. 5943.02  26
   0   7   4 240877. 6151.35  22
   0   7   4 232128. 5902.90  33
   0   7   4 239977. 5972.86  26
   0  -7  -4 234374. 5781.38  19
   0   7   4 226398. 5981.76  15
   0  -7  -4 252209. 6334.25   4
   0  -7   4 248197. 6158.85  32
   0   7  -4 219722. 5682.77  22
   0   7  -4 224007. 5688.26  27
   0  -7   5 24202.4 2010.08   3
   0   7  -5 24203.4 1979.75  27
   0  -7   5 23310.5 1902.90   6
   0  -7  -5 25644.5 2149.85   4
   0   7   5 24504.1 1948.72  33
   0  -7  -5 23421.5 1953.62  31
   0   7   5 22189.3 1948.99  22
   0   7   5 23124.0 2006.36  15
   0  -7   5 20519.1 2006.87  25
   0  -7  -5 24116.7 2092.67   3
   0  -7  -5 24119.8 1953.32  19
   0   7  -5 23826.5 1897.88  13
   0  -7   5 26233.8 2041.05  32
   0   7  -5 23972.3 1894.56   7
   0   7   5 24773.0 1987.62  26
   0   7  -6 21114.3 1772.95  13
   0  -7   6 21160.1 2063.23   3
   0   7   6 21879.1 1877.92  33
   0  -7   6 17028.7 1903.96  25
   0  -7  -6 20770.8 1800.07  31
   0   7  -6 21376.2 1663.23  29
   0   7   6 21668.6 1960.64  15
   0  -7   6 17876.1 1641.10   6
   0   7   6 24589.8 1919.51  26
   0  -7   6 18211.7 1627.01  32
   0  -7  -6 23472.5 1899.33  34
   0  -7  -6 19250.1 2050.50   3
   0  -7  -6 21277.8 1796.87  19
   0   7  -6 22241.8 1922.60  27
   0  -7   7 10619.2 1263.25  32
   0   7  -7 14252.8 1419.09  27
   0  -7  -7 13606.2 1506.30  34
   0   7   7 14371.6 1481.17  26
   0  -7   7 13434.4 1546.15  30
   0   7  -7 13375.1 1443.24  13
   0  -7   7 14374.7 1467.50   6
   0  -7  -7 13984.1 1402.42  31
   0   7   7 13647.3 1419.35  33
   0   7  -7 13680.7 1391.77  29
   0  -7  -7 14068.7 1558.55  19
   0   7   7 12934.8 1589.93  15
   0   7  -8-451.275 451.570  10
   0  -7   8 38.8819 445.254  30
   0   7   8 174.496 357.687  33
   0   7   8-347.470 240.755  15
   0  -7  -8-111.039 433.006  19
   0   7   8 27.3043 167.879  26
   0   7  -8-60.8635 472.407  29
   0  -7   8-224.804 413.165   6
   0  -7  -8 635.282 458.256  34
   0  -7  -8 126.309 283.716  31
   0   7  -8 205.784 384.105  13
   0   7  -8-542.675 310.497  27
   0  -7   9 17092.3 1507.32  30
   0   7  -9 18325.4 1395.32  10
   0  -7  -9 19715.0 1574.57  19
   0   7   9 17694.4 1435.58  33
   0   7  -9 18201.8 1403.52  29
   0   7   9 17585.4 1484.46  15
   0  -7  -9 17969.3 1367.97  31
   0   7   9 17856.1 1379.53  26
   0  -7 -10 341.658 390.966  31
   0  -7  10 1971.99 496.757  30
   0   7 -10 964.084 270.157  10
   0   7  10 716.179 389.731  33
   0   7 -10 1337.30 528.939  29
   0  -7 -10 1751.13 470.489  19
   0  -7  10 406.236 248.423  15
   0   7  10 500.780 224.155  26
   0   7  10 669.167 346.749  15
   0  -7 -11 794.456 324.381  19
   0  -7  11 619.605 184.663  15
   0   8   0 18987.5 1640.51   8
   0  -8   0 18549.9 1796.21   3
   0   8   0 18095.3 1640.68  27
   0   8   0 16759.2 1663.81  22
   0  -8   0 16095.9 1697.14  31
   0   8   0 18514.6 1753.73  33
   0  -8   0 18953.6 1618.01  34
   0   8   0 18710.1 1754.54  26
   0   8   1 547.497 666.520  33
   0   8  -1 293.898 287.238  26
   0  -8  -1 162.576 362.009  31
   0  -8   1 402.914 304.978   3
   0   8  -1 573.224 396.964   7
   0   8  -1 1345.98 680.756  33
   0   8   1 911.144 443.581  22
   0   8  -1 1183.16 464.562   8
   0   8   1 798.363 508.167  27
   0   8   1 489.176 514.815  26
   0   8  -1 1030.41 396.160  27
   0  -8  -1 910.391 608.756  34
   0   8  -1 692.551 472.796  22
   0   8   1 445.501 297.469   8
   0  -8  -1 775.709 533.459   3
   0  -8   1 2246.80 795.081  34
   0   8   2 2747.07 843.394  27
   0  -8   2 3133.72 874.066   3
   0   8  -2 2323.10 708.783  33
   0   8   2 2144.20 632.272  26
   0   8   2 1238.29 424.908   8
   0  -8   2 2398.88 689.996   6
   0  -8  -2 2793.24 763.971  31
   0   8  -2 2574.08 722.457  27
   0   8   2 1698.00 720.768  15
   0   8   2 2631.77 845.021  33
   0   8   2 2508.86 753.819  22
   0   8  -2 1929.83 628.250  26
   0   8  -2 2262.02 690.213   7
   0   8  -2 2299.36 706.526  22
   0  -8  -2 2240.41 794.481  34
   0  -8  -2 2031.27 723.540   3
   0   8   3 52445.1 3028.09  22
   0   8   3 40300.1 2410.35  16
   0   8   3 51803.7 2954.52  15
   0  -8   3 59810.9 3154.86   6
   0  -8  -3 54826.5 2787.17  34
   0   8   3 53403.4 2669.06  27
   0  -8  -3 39940.5 2475.58  19
   0  -8  -3 56922.2 3222.37   3
   0   8  -3 55066.8 2894.87  27
   0   8  -3 48886.1 2860.63  22
   0  -8   3 53647.4 3141.43   3
   0   8  -3 54573.3 2975.95  26
   0   8   3 57408.0 3002.24  26
   0   8   3 53095.5 2902.19  33
   0   8  -3 54640.5 2825.95   7
   0  -8  -3 52622.9 2784.53  31
   0   8   3 53338.7 2832.11   8
   0   8  -4 53764.5 2989.15  26
   0  -8   4 64515.7 3276.56   6
   0   8   4 62654.0 3093.45  26
   0  -8   4 57472.5 3263.49   3
   0   8   4 56416.9 2910.78   8
   0   8   4 55823.2 3083.07  15
   0   8   4 56833.9 3014.74  33
   0  -8  -4 45136.1 2630.21  19
   0   8  -4 53866.3 2827.87   7
   0  -8  -4 56177.9 3283.87   3
   0  -8   4 60680.7 3190.08  32
   0   8  -4 41755.2 2682.02  22
   0  -8  -4 58805.6 2916.93  34
   0  -8  -4 59123.8 2923.65  31
   0   8  -4 56112.4 2956.64  27
   0   8   4 52788.1 3102.63  22
   0   8  -5 124085. 4365.51  27
   0   8   5 122463. 4496.04  15
   0  -8  -5 128503. 4274.34  31
   0  -8   5 140448. 4649.05   6
   0   8   5 127204. 4472.92  33
   0   8  -5 127487. 4315.80  13
   0  -8  -5 133727. 4392.44  34
   0   8   5 139861. 4548.10  26
   0  -8  -5 139528. 4539.49  19
   0  -8   5 135685. 4582.04  32
   0   8  -5 126561. 4276.57   7
   0   8  -6 20785.0 1745.33  13
   0   8   6 22561.8 1874.52  15
   0  -8  -6 21318.3 1756.57  31
   0  -8   6 22397.0 1859.18   6
   0  -8   6 23640.3 1850.83  32
   0  -8  -6 23842.9 1838.95  19
   0  -8  -6 21252.1 1716.37  34
   0   8   6 22067.2 1759.29  26
   0   8  -6 21210.8 1832.01  27
   0   8   6 22186.0 1831.36  33
   0  -8  -7 47.0757 397.232  34
   0  -8   7 621.189 307.386   6
   0   8   7 744.855 498.012  26
   0  -8  -7 231.265 475.891  31
   0  -8  -7-7.75245 320.835  19
   0   8   7 148.920 325.574  15
   0  -8   7-278.917 545.834  32
   0   8  -7-108.321 366.316  13
   0   8  -7 375.506 228.769  29
   0  -8   7-379.539 564.217  30
   0   8  -7-143.320 521.985  10
   0   8  -7-398.984 505.841  27
   0   8   7-225.016 196.554  33
   0  -8   8 6880.88 996.209  30
   0  -8  -8 5745.95 821.936  34
   0   8  -8 5665.96 894.409  10
   0  -8  -8 7290.64 913.374  19
   0   8  -8 2406.67 535.374  29
   0   8   8 6204.65 927.652  26
   0   8   8 6852.30 965.873  15
   0  -8  -8 6390.77 888.096  31
   0   8  -8 6062.10 918.435  13
   0   8   8 6872.65 884.926  33
   0   8   9 3148.77 516.008  26
   0   8   9 4620.21 689.415   8
   0  -8   9 4628.81 703.541  30
   0   8   9 4644.76 727.166  15
   0  -8  -9 4561.54 630.361  31
   0   8   9 4511.47 706.322  33
   0  -8  -9 4727.57 725.532  19
   0   8  -9 4809.15 700.910  10
   0   8  10 20759.6 1019.52  33
   0  -8  10 22492.5 1085.14  15
   0  -8 -10 23363.7 1147.21  19
   0   8  10 22894.0 1116.70  15
   0  -8  10 22567.9 1122.95  30
   0  -9   0-11.4690 245.957  34
   0  -9   0 997.900 656.708   3
   0   9   0-998.950 447.311  33
   0   9   0-223.068 321.861  27
   0   9   0-126.310 469.209  22
   0   9   0 204.361 393.082   8
   0   9   0-789.746 715.839  26
   0  -9   0-260.582 567.009  31
   0   9   0 17.5396 288.488   7
   0   9   1 326.668 578.543  26
   0   9  -1-25.6315 287.782  26
   0   9   1-240.242 552.647   8
   0  -9   1-717.933 508.982  34
   0   9  -1 308.687 619.677   8
   0  -9  -1 359.595 454.395  34
   0   9  -1 687.632 412.807  33
   0   9  -1-422.375 496.192   7
   0   9   1 489.223 511.647  27
   0  -9  -1 519.618 336.636  31
   0   9  -1 200.535 588.902  27
   0   9   1 403.362 385.188  33
   0   9  -2 15832.7 1666.04  26
   0   9  -2 15841.5 1634.78  27
   0   9   2 17178.9 1625.45  27
   0  -9  -2 15884.7 1581.68  31
   0   9   2 15034.5 1622.42  33
   0   9   2 15592.3 1515.61   8
   0   9   2 17402.5 1671.12  26
   0  -9   2 16251.3 1709.92   6
   0  -9  -2 15034.4 1535.89  34
   0   9  -2 15110.0 1550.62   7
   0  -9  -3 460.349 438.722  31
   0   9   3 885.148 368.898  33
   0   9   3 468.932 640.500   8
   0  -9  -3 281.287 477.796  34
   0  -9   3 125.576 444.515  32
   0  -9   3 258.765 521.119   6
   0   9  -3 724.443 464.588  26
   0   9  -3 2177.42 661.285   7
   0   9   3 1274.17 569.856  26
   0   9  -3 1536.54 558.406  27
   0   9   3 178.861 551.217  27
   0  -9  -4 50646.2 2630.69  19
   0   9   4 53082.2 2764.05  26
   0  -9  -4 50672.6 2649.39  34
   0   9   4 51632.6 2722.25   8
   0   9   4 47436.1 2667.06  33
   0   9  -4 50107.2 2738.72  27
   0  -9   4 54282.5 2882.29   6
   0  -9   4 53007.9 2818.84  32
   0  -9  -4 50790.5 2706.01  31
   0   9  -4 48711.3 2617.03   7
   0  -9   5 384.778 467.400   6
   0   9   5 426.848 364.666  15
   0  -9  -5-66.1987 438.026  34
   0   9  -5 636.077 529.323  27
   0   9   5 1430.46 595.794  16
   0   9   5 469.000 603.543  33
   0  -9  -5-451.986 384.233  19
   0  -9   5 926.149 674.086  32
   0   9   5 269.949 520.813  26
   0   9   5 1018.00 578.257   8
   0   9  -5 126.632 422.613  13
   0  -9  -5 553.400 537.773  31
   0   9  -6 42307.6 2211.63  10
   0  -9  -6 44879.1 2295.11  19
   0   9   6 39953.4 2134.62  26
   0  -9   6 42644.5 2347.86  30
   0  -9  -6 41452.4 2237.84  34
   0   9   6 42314.5 2274.09   8
   0   9  -6 42014.4 2258.65  13
   0   9  -6 40206.7 2223.52  27
   0  -9   6 43766.4 2280.15  32
   0   9   6 43384.9 2111.41  16
   0   9   6 41108.7 2343.71  15
   0  -9   6 41238.3 2151.07   6
   0  -9  -6 40421.8 2227.75  31
   0   9   6 40185.4 2231.29  33
   0   9   7 3682.45 699.964  33
   0   9   7 3763.08 733.552   8
   0  -9   7 3787.66 653.007  32
   0   9   7 3895.40 671.890  16
   0  -9   7 3407.13 703.172  30
   0  -9  -7 4380.83 771.811  34
   0   9   7 3564.27 725.745  15
   0  -9  -7 5120.77 848.063  19
   0   9  -7 3710.27 637.313  10
   0  -9  -7 4248.02 874.700  31
   0   9  -7 4278.01 721.958  27
   0   9   7 4418.17 646.524  26
   0   9  -7 3982.38 667.716  13
   0  -9  -8 2292.85 540.944  34
   0   9   8 2603.58 439.599  16
   0   9   8 2468.01 549.992   8
   0   9  -8 2425.43 486.818  10
   0  -9   8 1837.62 518.224  30
   0  -9  -8 2011.54 473.919  19
   0  -9  -8 2905.44 496.063  31
   0   9  -8 2271.15 454.659  13
   0   9   8 2300.79 427.972  33
   0  -9  -9 788.306 296.469  31
   0   9   9 548.892 288.179  33
   0   9  -9 550.200 176.592  10
   0  -9   9 753.471 249.460  30
   0  -9  -9 1336.99 270.756  19
   0 -10   0 20796.3 1653.11  34
   0  10   0 18176.0 1710.64  33
   0  10   0 19440.1 1698.27   7
   0  10   0 21056.7 1765.05  26
   0  10   0 20303.2 1713.62  27
   0  10   1 4019.90 757.204  26
   0 -10   1 2580.51 838.430  34
   0  10  -1 2476.95 851.367  26
   0  10  -1 4284.89 815.662  27
   0  10   1 2837.99 795.518   7
   0  10   1 4024.83 841.093   8
   0  10   1 2872.29 720.410  27
   0  10  -1 2753.46 694.786   7
   0 -10   1 3255.65 717.210  32
   0 -10  -1 3054.03 670.432  31
   0 -10  -1 3768.55 767.725  34
   0 -10   1 3186.71 789.024   6
   0  10   1 3126.67 745.581  33
   0 -10   2 1629.77 631.883  32
   0 -10  -2 816.049 531.927  34
   0  10  -2 768.404 562.311  27
   0  10  -2 685.007 533.835   7
   0 -10  -2 793.875 594.731  31
   0  10   2 1453.18 703.878   8
   0  10   2 1396.13 667.918   7
   0  10   2 2115.22 581.187  26
   0  10  -2 1130.91 569.352  26
   0  10   2 1455.55 583.303  27
   0  10   2 1068.99 679.283  33
   0 -10   2 1499.49 623.230   6
   0  10   3 15544.8 1561.07  33
   0 -10  -3 16424.1 1463.34  34
   0  10  -3 15274.5 1398.44   7
   0  10   3 14933.5 1389.90   8
   0 -10   3 16086.1 1453.71   6
   0 -10  -3 15420.3 1330.28  32
   0  10  -3 15019.2 1385.44  27
   0 -10   3 16709.3 1558.23  32
   0 -10  -3 16273.2 1418.09  31
   0  10   3 15381.7 1443.65  26
   0  10   3 14644.9 1277.13  27
   0  10  -4 14505.6 1317.78  27
   0  10  -4 13317.1 1290.70  13
   0 -10   4 14081.9 1356.69   6
   0 -10  -4 14147.5 1356.31  34
   0 -10  -4 14111.5 1366.92  31
   0  10   4 14147.1 1310.71  26
   0  10   4 13360.3 1224.37   8
   0 -10   4 15538.7 1385.53  32
   0  10   4 12999.9 1324.84  33
   0  10  -4 15518.1 1348.63  10
   0 -10  -5 996.903 422.650  19
   0  10   5 2241.36 577.153   8
   0  10   5 2459.58 540.964  33
   0 -10  -5 2089.42 554.078  31
   0 -10   5 1785.83 600.529  30
   0  10  -5 1757.25 583.321  13
   0  10  -5 1387.28 551.718  10
   0 -10   5 1654.88 545.452   6
   0  10   5 1417.82 363.752  26
   0 -10  -5 1388.73 611.089  34
   0  10  -5 1960.21 616.795  27
   0 -10   5 1857.08 618.057  32
   0  10  -6 242.835 272.514  10
   0 -10  -6 323.142 273.381  34
   0  10  -6 68.8947 291.353  27
   0 -10   6 405.597 271.194  32
   0 -10   6 202.083 288.353   6
   0 -10  -6 1018.43 357.375  19
   0 -10  -6 220.514 346.176  31
   0  10   6 468.664 340.567   8
   0 -10   6 490.739 323.969  30
   0  10   6-75.0756 292.580  33
   0  10   6 529.129 269.910  26
   0  10  -6-176.879 272.907  13
   0  10   7 14125.4 973.195   8
   0  10  -7 14025.7 973.149  10
   0 -10  -7 14445.5 997.720  31
   0 -10   7 12757.5 994.050  30
   0  10   7 13030.7 986.753  33
   0  10  -7 13800.8 957.376  13
   0 -10  -7 12798.5 912.782  34
   0  11   0-449.536 310.623  26
   0  11   0-42.7588 346.005  27
   0 -11   0-484.314 443.806  34
   0 -11   0 245.182 490.583   6
   0  11   0-442.305 293.934   7
   0 -11   0 70.6369 258.956  32
   0 -11  -1 188.241 455.217   6
   0  11   1 72.4348 358.993  27
   0  11   1-407.081 203.077  26
   0  11   1 70.5089 159.029   7
   0 -11   1-37.4509 80.2491   6
   0 -11  -1 36.6642 566.558  31
   0 -11  -1 370.606 570.725  32
   0 -11  -1-85.4233 304.442  34
   0  11  -1 260.809 436.766   7
   0 -11   1 98.5538 436.703  32
   0  11  -1 138.388 478.788  27
   0  11  -1 782.905 363.907  26
   0 -11  -2 876.029 502.222  32
   0 -11  -2 110.822 185.213  31
   0  11   2 880.474 412.625  27
   0  11   2 984.344 495.915  26
   0  11  -2 1233.60 493.508  27
   0  11   2 1526.19 497.801   7
   0 -11  -2 1038.16 571.481  34
   0 -11   2 1064.75 350.530  30
   0 -11   2 1401.06 494.928  32
   0  11   2 1043.37 544.072  33
   0  11  -2 1058.39 432.353   7
   0 -11   2 1670.54 579.544   6
   0  11  -3 81.0492 318.136  27
   0 -11   3-13.1756 412.455  32
   0  11   3 164.260 255.562   8
   0 -11   3-267.799 338.731   6
   0  11   3 83.2419 271.020  33
   0  11   3 872.649 757.602  26
   0 -11   3 369.575 341.912  30
   0 -11  -3 274.339 201.665  31
   0  11  -3-336.450 229.301  10
   0  11   3 255.843 270.636   7
   0 -11  -3 317.877 446.132  34
   0  11  -3 8.69794 148.651  13
   0 -11  -4 149.005 451.453  34
   0 -11   4 1388.71 438.785  32
   0  11   4 666.502 340.415   7
   0  11   4 343.666 345.030  33
   0  11  -4 407.153 248.276  13
   0  11   4 740.053 304.669   8
   0  11  -4 289.078 215.152  27
   0 -11   4 558.575 200.872   6
   0 -11   4 71.3773 301.152  30
   0  11  -4 702.599 285.884  10
   0 -11  -4 390.413 280.378  31
   0  11   4 28.4324 118.039  26
   0  11  -5 76.5077 209.707  10
   0 -11  -5-18.0008 323.787  34
   0  11  -5-63.9994 229.002  27
   0  11   5-176.627 109.557   8
   0 -11  -5 393.125 267.372  31
   0 -11   5-162.978 271.770  30
   0 -11   5 162.770 290.755  32
   0  11   5 159.002 243.027   7
   0  11   5-83.9178 295.759  33
   0  11  -5 225.683 122.830  13
   0 -11  -6 4598.18 513.920  34
   0  12   0 6649.64 677.235   7
   0 -12   0 6309.36 712.691   6
   0 -12   0 5157.00 560.700  32
   0  12   0 5210.60 540.446  27
   0 -12   1 1404.00 338.422   6
   0  12  -1 1379.77 358.089  27
   0 -12  -1 1078.02 364.494   6
   0 -12   1 766.236 318.204  32
   0 -12  -1 818.826 300.788  32
   0  12  -1 491.847 291.259  13
   0  12   1 818.503 322.306   7
   0  12   2 1313.26 258.379   7
   0 -12  -2 1433.52 393.609   6
   0 -12   2 1139.63 333.679  32
   0  12  -2 1534.59 358.303  27
   0  12  -2 1152.08 316.525  13
   0  12  -3 967.120 294.420  27
   0 -12  -3 1247.15 320.481   6
   0 -12   3 642.944 259.051  32
  -1   0  13 9359.51 830.919  15
   1   0 -13 8539.82 780.189  35
   1   0 -12-178.536 408.695  35
   1   0 -12 248.991 335.107  28
  -1   0  12-123.152 191.467  33
  -1   0  12 470.151 405.693  15
   1   0 -12 143.916 259.687  29
   1   0 -11 20346.1 1677.16  35
   1   0 -11 18276.8 1609.00  28
  -1   0  11 15542.5 1403.90  17
  -1   0  11 23158.2 1676.87  33
   1   0 -11 22766.7 1807.78  29
  -1   0  11 22439.1 1765.60  15
   1   0 -10 597.381 597.049  35
  -1   0  10-329.982 577.967  15
  -1   0  10 436.871 430.779   6
   1   0 -10-378.629 586.451  28
  -1   0  10-696.759 423.047  17
   1   0 -10-76.4211 219.301  19
   1   0 -10 410.522 488.700  29
  -1   0  10 114.392 501.155  30
   1   0  -9 715325. 10692.0   2
   1   0  -9 763932. 10323.6  35
   1   0  -9 761316. 10535.3  28
   1   0  -9 660236. 10168.2  21
   1   0  -9 680446. 10002.3  29
  -1   0   9 766240. 10686.8  15
  -1   0   9 617205. 9652.54  25
  -1   0   9 800753. 11080.9   6
  -1   0   9 603429. 9860.52  30
  -1   0   8 692.211 452.808   6
   1   0  -8-485.225 339.827  35
   1   0  -8-255.878 410.182   4
  -1   0   8 68.6931 410.113  15
   1   0  -8-196.548 178.647  21
   1   0  -8 723.623 583.127  29
  -1   0   8-470.722 523.262  30
   1   0  -8-251.929 345.516   2
   1   0  -8-213.815 252.007  28
  -1   0   8 34.1127 345.578  25
   1   0  -7 5302.11 702.103   4
   1   0  -7 4690.69 754.405  21
   1   0  -7 5823.61 796.295   2
   1   0  -7 4384.38 644.041  24
  -1   0   7 5249.76 762.993  25
   1   0  -6-292.495 197.472  21
   1   0  -6 112.606 109.783  24
   1   0  -6-47.9557 151.592   2
  -1   0   6 108.037 96.9048  25
   1   0  -6 223.486 241.899   4
   1   0  -5 827.617 301.392   4
   1   0  -5 739.255 241.489  24
  -1   0   5 675.546 330.783  25
   1   0  -5 760.414 227.347  21
   1   0  -5 672.835 235.812   2
   1   0  -4 80.2970 195.921  21
  -1   0   4 16.1784 181.913  25
   1   0  -4 95.6793 155.525   4
   1   0  -4 93.4885 81.7870  24
   1   0  -4-11.9595 60.7285   2
   1   0  -3 9385.51 605.561   4
  -1   0   3 8170.04 595.320  22
   1   0  -3 8909.49 536.631   2
   1   0  -3 9925.25 664.527  21
  -1   0   3 9206.58 597.981  25
   1   0  -2 136.137 150.513  21
  -1   0   2 48.6603 128.008  25
  -1   0   2 33.9875 139.785  22
   1   0  -2 130.913 89.8512   2
   1   0  -1 59289.2 611.573   3
   1   0  -1 61272.7 1130.83  21
  -1   0   1 59812.9 1111.92   1
  -1   0   0 31.3614 42.8854   2
  -1   0   0 126.921 79.0824   1
   1   0   0 55.8515 78.5195  24
  -1   0  -1 1316.21 189.585   2
  -1   0  -1 1504.54 237.575   1
   1   0   1 1330.70 183.642  23
   1   0   1 1429.26 113.036  24
  -1   0  -2 1.34242 115.758   2
  -1   0  -2-41.4944 141.128   4
  -1   0  -3 577112. 4406.87   4
   1   0   3 579159. 4595.83  23
  -1   0  -4 72.2996 201.834   2
   1   0   4 62.3844 119.298  23
   1   0   4 2025.01 380.431  25
  -1   0  -4-81.3270 88.8933  21
  -1   0  -4 1377.25 261.875   4
   1   0   5 1624.73 422.311  25
   1   0   5 1904.34 427.851  23
  -1   0  -5 1681.75 397.672   2
  -1   0  -5 2363.47 388.076   4
  -1   0  -6 314.941 219.942   4
  -1   0  -6 166.903 289.523   2
   1   0   6-223.330 236.365  25
  -1   0  -6-47.5461 69.8861  21
  -1   0  -7 23379.5 1761.26  28
  -1   0  -7 22234.8 1506.92  21
  -1   0  -7 24160.6 1797.74  29
   1   0   7 27288.7 1851.35  25
  -1   0  -7 24020.6 1840.79  35
   1   0   7 22819.7 1730.45  15
  -1   0  -7 26746.9 1862.28   2
   1   0   8 887.776 577.921  15
  -1   0  -8-43.9035 273.192  28
  -1   0  -8 84.2996 331.248   2
  -1   0  -8-64.8562 315.231  35
   1   0   8 185.327 283.629  25
  -1   0  -8-753.112 336.764  29
  -1   0  -9 487058. 8717.07  35
  -1   0  -9 477075. 8833.85  29
  -1   0  -9 472841. 9230.23   2
  -1   0  -9 500182. 8779.84  28
   1   0   9 493694. 8770.40  15
   1   0   9 455517. 8996.06  25
  -1   0 -10-92.3617 655.680  28
   1   0  10 483.567 475.393  15
  -1   0 -10 684.634 600.582  35
  -1   0 -10 3.16752 465.851  29
  -1   0 -11 4530.63 860.566  29
   1   0  11 3999.54 721.862  15
  -1   0 -11 3739.93 832.246  35
   1   0  11 5506.17 924.608  33
  -1   0 -11 3112.27 696.423  28
  -1   0 -12 251.046 303.642  35
   1   0  12-120.581 293.151  15
  -1   0 -12 206.415 237.767   5
   1   0  12-113.090 223.940  33
  -1   0 -13 7881.46 727.432  35
   1   0  13 7926.43 644.881  33
   1   0  13 9575.03 728.655  26
  -1   0 -13 7792.16 666.047   5
   1   0  13 7171.13 615.112  15
   1  -1 -13 7299.08 750.938  35
   1   1 -13 8340.19 739.224  35
   1   1 -13 7541.74 765.469  28
  -1  -1  13 8934.71 797.885  15
  -1   1  13 9160.89 818.157  15
   1   1 -12 9980.32 1046.23  35
  -1   1  12 9744.44 908.045  33
   1  -1 -12 9623.64 1068.89  35
  -1  -1  12 9925.45 955.927  33
  -1   1  12 11362.3 1184.92  15
   1  -1 -12 10580.0 1158.34  28
   1   1 -12 10791.4 1141.17  28
  -1  -1  12 10314.3 1113.48  15
   1   1 -12 9822.42 989.154  29
  -1   1  11 40914.7 2417.17  15
  -1  -1  11 40343.5 2354.12  15
   1   1 -11 41429.7 2356.37  29
  -1   1  11 39852.2 2206.28  33
   1  -1 -11 37774.3 2053.49  19
  -1  -1  11 30333.3 2031.48  30
   1  -1 -11 37167.6 2314.94  28
  -1   1  11 42324.9 2209.32  17
   1   1 -11 38791.7 2303.21  35
   1  -1 -11 37510.0 2248.13  35
   1   1 -11 39667.3 2390.24  28
   1  -1 -10 457815. 7698.07  19
   1  -1 -10 412675. 7722.55  35
   1   1 -10 422379. 7920.95  28
  -1   1  10 390736. 7257.08  17
  -1  -1  10 423952. 7991.85  15
   1  -1 -10 416556. 8040.79  28
  -1  -1  10 370294. 7716.02  30
  -1   1  10 429405. 7569.16  33
   1   1 -10 414436. 7702.29  35
   1   1 -10 447599. 8103.13  29
  -1   1  10 434780. 8136.46  15
  -1  -1  10 446833. 8177.07   6
   1  -1  -9 63004.9 2991.63  35
   1   1  -9 59097.2 3111.59  21
   1  -1  -9 62793.2 3083.37  28
  -1  -1   9 54556.8 2964.74  25
  -1  -1   9 65496.2 3198.30   6
  -1   1   9 67274.1 3078.07  17
   1   1  -9 64691.6 3049.55  35
   1   1  -9 56317.9 3050.98   2
   1   1  -9 65098.7 3096.65  29
  -1   1   9 63725.8 3089.40  15
   1  -1  -9 57202.3 3086.78   2
  -1  -1   9 63162.9 3152.04  15
  -1   1   9 65021.6 3187.74   6
   1   1  -9 62024.2 3056.17  28
   1  -1  -9 50732.5 2671.15   4
  -1  -1   9 52733.7 2917.42  30
   1  -1  -9 52694.2 2840.87  21
   1  -1  -9 60096.3 3005.98  29
  -1   1   8 10282.2 1181.32  15
   1  -1  -8 10538.3 1132.49   4
   1   1  -8 11697.1 1305.00  21
  -1  -1   8 11310.0 1305.16  15
  -1  -1   8 11729.8 1363.57   6
   1   1  -8 9123.74 1245.35  28
   1  -1  -8 11277.6 1251.95  28
   1   1  -8 10384.2 1210.70  29
  -1   1   8 8966.12 1137.63  25
   1   1  -8 7801.56 1049.36   2
   1  -1  -8 11528.1 1276.75  21
  -1   1   8 10850.9 1276.81   6
   1  -1  -8 7805.33 1062.47   2
  -1  -1   8 10800.8 1275.06  30
  -1   1   8 10624.5 1264.17  30
  -1  -1   8 9061.84 1104.82  25
   1   1  -8 11093.8 1306.02  35
   1  -1  -8 11033.0 1286.51  35
   1   1  -7 5901.44 861.917  21
   1  -1  -7 6347.14 844.452  24
   1   1  -7 5479.70 693.875  24
   1   1  -7 6680.44 784.177   4
   1   1  -7 6071.09 823.184   2
   1  -1  -7 6011.89 829.415   2
   1  -1  -7 5756.71 908.862  21
  -1  -1   7 7029.82 925.105  25
   1  -1  -7 6185.39 800.251   4
  -1   1   7 5437.68 748.430  25
   1  -1  -6 64.0848 84.5119   4
   1   1  -6-96.2918 109.691  21
   1  -1  -6 169.789 258.819   2
  -1   1   6 150.537 301.146  25
   1   1  -6 139.360 111.409   2
   1  -1  -6 8.83441 136.308  21
   1   1  -6-170.835 236.016  24
  -1  -1   6-27.6644 118.680  25
   1   1  -6 17.0026 107.576   4
  -1   1   5 6886.33 699.931  22
   1  -1  -5 6683.58 696.986   4
   1  -1  -5 6470.04 705.982   2
  -1  -1   5 6365.70 696.864  25
   1  -1  -5 6138.44 677.475  21
   1   1  -5 6079.40 696.037  21
  -1   1   5 7466.13 682.028  25
   1   1  -5 6974.33 645.536  24
   1   1  -5 6644.53 638.190   4
  -1  -1   4 264.090 262.700  25
  -1   1   4 346.721 175.799  25
   1   1  -4 308.844 169.119  21
   1  -1  -4 380.752 204.018   4
   1  -1  -4 185.747 227.188   3
   1   1  -4 533.545 209.120   4
   1  -1  -4 332.674 225.070  21
  -1   1   4 430.320 200.115  22
   1   1  -4 395.351 197.371  24
  -1   1   3 469206. 4502.61  22
   1   1  -3 494517. 4077.20   2
  -1   1   3 487899. 3783.14  25
   1  -1  -3 481310. 4492.57   4
   1   1  -3 482183. 4429.90  24
   1  -1  -3 468943. 4557.92  21
   1   1  -3 480941. 4603.66  21
   1  -1  -3 471732. 4325.87   3
  -1  -1   3 471811. 4640.58  25
   1  -1  -2 2296.56 309.908  21
   1  -1  -2 2367.68 304.760   3
   1  -1  -2 2457.05 296.487   4
  -1  -1   2 2204.47 304.014  25
  -1   1   2 2919.59 223.643  25
   1   1  -2 2165.54 283.567  24
  -1   1   2 2179.86 302.727  22
   1   1  -2 2047.66 313.283  21
   1   1  -2 2976.41 274.016   2
  -1   1   1 106081. 1655.20  22
  -1  -1   1 106422. 1647.86   1
   1   1  -1 108091. 1220.10   2
   1  -1  -1 105121. 1544.19   4
   1   1  -1 107263. 1525.87  21
  -1  -1   1 105437. 1672.70  25
   1   1  -1 109433. 1711.42  24
  -1   1   0 2845.32 249.040  22
   1   1   0 3151.90 283.916  23
  -1   1   0 2750.90 239.348   2
  -1  -1   0 2987.37 224.723   3
  -1  -1   0 2597.70 257.912   1
   1   1   0 2496.90 246.459  24
   1   1   0 3147.09 195.632  21
  -1   1   0 2770.62 199.144   1
   1   1   1 101351. 1656.98  23
  -1   1  -1 103138. 1642.13   2
   1  -1   1 107781. 1116.49  23
  -1  -1  -1 100889. 1598.25   3
  -1  -1  -1 105347. 1727.43   1
   1   1   1 105232. 1418.99  24
  -1   1  -1 102596. 1192.06  22
  -1   1  -1 102780. 1468.55   1
  -1  -1  -2 14702.2 749.683   3
  -1  -1  -2 15277.0 781.208   1
  -1  -1  -2 14256.2 705.299   4
  -1  -1  -2 13551.9 383.062  21
   1  -1   2 16189.6 520.564  23
  -1   1  -2 14140.3 387.015  22
   1   1   2 15181.2 740.042  23
   1   1   2 15833.8 528.793  22
  -1   1  -2 15008.7 753.219   2
   1   1   3 10025.2 679.840  23
   1  -1   3 11074.8 769.626  25
  -1  -1  -3 9751.30 493.465  21
   1  -1   3 10465.5 525.424  23
  -1   1  -3 9300.33 686.309   2
   1   1   3 9642.10 438.274  22
  -1  -1  -3 10057.9 673.793   4
  -1   1  -3 9949.63 640.118  21
  -1  -1  -3 10200.2 746.700   3
  -1   1  -3 9842.17 460.456   4
   1  -1   4 450016. 4089.59  23
  -1  -1  -4 446852. 5035.15   4
  -1   1  -4 446486. 5343.34   2
  -1  -1  -4 449960. 4121.34  21
  -1   1  -4 419222. 3645.52   4
  -1  -1  -4 435654. 5391.93   2
   1  -1   4 475006. 5499.38  25
   1   1   4 455887. 5149.91  23
   1   1   4 394491. 3087.27  22
  -1   1  -4 473093. 5062.58  21
   1   1   5 189003. 3715.12  23
  -1  -1  -5 184076. 3157.11  21
  -1  -1  -5 179668. 3889.20   2
   1  -1   5 189453. 3927.57  25
   1   1   5 199220. 4023.14  25
  -1  -1  -5 189851. 3696.69   4
  -1   1  -5 169985. 2744.46   4
  -1   1  -5 197914. 3728.15  21
  -1   1  -5 180151. 3868.40   2
  -1   1  -6 4646.16 666.486  21
  -1  -1  -6 4348.55 557.666  21
  -1   1  -6 4220.24 714.198   2
   1   1   6 3681.68 630.935  25
   1   1   6 4331.76 682.285  23
   1  -1   6 4713.29 690.999  25
  -1  -1  -6 4008.48 662.662   2
  -1  -1  -6 5223.67 741.845   4
  -1  -1  -7 2081.42 684.848   2
   1   1   7 3282.40 730.588  15
   1  -1   7 3684.19 743.788  25
  -1   1  -7 2581.74 674.777  35
  -1  -1  -7 2639.01 821.615  28
  -1   1  -7 2748.09 597.615  29
  -1   1  -7 2576.82 604.873  28
  -1  -1  -7 3445.32 614.720   4
  -1  -1  -7 3232.13 696.484  35
  -1   1  -7 3648.55 689.127   2
  -1   1  -7 2885.89 556.146  21
   1   1   7 2458.42 591.492  25
  -1  -1  -7 4730.91 862.483  29
   1  -1   8 454575. 8467.22  25
  -1  -1  -8 431486. 8109.68  28
   1   1   8 469144. 8370.02  15
  -1   1  -8 438738. 8127.23  29
  -1  -1  -8 446218. 8282.94  29
   1   1   8 457299. 8178.34  25
  -1  -1  -8 451000. 8494.35   2
  -1   1  -8 439804. 8011.13  28
  -1   1  -8 448691. 8330.24   2
  -1  -1  -8 444615. 8040.28  35
  -1   1  -8 446858. 8251.02  35
   1  -1   8 464701. 8235.21  15
  -1   1  -9 237315. 6117.50  35
   1   1   9 238051. 6108.39  15
  -1  -1  -9 240297. 6258.36  29
  -1   1  -9 246178. 6143.06  28
  -1  -1  -9 229534. 5947.52  35
  -1  -1  -9 226011. 6444.81   2
   1  -1   9 230414. 6444.56  25
   1  -1   9 237923. 6110.33  15
  -1  -1  -9 228459. 5998.85  28
  -1   1  -9 224133. 6436.30   2
  -1   1  -9 234559. 6180.52  29
  -1   1 -10 6663.61 1160.37  29
   1   1  10 7442.67 1070.01  15
  -1   1 -10 5888.30 1057.48  35
  -1  -1 -10 5471.72 1056.05  28
   1   1  10 7041.73 1112.86  33
  -1  -1 -10 5624.77 1098.73  35
   1  -1  10 6368.88 1021.98  15
  -1  -1 -10 7589.85 1270.23  29
  -1   1 -10 5406.27 1044.45  28
  -1  -1 -11 3528.30 881.016  35
  -1   1 -11 3068.70 640.935  29
   1   1  11 3653.41 736.315  15
  -1   1 -11 2821.73 747.829  35
   1  -1  11 3899.98 803.296  15
  -1   1 -11 3460.02 826.357  28
   1   1  11 4399.11 809.281  33
   1   1  12 10917.1 1025.29  33
   1  -1  12 10455.3 1015.30  15
  -1   1 -12 10312.0 990.520  35
   1   1  12 12193.3 1163.61  15
  -1  -1 -12 10841.4 1086.49  35
  -1  -1 -12 10925.3 979.613   5
   1  -1  12 10629.2 1006.61  33
  -1   1 -13 11139.2 749.425  35
   1  -1  13 12821.4 793.887  33
   1   1  13 12490.9 792.445  33
  -1  -1 -13 12323.9 838.100  35
   1   1  13 14492.3 865.442  26
  -1   1 -13 12975.9 812.134   5
  -1   2  13 3831.89 486.012  15
   1   2 -13 3088.01 468.208  28
   1  -2 -13 3888.06 503.435  35
  -1  -2  13 3148.42 441.675  15
   1   2 -13 2791.05 444.457  35
  -1   2  12 21129.1 1495.55  15
   1  -2 -12 20158.4 1430.55  35
   1   2 -12 20289.1 1403.17  35
   1   2 -12 20678.4 1507.92  29
  -1  -2  12 21731.0 1489.29  15
  -1   2  12 17674.2 1212.41  26
   1  -2 -12 16190.8 1104.11  19
  -1  -2  12 17265.1 1181.61  33
   1   2 -12 19686.8 1448.40  28
  -1   2  12 18144.4 1222.11  33
   1   2 -11 13090.4 1404.11  29
   1   2 -11 12302.9 1321.86  28
  -1   2  11 13807.7 1349.17  33
   1  -2 -11 11214.6 1346.07  35
   1   2 -11 11648.4 1362.03  35
  -1   2  11 13361.9 1243.58  17
   1  -2 -11 10877.3 1297.51  28
  -1  -2  11 12684.1 1306.55   6
  -1  -2  11 15082.9 1458.39  30
  -1  -2  11 12261.9 1278.65  15
  -1   2  11 12252.9 1328.82  15
   1  -2 -11 13504.4 1269.26  19
   1   2 -10 12731.0 1377.29  35
  -1  -2  10 13378.2 1522.60  15
  -1   2  10 14194.3 1467.97  33
   1   2 -10 12678.4 1513.44  29
   1   2 -10 12468.8 1430.12  28
  -1  -2  10 15103.9 1602.95  30
  -1  -2  10 14403.7 1461.88   6
   1  -2 -10 13620.3 1476.23  35
   1  -2 -10 12959.2 1472.59  28
  -1   2  10 13357.2 1484.99  15
  -1   2  10 13532.5 1432.82  17
   1  -2 -10 13818.0 1454.28  19
   1  -2  -9 4957.50 984.391   4
  -1  -2   9 7779.94 1122.03  30
   1   2  -9 5397.88 1058.53  21
   1  -2  -9 4934.71 860.770   2
  -1  -2   9 5788.07 987.682   6
   1   2  -9 6206.11 1061.09  28
  -1   2   9 6166.73 1030.46  17
  -1  -2   9 5114.91 1059.13  25
   1   2  -9 5195.74 1093.84  35
  -1  -2   9 5967.30 931.288  15
   1  -2  -9 6555.02 1091.04  35
   1  -2  -9 6325.42 999.645  19
  -1   2   9 6715.25 1191.85  15
   1   2  -9 6774.23 998.462  29
   1  -2  -9 5800.49 1140.44  28
  -1   2   9 5509.80 1034.98  33
   1   2  -8 29441.5 2063.93  35
   1  -2  -8 22230.0 1829.10   2
   1   2  -8 30217.4 2129.22  21
   1  -2  -8 29437.3 2027.30   4
   1   2  -8 29339.7 2039.94  29
  -1  -2   8 29104.1 2117.51   6
  -1   2   8 22637.6 1696.14  11
   1  -2  -8 26301.5 1847.33  21
   1   2  -8 29382.6 1987.81  28
  -1  -2   8 29456.0 2139.45  25
  -1   2   8 27803.2 1941.49  17
  -1  -2   8 29819.0 2149.86  30
  -1   2   8 27929.6 2014.05  15
   1  -2  -8 29977.2 2054.65  35
  -1   2   8 25321.8 1814.37  33
   1   2  -8 22695.1 1819.89   2
   1  -2  -8 27201.1 2039.83  28
   1  -2  -7 3078.11 638.915   2
  -1  -2   7 2431.19 652.837  25
   1  -2  -7 2639.35 600.921  21
   1   2  -7 2764.99 574.845  28
  -1   2   7 3219.12 648.637  22
   1   2  -7 2568.43 583.897  29
   1   2  -7 2713.49 589.245   2
   1  -2  -7 3041.38 643.345  28
   1   2  -7 2870.16 677.681  21
  -1   2   7 2472.95 563.189   6
   1  -2  -7 2378.22 611.070   4
   1   2  -7 1644.07 539.945  13
  -1   2   7 2780.48 693.835  15
   1   2  -6 89990.1 3027.01  21
   1  -2  -6 96202.8 3071.42   4
   1  -2  -6 93303.7 2905.37  21
  -1  -2   6 87707.1 3002.61  25
   1   2  -6 91742.1 2466.48   4
   1   2  -6 95781.8 2993.00   2
  -1   2   6 84907.1 2464.13  25
   1   2  -6 88945.8 2589.67  24
  -1   2   6 99798.3 3054.17  22
   1  -2  -6 94776.2 3032.94   2
   1   2  -5 691348. 7426.77  21
   1   2  -5 727141. 6776.56  24
   1  -2  -5 684405. 7481.48   3
  -1  -2   5 691836. 7562.97  25
   1   2  -5 733424. 7297.02   2
   1   2  -5 737866. 6255.63   4
   1  -2  -5 698798. 7438.18   4
  -1   2   5 653872. 5924.03  25
  -1   2   5 725645. 7417.03  22
   1  -2  -5 710359. 7185.47  21
   1   2  -4 5287.14 595.376  21
   1  -2  -4 4909.71 568.643   4
   1  -2  -4 4397.57 569.242   3
   1   2  -4 4486.73 542.130  24
   1   2  -4 5229.14 485.073   4
   1   2  -4 4624.49 558.982   2
  -1   2   4 3803.10 378.705  25
  -1   2   4 4298.14 546.415  22
  -1  -2   4 4324.41 547.238  25
   1  -2  -4 4816.45 569.376  21
   1   2  -3 118707. 2454.82  21
  -1   2   3 118722. 2487.64  22
   1  -2  -3 116474. 2420.92   3
  -1  -2   3 123178. 2601.57  25
   1  -2  -3 120326. 2477.55  21
   1  -2  -3 127518. 2515.06   4
   1   2  -3 126466. 2370.76   2
   1   2  -3 117767. 2357.06  24
   1   2  -2 115353. 2143.73  21
   1  -2  -2 122186. 2190.65   4
   1  -2  -2 119091. 2170.56   3
   1   2  -2 123210. 2069.28   2
  -1   2   2 121295. 2279.97  22
  -1  -2   2 120578. 2305.22  25
   1   2  -2 116210. 2166.15  24
  -1  -2   2 116009. 2157.28   1
  -1  -2   1 28151.9 954.161   1
   1   2  -1 28802.7 925.971  21
  -1  -2   1 28316.7 863.554   3
   1  -2  -1 28840.5 926.497   4
  -1  -2   1 27405.3 1018.95  25
  -1   2   1 28878.3 1025.18  22
   1  -2  -1 26662.1 935.337   3
   1   2  -1 28890.5 1008.27  24
  -1   2   0 18795.4 772.033  22
   1  -2   0 21145.8 588.991  25
   1  -2   0 19029.5 622.184   4
  -1   2   0 18814.1 772.573   2
   1   2   0 18582.5 797.068  24
   1   2   0 18806.9 774.615  23
  -1  -2   0 18616.5 738.343   3
  -1  -2   0 18586.8 775.741   1
   1   2   1 162967. 2317.45  24
   1  -2   1 156970. 1123.06   4
  -1   2  -1 168609. 2161.57  22
   1   2   1 170383. 2482.21  23
  -1  -2  -1 168606. 2410.23   1
  -1   2  -1 168060. 2541.96   2
  -1  -2  -1 160736. 2389.79   3
  -1  -2  -1 159581. 2418.41   4
   1  -2   1 172945. 2234.04  25
  -1  -2  -2 69899.3 1789.56   3
  -1   2  -2 73348.1 1408.50  22
  -1  -2  -2 72511.0 1809.86   4
   1   2   2 74784.7 1812.39  23
  -1   2  -2 73001.4 1859.68   2
  -1  -2  -2 72136.7 1794.99   1
   1   2   2 76162.9 1582.27  22
   1  -2   2 75475.6 1772.71  25
   1  -2   3 272133. 3868.08  25
  -1   2  -3 261479. 3897.13   2
  -1  -2  -3 255211. 3792.03   4
  -1  -2  -3 259204. 3917.29   3
   1   2   3 259066. 3753.57  23
  -1  -2  -4 133437. 3180.37   3
  -1   2  -4 134480. 3109.02   2
  -1  -2  -4 127761. 2093.66  21
   1  -2   4 136917. 3098.35  25
   1   2   4 141869. 3083.95  23
  -1  -2  -4 128293. 2968.94   4
   1   2   5 25134.2 1476.59  23
   1   2   5 24341.6 1058.18  22
  -1  -2  -5 24742.9 1532.23   2
  -1   2  -5 24934.7 1486.34   2
   1  -2   5 26299.3 1543.96  25
  -1  -2  -5 26012.7 1498.79   4
  -1  -2  -6 16398.3 1376.46   2
  -1  -2  -6 16290.3 1357.35   4
   1   2   6 16701.7 1306.60  25
   1   2   6 16007.7 1318.56  23
  -1   2  -6 15016.0 1338.31   2
   1  -2   6 16011.3 1372.28  25
  -1  -2  -7 98112.4 3651.80  35
  -1   2  -7 103984. 3767.04   2
  -1  -2  -7 96741.2 3552.94  19
  -1   2  -7 101118. 3768.94  35
  -1   2  -7 97369.0 3687.79  29
   1   2   7 107992. 3622.70  25
   1  -2   7 103725. 3739.30  25
   1   2   7 99489.6 3658.26  15
  -1  -2  -7 102970. 3785.15   2
   1   2   7 103997. 3598.81  23
  -1   2  -7 85686.6 3317.95  28
  -1  -2  -7 96644.3 3660.27  28
  -1  -2  -7 109651. 3724.57   4
  -1  -2  -7 84868.9 3456.70  29
  -1  -2  -8 32.4939 208.362   4
  -1  -2  -8 304.089 678.206  29
  -1   2  -8-448.362 558.046  28
   1   2   8-947.178 514.694  15
  -1   2  -8-532.150 533.316  35
  -1  -2  -8-633.443 474.903  19
  -1   2  -8 359.935 613.690   2
   1   2   8-273.139 454.001  25
  -1  -2  -8-341.388 448.300   2
  -1  -2  -8-370.335 430.994  28
  -1   2  -8 323.452 423.402  29
   1  -2   8 631.939 473.866  25
  -1  -2  -8-892.383 709.554  35
   1   2   9 114589. 4254.32  15
  -1  -2  -9 100193. 3991.18  28
  -1   2  -9 113597. 4204.15  35
  -1  -2  -9 108214. 3846.60  19
  -1  -2  -9 107216. 4109.66  35
  -1  -2  -9 103099. 4400.65   2
   1  -2   9 108007. 4121.71  15
  -1   2  -9 111231. 4052.83  28
   1  -2   9 101283. 4324.58  25
   1   2   9 116375. 4145.62  33
  -1   2  -9 105373. 4504.00   2
  -1   2  -9 108728. 4193.98  29
   1  -2  10 33201.3 2243.76  15
   1   2  10 35875.9 2380.65  15
  -1  -2 -10 31288.5 2160.59  35
  -1   2 -10 33453.5 2155.32  28
  -1   2 -10 32194.1 2360.83  29
  -1   2 -10 31399.6 2200.78  35
  -1  -2 -10 30034.3 1943.96  19
   1   2  10 31348.6 2171.69  33
  -1   2 -11 728.914 278.371  28
  -1  -2 -11 264.090 281.492   5
  -1   2 -11 545.964 378.255  35
   1   2  11 73.0611 458.825  15
  -1   2 -11-5.17617 376.695  29
   1   2  11 175.588 496.146  33
  -1  -2 -11-153.832 507.903  35
   1  -2  11 503.386 410.025  15
  -1  -2 -12 12078.9 1006.23   5
  -1  -2 -12 11759.2 1047.14  35
   1   2  12 13054.3 1066.04  33
   1  -2  12 12231.1 1035.61  33
   1   2  12 13715.2 1105.09  15
  -1   2 -12 11601.9 1072.11  29
  -1   2 -12 11537.8 1012.94  35
   1  -2  12 12701.8 1109.52  15
   1   2  12 12775.4 1103.27  26
  -1   3  13 4136.39 472.897  15
  -1  -3  13 4049.93 487.393  15
   1   3 -12 1519.44 550.289  29
   1  -3 -12 1525.86 514.415  35
   1   3 -12 2168.94 602.178  28
  -1   3  12 1933.23 370.383  33
   1   3 -12 2091.76 460.397  35
  -1   3  12 2410.88 485.416  15
  -1   3  12 759.023 248.254  26
  -1  -3  12 1664.73 391.769  30
   1  -3 -12 1567.06 393.568  19
  -1  -3  12 2133.05 528.436  15
  -1   3  11 2405.88 563.915  33
   1   3 -11 2131.41 732.952  28
   1   3 -11 1992.02 571.954  35
   1  -3 -11 2788.95 641.466  35
   1   3 -11 2333.95 604.849  29
  -1  -3  11 1974.58 499.551   6
  -1   3  11 2835.88 620.195  17
  -1   3  11 2056.89 708.333  15
   1  -3 -11 2555.49 654.000  19
  -1  -3  11 3319.34 776.473  30
  -1  -3  11 3239.14 625.580  15
  -1   3  11 2761.56 632.962  26
  -1  -3  10 22.7158 230.914   6
  -1  -3  10 376.695 364.775  15
   1   3 -10-157.642 577.903  29
   1  -3 -10-120.018 474.519  28
   1   3 -10 689.783 322.584  35
  -1   3  10 259.987 548.739  17
   1  -3 -10 821.979 680.727  35
  -1  -3  10-662.326 452.652  30
  -1   3  10-458.418 407.390  15
   1   3 -10-742.288 641.365  28
   1  -3 -10-433.342 384.684  19
  -1   3  10 108.716 347.222  33
   1   3  -9 26762.6 2001.35  35
   1   3  -9 22916.1 2066.69  21
   1   3  -9 24876.2 1923.23  29
  -1   3   9 25046.2 1817.08  11
  -1   3   9 24779.6 1930.15  17
   1  -3  -9 20507.4 1877.77   4
   1  -3  -9 27750.0 2145.39  35
   1  -3  -9 20922.1 1903.66  28
   1  -3  -9 19446.7 1935.17   2
  -1  -3   9 23930.4 2077.22  25
   1  -3  -9 26676.9 1951.76  19
  -1  -3   9 24254.3 1963.52   6
  -1  -3   9 25166.1 2122.05  30
   1   3  -9 24105.7 1978.75  28
  -1   3   9 24542.0 2047.09  15
  -1   3   9 23000.1 1891.94  33
   1   3  -8 1623.11 546.550  28
   1   3  -8 875.439 516.460  21
   1  -3  -8 1003.02 603.249   2
  -1  -3   8 1605.95 888.133  30
   1  -3  -8 1257.55 478.527   4
   1  -3  -8 1521.97 485.330  35
  -1   3   8 1310.12 463.554  33
  -1   3   8 1407.11 453.087  15
   1   3  -8 810.909 566.258  29
   1  -3  -8 1708.45 552.407  19
  -1  -3   8 269.173 411.467  25
   1   3  -8 623.691 529.436   2
   1  -3  -8 985.419 510.320  28
  -1  -3   8 1304.68 518.319   6
   1   3  -8 1037.33 469.692  13
   1   3  -8 927.738 519.464  35
  -1   3   8 1601.28 461.234  17
  -1   3   8 1110.58 516.466  11
  -1  -3   7 62555.2 2928.73   6
  -1   3   7 48628.3 2456.57  22
   1  -3  -7 55814.9 2808.69  28
   1  -3  -7 65366.9 2970.85   2
   1   3  -7 50169.2 2590.15   2
  -1  -3   7 60132.7 2893.90  30
   1   3  -7 57263.3 2701.54  35
   1   3  -7 59730.1 2695.97  29
   1  -3  -7 55953.8 2680.05  35
   1   3  -7 59353.3 2755.00  28
   1  -3  -7 63793.2 2748.23  21
  -1   3   7 61549.5 2950.50  15
  -1  -3   7 61578.5 2889.88  25
  -1   3   7 56785.2 2680.33  33
   1   3  -7 60162.0 2811.37  13
   1  -3  -7 60732.9 2863.49   4
  -1   3   7 54164.4 2570.18  11
  -1   3   7 59189.4 2715.87  17
   1   3  -7 62855.7 2902.07  21
   1  -3  -6 50196.2 2356.55   4
   1   3  -6 39538.6 2112.35  21
  -1   3   6 45357.2 2188.34  22
   1   3  -6 44700.2 2186.95   2
   1  -3  -6 41962.1 2215.27   3
  -1  -3   6 41732.6 2191.30  25
   1  -3  -6 43843.1 2057.59  21
   1   3  -6 38917.2 1801.30  24
   1   3  -5 95378.6 2650.73  24
   1  -3  -5 92996.7 2758.28  21
   1  -3  -5 92296.2 2963.69   3
   1  -3  -5 97519.9 2986.43   4
  -1   3   5 92287.3 2867.13  22
   1   3  -5 88536.2 2849.19  21
   1   3  -5 98062.0 2922.88   2
   1   3  -5 87207.1 2115.34   4
  -1  -3   5 89665.3 2922.46  25
   1   3  -4 9712.01 796.950  24
   1   3  -4 10290.2 881.073   2
   1  -3  -4 9518.33 825.014  21
  -1  -3   4 9385.91 879.440  25
   1  -3  -4 10203.1 877.516   4
   1   3  -4 9919.08 887.089  21
  -1   3   4 8917.76 835.386  22
   1  -3  -4 9492.97 884.127   3
  -1  -3   3 43292.6 1691.85  25
   1   3  -3 39609.4 1586.16  21
   1  -3  -3 42098.5 1613.06   4
   1   3  -3 42614.7 1581.35   2
  -1  -3   3 41738.8 1587.40   1
   1   3  -3 40569.5 1545.36  24
   1  -3  -3 40015.1 1601.67   3
  -1   3   3 42042.6 1621.65  23
   1  -3  -3 43661.3 1670.93  21
  -1   3   3 41192.7 1640.55  22
  -1  -3   2 27999.7 1269.62  25
   1  -3  -2 29877.7 1234.10   4
   1   3  -2 27791.1 1186.38  21
  -1  -3   2 29414.1 1180.34   1
   1   3  -2 28357.2 1218.08  24
  -1   3   2 30045.7 1224.18  23
   1  -3  -2 28557.9 1241.02   3
   1   3  -2 28922.3 1198.74   2
  -1   3   2 28392.6 1265.29  22
   1   3  -2 29731.4 1038.02  23
   1  -3  -1 160.584 133.170   4
  -1  -3   1-21.3008 106.247   3
  -1  -3   1 63.1505 175.962   1
   1   3  -1-36.8929 156.290  23
   1   3  -1 73.9015 112.480  24
   1  -3  -1 323.495 150.846   3
  -1  -3   1 118.311 225.736  25
  -1   3   1 145.045 166.328  22
   1   3   0 4222.92 459.156  24
   1   3   0 4347.03 445.508  23
   1  -3   0 4345.17 361.659   4
  -1   3   0 4928.71 488.370  22
  -1  -3   0 5728.40 496.152   1
   1  -3   0 4214.97 321.177  25
   1  -3   0 4000.40 458.092   3
  -1  -3   0 4327.47 434.394   3
  -1  -3  -1 263479. 3589.53   4
  -1   3  -1 273007. 3774.44   2
  -1   3  -1 273311. 3437.99  22
   1   3   1 272252. 3573.00  23
   1  -3   1 253243. 1992.58   4
  -1  -3  -1 282271. 3427.75   1
   1  -3   1 294906. 3312.19  25
  -1  -3  -1 263586. 3583.10   3
   1   3   1 271210. 3603.42  24
  -1  -3  -2 217710. 3594.89   3
   1   3   2 222052. 3302.40  22
  -1   3  -2 225368. 3154.15  22
  -1  -3  -2 210331. 3475.63   4
   1  -3   2 235374. 3512.64  25
  -1   3  -2 227558. 3721.42   2
   1   3   2 222308. 3505.95  23
  -1  -3  -2 222257. 3402.03   1
  -1  -3  -2 199204. 2248.33  21
  -1   3  -3 2567.21 341.542  22
  -1  -3  -3 1142.71 190.030  21
   1   3   3 2103.80 347.050  22
   1   3   3 2093.20 429.298  23
  -1  -3  -3 1815.33 445.298   3
  -1   3  -3 1873.17 442.850   2
   1  -3   3 2002.62 440.864  25
  -1  -3  -3 1518.08 337.773   4
   1   3   4 362023. 4645.25  22
  -1  -3  -4 333374. 5237.81   4
  -1   3  -4 349987. 5431.19   2
   1  -3   4 343027. 5261.55  25
  -1  -3  -4 335053. 5350.13   3
  -1   3  -4 318063. 3925.91  22
   1   3   4 338652. 5178.11  23
   1  -3   5-100.536 200.660  25
  -1  -3  -5 442.981 208.395   4
   1   3   5 633.796 327.858  22
  -1  -3  -5 426.488 348.569   3
  -1   3  -5 216.323 162.668   2
   1   3   5 394.343 301.215  23
   1   3   6 58980.8 2623.78  23
  -1  -3  -6 61034.2 2738.13   4
   1   3   6 64488.2 2620.03  25
   1  -3   6 58020.3 2668.44  25
  -1   3  -6 59304.5 2753.31   2
  -1  -3  -6 55750.6 2633.02   2
   1   3   7 4672.65 837.558  33
  -1   3  -7 2747.88 662.517  35
  -1  -3  -7 3525.11 685.902  19
  -1  -3  -7 2561.36 648.797   2
   1   3   7 3249.45 786.538  23
  -1  -3  -7 3786.12 733.779   4
   1   3   7 4131.79 869.190  15
  -1   3  -7 2610.38 644.431  28
  -1   3  -7 4152.36 987.079   2
  -1  -3  -7 3999.24 867.786  35
   1  -3   7 2829.09 698.446  30
  -1   3  -7 3708.69 708.489  13
  -1   3  -7 3304.92 779.388  10
  -1  -3  -7 3458.62 759.892  28
   1   3   7 3361.36 696.588  25
   1  -3   7 3489.52 711.442  25
  -1   3  -7 3439.33 779.961  29
  -1   3  -8 9454.72 1276.86  29
  -1  -3  -8 8691.19 1174.22  35
   1   3   8 9257.60 1316.19  15
  -1  -3  -8 7868.14 1091.80   4
  -1   3  -8 6371.67 966.885  10
  -1  -3  -8 9422.38 1282.95   2
  -1   3  -8 7884.46 1241.47  35
  -1   3  -8 8685.37 1203.12  28
  -1   3  -8 8987.90 1278.17   2
   1  -3   8 9138.05 1255.48  25
   1   3   8 8908.36 1179.66  33
  -1  -3  -8 9733.37 1168.29  19
   1  -3   8 9202.79 1199.40  30
  -1   3  -9 40277.6 2457.34  35
  -1  -3  -9 41357.6 2509.15   5
  -1  -3  -9 40105.6 2507.63  35
  -1   3  -9 39761.3 2397.79  28
   1   3   9 42632.2 2696.16  15
  -1  -3  -9 41801.9 2486.88  19
  -1   3  -9 39270.0 2497.39  29
   1   3   9 40051.4 2429.56  33
  -1  -3 -10 3303.19 634.095  19
  -1   3 -10 2656.82 645.489  28
   1   3  10 2627.78 740.828  15
  -1  -3 -10 3435.92 809.111   5
  -1   3 -10 3361.20 997.304  35
  -1   3 -10 3208.71 773.792  29
  -1  -3 -10 2606.18 774.022  35
   1  -3  10 3397.11 771.307  15
   1   3  10 2538.55 705.463  33
  -1  -3 -11 22876.1 1644.13  35
  -1   3 -11 20987.5 1522.96  35
   1   3  11 23168.9 1646.25  33
   1   3  11 25725.7 1785.37  15
  -1   3 -11 19756.0 1398.68  28
   1   3  11 23410.5 1660.49  26
  -1  -3 -11 22520.2 1602.61   5
  -1   3 -11 22807.2 1707.38  29
   1  -3  11 23279.3 1690.40  15
   1   3  12 26656.0 1433.74  33
   1   3  12 28600.3 1497.85  15
  -1  -3 -12 24917.8 1392.60  35
   1  -3  12 25466.4 1419.33  15
  -1   3 -12 24313.3 1429.92  29
   1   3  12 27098.4 1461.00  26
  -1   4  12 2174.72 504.116  15
  -1  -4  12 2082.81 504.841  30
   1  -4 -12 1534.03 421.108  19
   1   4 -12 2013.08 543.819  29
  -1  -4  12 2087.22 462.542  15
   1  -4 -12 1425.41 306.302  35
   1   4 -12 1920.80 477.405  28
  -1  -4  11 23641.8 1738.10  30
   1  -4 -11 17321.5 1352.37  35
   1   4 -11 21084.6 1582.14  29
   1   4 -11 21728.3 1536.63  28
   1   4 -11 19079.6 1332.35  35
  -1   4  11 22237.3 1654.58  15
  -1   4  11 19538.7 1347.87  26
  -1  -4  11 19241.5 1373.11   6
  -1  -4  11 20977.5 1570.58  15
  -1   4  11 23037.7 1537.11  33
   1  -4 -11 23732.1 1630.02  19
   1  -4 -10 6302.57 1030.97  19
  -1   4  10 5611.10 843.124  26
  -1   4  10 4764.31 958.995  15
   1  -4 -10 5995.26 996.369  35
  -1   4  10 5956.00 886.149  17
   1   4 -10 5471.94 986.840  29
  -1  -4  10 6076.67 979.317   6
   1   4 -10 5810.29 987.385  28
  -1  -4  10 5316.17 1011.45  15
  -1   4  10 5819.69 955.389  33
   1   4 -10 4686.17 868.671  35
  -1  -4  10 6107.58 1032.84  30
   1  -4  -9 4514.11 784.390  35
  -1   4   9 6758.75 1166.34  15
   1   4  -9 5191.15 922.821  35
  -1   4   9 5488.94 933.046  33
   1   4  -9 5690.37 1109.45  28
  -1   4   9 4900.84 991.822  26
  -1  -4   9 5698.62 1015.11   6
   1   4  -9 5784.91 973.964  29
  -1   4   9 6616.68 1032.15  17
   1  -4  -9 6041.95 1028.19  19
  -1  -4   9 5724.77 1068.26  30
  -1  -4   8 4641.20 976.196   1
  -1  -4   8 5851.59 926.566   6
   1  -4  -8 8516.92 1174.04  19
  -1   4   8 6654.08 988.664  15
   1   4  -8 5613.79 996.839   2
  -1   4   8 4988.17 932.841  11
  -1  -4   8 6371.32 1036.16  30
  -1   4   8 5838.16 886.129  17
  -1   4   8 6285.51 932.374  26
   1   4  -8 6119.51 1019.48  13
   1   4  -8 5878.26 983.737  29
  -1   4   8 4503.47 853.785  33
   1  -4  -8 5743.85 1042.01  35
   1  -4  -8 5421.65 1005.29   4
   1  -4  -8 5095.99 880.570  28
   1  -4  -8 7263.13 1247.67   2
   1   4  -8 6681.77 1042.62  28
   1   4  -8 4649.10 862.729  35
  -1  -4   8 4991.02 969.110  25
  -1   4   7-5.29821 329.500  17
  -1   4   7-66.9478 429.509  15
  -1  -4   7 111.014 237.048   6
  -1  -4   7 215.398 363.164   1
   1  -4  -7-148.889 519.848  21
   1   4  -7 5.79571 193.493   2
  -1  -4   7 567.900 291.781  30
   1   4  -7 381.410 524.342  21
  -1  -4   7 186.951 330.085  25
   1  -4  -7-11.7152 256.503   4
   1   4  -7 2.63297 484.827  28
   1  -4  -7 137.342 326.148  19
   1  -4  -7 314.958 383.074  28
  -1   4   7 278.418 434.493  33
   1   4  -7 222.804 461.412  29
   1   4  -7 204.867 398.917  13
   1  -4  -7 606.640 348.146   2
   1  -4  -7 1282.44 479.592   3
  -1   4   7-489.053 391.757  11
  -1   4   7-598.098 496.607  22
  -1   4   6 34267.5 2090.33  33
  -1   4   6 35558.0 2196.56  15
   1  -4  -6 38514.3 2024.57  21
   1   4  -6 34862.5 2096.99  21
   1   4  -6 34338.5 2023.24  29
   1   4  -6 35318.3 2139.36  13
  -1  -4   6 36907.8 2182.62  25
   1  -4  -6 46321.6 2410.81   4
  -1   4   6 34796.1 2026.10  11
   1  -4  -6 37431.8 2174.94  19
   1   4  -6 36383.0 2063.57  28
  -1  -4   6 41084.6 2505.40   1
  -1   4   6 36561.3 2108.84  17
   1  -4  -6 38764.8 2290.02   3
  -1  -4   6 36211.9 2249.78   6
   1   4  -6 35788.9 1888.94  24
  -1  -4   6 33425.1 2127.63  30
  -1   4   6 39927.1 2478.99  22
   1   4  -6 41511.0 2263.77   2
  -1  -4   5 86372.1 2939.59   1
   1   4  -5 86812.5 2977.50   2
   1  -4  -5 84496.9 2800.52  21
  -1   4   5 81874.2 2950.63  22
  -1  -4   5 80946.0 3005.90  25
   1  -4  -5 81648.8 2938.50   4
   1  -4  -5 81111.7 3035.15   3
   1   4  -5 83666.4 2719.35  24
   1   4  -5 75723.6 2823.18  21
  -1  -4   4 17933.3 1235.13   1
   1  -4  -4 16880.5 1193.42  21
   1   4  -4 16376.2 1158.17  24
  -1   4   4 17255.5 1274.33  22
   1  -4  -4 16580.9 1277.47   3
   1  -4  -4 17613.0 1286.18   4
   1   4  -4 18314.0 1304.64   2
  -1  -4   4 18061.5 1340.71  25
   1   4  -4 15737.2 1202.15  21
  -1  -4   3 31879.2 1468.45   1
   1  -4  -3 31184.8 1532.53   4
  -1  -4   3 30214.2 1572.03  25
   1   4  -3 29787.6 1484.76  24
  -1   4   3 31099.3 1528.16  23
   1   4  -3 30825.6 1542.91   2
   1   4  -3 28181.1 1478.03  21
   1   4  -3 29183.0 1131.05  23
   1  -4  -3 28880.3 1526.13   3
  -1   4   3 30933.9 1580.07  22
  -1  -4   2 9489.75 729.043   1
  -1   4   2 8883.09 738.722  23
   1   4  -2 9438.53 660.789  23
  -1  -4   2 8690.73 806.249  25
   1   4  -2 7491.26 711.205  24
   1  -4  -2 8498.42 803.431   3
   1  -4  -2 8732.93 754.411   4
  -1   4   2 8962.25 799.542  22
  -1  -4   2 8584.29 738.536   3
  -1  -4   1 89821.0 2434.46  25
  -1   4   1 96408.3 2160.31  23
  -1  -4   1 95687.5 2160.14   1
  -1  -4   1 89100.1 2274.51   3
   1  -4  -1 95468.4 2181.95   4
  -1   4   1 87089.4 2387.53  22
   1   4  -1 87424.6 2374.14  24
   1  -4  -1 84533.8 2358.79   3
   1   4  -1 94833.7 2083.83  23
   1   4   0 38718.9 1559.97  24
   1  -4   0 38266.4 1230.55   4
  -1   4   0 39442.5 1565.91  22
   1  -4   0 38244.4 1576.57   3
  -1  -4   0 38520.7 1539.13   3
  -1  -4   0 41475.0 1409.75   1
   1   4   0 39560.8 1440.79  23
  -1   4  -1 65837.8 2024.67  22
  -1  -4  -1 69878.8 1893.37   1
  -1  -4  -1 66169.5 2075.50   3
   1  -4   1 69368.1 1829.47  25
   1  -4   1 67825.1 2138.82   3
   1   4   1 65199.6 2055.35  22
  -1   4  -1 64384.5 2118.87   2
   1   4   1 64736.1 2053.42  24
   1   4   1 67556.5 2010.91  23
   1  -4   2 6646.36 662.852  25
  -1  -4  -2 5631.34 671.816   4
   1  -4   2 4955.82 358.660   1
   1   4   2 6250.62 661.213  22
  -1   4  -2 6009.17 634.318  22
  -1  -4  -2 6850.62 653.072   1
  -1  -4  -2 5798.98 739.065   3
   1   4   2 6139.73 668.973  23
  -1  -4  -3 17271.7 1239.17   3
  -1  -4  -3 19414.6 1288.82   4
  -1   4  -3 19488.8 1324.55   2
   1   4   3 18818.9 1166.92  22
  -1   4  -3 19566.6 1131.16  22
   1  -4   3 19726.1 1269.72  25
   1   4   3 18401.4 1210.25  23
  -1   4  -4 3373.12 514.174  22
   1  -4   4 3000.22 550.073  25
  -1  -4  -4 3478.31 638.918   4
  -1  -4  -4 3157.61 638.486   3
  -1   4  -4 3462.81 661.336   2
   1   4   4 3244.14 650.580  23
   1   4   4 3932.76 572.660  22
  -1   4  -5 121.815 185.916   2
   1  -4   5 77.5295 242.148  25
   1   4   5-58.9603 157.928  23
   1   4   5-26.7858 121.905  22
  -1  -4  -5-223.919 331.038   3
  -1  -4  -5 23.8374 185.948   4
  -1   4  -6 30708.8 2048.87  27
  -1   4  -6 37812.6 2313.31   2
   1   4   6 34421.4 2105.68  33
  -1   4  -6 34800.6 2139.31  13
  -1  -4  -6 35435.7 2260.18   4
  -1   4  -6 33081.0 2200.71  29
   1   4   6 33192.3 2221.37  15
  -1  -4  -6 26229.0 1844.40   5
  -1  -4  -6 34741.0 2165.86  19
   1   4   6 32946.9 1932.09  25
  -1  -4  -6 35809.4 2296.09   3
   1   4   6 34264.3 2111.82  23
   1  -4   6 35426.2 2240.43  25
  -1   4  -6 31778.6 1952.08  16
  -1  -4  -7 13136.7 1451.22   4
   1   4   7 12511.6 1417.48  23
   1  -4   7 15407.8 1535.84  30
   1   4   7 14110.5 1556.99  15
   1  -4   7 12040.4 1409.21  25
  -1   4  -7 12048.5 1498.16  29
  -1   4  -7 12023.7 1347.34  10
  -1  -4  -7 11275.3 1270.53  31
   1   4   7 13588.1 1451.38  33
  -1   4  -7 12398.0 1378.81  27
  -1  -4  -7 10638.9 1345.55   2
  -1  -4  -7 12506.7 1394.50  19
  -1  -4  -7 11160.5 1299.24  35
  -1  -4  -7 13300.9 1341.25   5
  -1   4  -7 13623.9 1375.40  13
  -1   4  -7 12549.3 1471.32   2
  -1   4  -8 3.75562 700.477   2
  -1  -4  -8 224.151 504.514  35
  -1  -4  -8-95.4403 266.902   2
  -1   4  -8 340.644 677.705  29
  -1   4  -8 1347.99 549.763  10
   1  -4   8 1783.23 890.880  25
   1  -4   8 462.199 300.040  30
  -1  -4  -8-1237.28 539.428  31
  -1  -4  -8 611.235 665.030   4
  -1  -4  -8-427.595 385.706  19
  -1  -4  -8 290.621 451.680   5
   1   4   8-239.103 386.930  33
   1   4   8 194.376 382.769  15
   1   4   9 13209.9 1410.22  33
  -1  -4  -9 13452.9 1444.85   5
   1   4   9 12437.2 1409.42  26
  -1  -4  -9 12744.2 1424.57  19
  -1   4  -9 12735.9 1334.30  10
   1  -4   9 12771.4 1427.17  30
  -1   4  -9 12187.5 1536.61  29
   1   4   9 14511.0 1496.84  15
  -1  -4  -9 12158.8 1440.16  35
  -1   4  -9 11554.4 1248.10  28
  -1  -4 -10 8676.14 1037.34  19
  -1   4 -10 7147.51 848.658  10
   1   4  10 8641.26 1169.46  26
  -1   4 -10 8771.02 1129.08  29
   1   4  10 8010.74 1040.54  33
   1  -4  10 8692.21 1114.68  15
   1   4  10 10390.3 1249.54  15
  -1  -4 -10 9399.31 1144.53  35
  -1  -4 -10 10100.9 1063.42   5
   1   4  11 1149.64 512.483  33
  -1  -4 -11 1647.59 576.810  35
  -1  -4 -11 1307.19 395.521  19
   1   4  11 1614.99 535.791  26
   1  -4  11 1409.94 571.896  15
   1   4  11 1524.69 554.837  15
  -1   4 -11 2322.75 619.519  29
   1  -4  12 549.267 237.273  15
   1   4  12 489.279 386.944  26
   1   4  12 1027.27 321.441  33
  -1   4 -12 634.029 282.194  29
   1   4  12 1168.31 291.110  15
   1  -5 -12 2711.13 435.925  19
  -1   5  12 3791.42 501.800  15
  -1  -5  12 2668.78 480.334  15
   1   5 -12 3098.24 537.000  29
   1  -5 -11 490.163 351.945  19
  -1  -5  11 324.685 370.422  15
  -1  -5  11 798.514 454.991  30
  -1   5  11 711.862 449.552  15
   1  -5 -11 249.333 299.523  31
   1   5 -11-187.262 215.288  28
  -1   5  11 1146.12 405.513  33
   1   5 -11 313.185 448.950  29
   1   5 -10 25623.3 1808.78  29
  -1   5  10 25424.2 1707.44  33
   1  -5 -10 27959.9 1755.83  31
  -1   5  10 21565.1 1491.21  12
  -1   5  10 22759.6 1634.66  26
   1  -5 -10 27661.2 1887.11  19
  -1  -5  10 27347.6 1993.96  30
  -1  -5  10 27374.6 1865.32  15
  -1   5  10 27626.2 1953.96  15
   1   5 -10 26875.4 1775.31  28
  -1  -5  10 25970.4 1771.12   6
  -1   5   9 655.325 613.730  26
  -1  -5   9 913.138 585.350  30
   1   5  -9-42.3020 165.876  10
   1   5  -9 891.101 349.161  29
   1   5  -9 486.045 520.156  28
  -1   5   9 835.643 633.342  15
  -1  -5   9 497.960 443.673   6
  -1   5   9 738.991 459.094  33
   1  -5  -9 523.337 645.740  19
   1  -5  -8 38945.8 2753.39   2
  -1   5   8 45394.1 2522.62  26
   1   5  -8 49965.5 2741.84  13
   1   5  -8 52183.5 2717.47  28
  -1   5   8 49611.8 2715.92  33
  -1  -5   8 42778.1 2793.82  25
   1  -5  -8 51772.7 2730.95  19
  -1  -5   8 47780.3 2815.57  30
  -1   5   8 49874.0 2703.89  17
  -1   5   8 48734.8 2799.87  15
   1   5  -8 49128.6 2657.86  29
  -1  -5   8 50188.3 2795.86   6
  -1   5   7 6311.66 918.451  26
  -1   5   7 7776.74 1000.29  11
  -1  -5   7 7500.33 1048.49   6
   1   5  -7 7140.87 1061.15   2
  -1   5   7 6327.64 1061.64  22
   1   5  -7 6985.05 1015.43  29
  -1  -5   7 6590.85 998.524  32
   1  -5  -7 7800.39 1362.06   3
  -1   5   7 7640.11 1044.94  17
   1  -5  -7 7620.21 1140.34   4
  -1   5   7 8057.11 1139.82  33
  -1  -5   7 5817.57 1091.53   1
   1   5  -7 7395.49 1013.88  13
   1   5  -7 7914.27 1112.57  28
   1  -5  -7 7875.09 1064.43  19
  -1  -5   7 7970.79 1132.97  25
  -1   5   7 7308.39 1074.32  15
  -1  -5   7 7506.23 1124.38  30
   1   5  -6-119.272 379.960  13
   1   5  -6-272.853 205.694  28
  -1   5   6 660.273 411.540  33
  -1  -5   6 648.114 387.730   1
  -1   5   6 764.327 336.077  22
  -1   5   6-65.7525 211.815  26
  -1  -5   6 483.636 508.376  32
   1  -5  -6 1136.53 558.449   4
   1  -5  -6 554.051 524.225  19
   1  -5  -6-343.041 255.802  21
   1   5  -6 265.491 456.065   2
  -1  -5   6 223.661 433.387  25
  -1   5   6 492.682 296.814  17
   1  -5  -6-183.001 376.701   3
  -1  -5   6 172.276 231.884  30
  -1  -5   6 956.700 515.435   6
  -1   5   6 903.455 333.084  11
   1   5  -6 877.688 331.749  29
   1   5  -6-307.130 433.503  27
  -1   5   6 685.394 478.139  15
   1  -5  -5 53576.3 2707.26   3
  -1   5   5 50450.5 2653.34  15
   1  -5  -5 54204.6 2415.52  21
  -1  -5   5 52363.0 2679.73   6
   1  -5  -5 52620.1 2573.86  19
   1   5  -5 49463.7 2494.57   7
   1   5  -5 55393.3 2466.68  24
  -1   5   5 54896.4 2653.53  22
   1   5  -5 54578.7 2598.81  29
  -1   5   5 49440.6 2528.79  33
  -1  -5   5 56809.8 2501.58   1
  -1  -5   5 48512.3 2593.19  32
  -1   5   5 49434.4 2386.09  11
   1   5  -5 48819.9 2463.44  28
   1   5  -5 48961.8 2602.00  26
  -1   5   5 49007.6 2385.96  17
  -1  -5   5 54293.9 2676.99  25
   1   5  -5 57230.8 2687.49   2
   1  -5  -5 54073.0 2612.74   4
  -1  -5   4 8440.27 894.397   1
   1   5  -4 6692.99 815.734  24
   1  -5  -4 7851.92 1033.11   3
   1  -5  -4 8353.37 908.585  21
  -1   5   4 7658.29 961.586  22
  -1  -5   4 7545.75 979.849  25
   1  -5  -4 7438.82 915.731   4
  -1   5   3 122590. 3486.87  22
  -1  -5   3 130691. 3411.11   3
   1   5  -3 127418. 3399.11  24
   1  -5  -3 126543. 3417.77   4
  -1  -5   3 130742. 3137.45   1
   1  -5  -3 126050. 3593.64   3
  -1  -5   3 125105. 3593.88  25
   1  -5  -2 75421.2 2423.86   4
   1  -5  -2 71362.3 2571.11   3
  -1  -5   2 70482.9 2405.51   3
  -1  -5   2 74822.0 2618.28  25
   1   5  -2 71411.6 2461.94  24
  -1  -5   2 76052.3 2222.31   1
  -1   5   2 69605.5 2481.28  22
   1   5  -2 66645.0 1874.54  23
  -1  -5   1 498465. 5360.35   1
   1  -5  -1 500988. 5725.29   4
  -1  -5   1 471405. 6103.35   3
   1  -5  -1 463659. 6370.30   3
  -1   5   1 471619. 6313.83  22
   1   5  -1 470797. 6197.51  24
   1   5  -1 473273. 5227.53  23
   1   5   0 420005. 5783.64  24
   1  -5   0 439390. 4897.63   4
  -1  -5   0 416771. 5821.52   3
   1   5   0 430532. 5267.18  23
  -1  -5   0 441539. 4908.18   1
   1  -5   0 397767. 5767.95   3
  -1   5   0 400615. 5727.11  22
   1   5   1 268.321 237.263  23
   1   5   1 1.64771 243.488  22
  -1  -5  -1 849.615 312.213   3
  -1  -5  -1 1025.66 412.603   1
   1  -5   1 1458.40 450.556   3
   1  -5   1 871.862 307.843  25
  -1   5  -1 553.771 249.819  22
  -1   5  -2 13179.2 1061.42  22
  -1   5  -2 12956.0 1162.81   2
   1  -5   2 13534.7 1130.41   3
   1   5   2 13368.3 1088.54  23
  -1  -5  -2 12592.5 1107.84   4
   1  -5   2 13858.1 1033.37  25
  -1  -5  -2 13950.4 1134.94   3
   1   5   2 12992.7 1107.65  22
   1   5   3 56485.9 2340.49  23
  -1  -5  -3 55511.3 2459.13   3
  -1   5  -3 58900.3 2269.23  22
   1   5   3 60783.2 2393.31  22
  -1  -5  -3 51712.6 2327.86   4
   1  -5   3 62314.2 2392.40  25
  -1   5  -3 55283.8 2421.22   2
   1   5   4 45235.8 2253.35  23
  -1  -5  -4 45126.9 2315.79   4
  -1   5  -4 44981.9 2031.58  22
   1  -5   4 48306.1 2309.46  25
  -1   5  -4 46416.6 2406.82   2
   1   5   4 46832.0 2205.16  22
  -1  -5  -4 46973.3 2414.54   3
  -1  -5  -5 185074. 5129.46   3
  -1   5  -5 157956. 4663.86  27
  -1   5  -5 173480. 4665.06   7
  -1   5  -5 129523. 3982.50  16
   1   5   5 174886. 4864.64  26
   1   5   5 169837. 4658.10  33
  -1   5  -5 142190. 4378.99  29
  -1  -5  -5 188765. 5087.16   4
  -1   5  -5 180976. 4974.98   2
  -1  -5  -5 174830. 4789.66  31
   1   5   5 132329. 3902.44  22
  -1   5  -5 175966. 4753.23  13
   1   5   5 175908. 4746.77  23
  -1  -5  -5 172568. 4705.01  19
   1  -5   5 188797. 4991.72  25
   1   5   5 168226. 4880.97  15
  -1  -5  -6 12550.2 1464.35  31
   1   5   6 10522.5 1257.89  33
  -1  -5  -6 11150.3 1345.39   3
  -1   5  -6 10998.5 1367.16  29
   1   5   6 11006.2 1275.35  26
  -1   5  -6 10467.3 1151.08  16
  -1   5  -6 10800.5 1373.99  27
  -1  -5  -6 9415.00 1107.32  34
   1   5   6 10015.8 1273.60  23
   1   5   6 11867.9 1331.92  15
  -1  -5  -6 11068.2 1308.90   4
  -1   5  -6 10215.6 1327.37   2
   1  -5   6 9888.95 1280.40  25
  -1  -5  -6 11948.5 1288.11  19
  -1   5  -6 10802.4 1250.17  13
   1   5   7 117.668 446.301  23
  -1  -5  -7 1194.63 534.403   4
   1   5   7 930.404 640.787  15
  -1  -5  -7 1289.38 631.216  19
   1   5   7 990.855 781.974  26
   1  -5   7 1180.68 556.736  25
  -1  -5  -7 323.352 500.988  31
   1   5   7 644.942 520.938  33
  -1   5  -7 51.3593 424.204  27
  -1   5  -7 1011.10 494.459  10
  -1   5  -7 951.295 487.325   2
  -1  -5  -7 44.1157 337.611   5
  -1   5  -7 1138.99 765.324  29
  -1  -5  -7 386.443 422.615   2
  -1   5  -7 1229.05 617.049  13
  -1  -5  -8 14760.0 1501.74  31
  -1  -5  -8 17583.5 1702.29  19
  -1   5  -8 15626.1 1558.09  29
   1  -5   8 17090.2 1669.68  30
   1   5   8 16347.2 1620.10  33
  -1   5  -8 16126.2 1618.26  10
  -1   5  -8 16496.3 1600.85  13
   1   5   8 17870.5 1730.10  15
   1   5   8 16592.6 1695.72  26
  -1  -5  -8 10670.5 1197.18   5
  -1  -5  -8 9380.94 1326.04  35
  -1   5  -9 5959.33 1044.59  29
  -1  -5  -9 5621.39 963.417  31
  -1   5  -9 6124.55 967.615  10
   1   5   9 5982.18 1094.01  15
  -1  -5  -9 6076.52 1071.95  19
  -1  -5  -9 5269.95 995.098  35
   1   5   9 4720.61 930.099  33
   1   5   9 6396.77 1031.54  26
   1  -5   9 6302.02 1165.12  30
  -1   5 -10 10455.9 1271.05  29
   1   5  10 12217.9 1223.06  26
  -1   5 -10 10626.2 1062.08  10
   1  -5  10 10735.6 1079.67  30
  -1  -5 -10 13662.9 1331.09  19
   1   5  10 12710.4 1288.95  15
   1  -5  10 13087.4 1346.47  15
  -1  -5 -10 10197.6 1202.21  35
   1   5  10 12802.3 1265.64  33
   1  -5  11 6208.97 754.714  15
   1   5  11 6099.78 773.390  33
  -1   5 -11 5987.80 794.428  29
   1   5  11 6683.43 768.800  15
   1   5  11 6509.34 741.527  26
  -1  -5 -11 5969.34 762.257  19
  -1  -5 -12 8851.91 622.241  14
   1   6 -11-213.439 141.450  28
  -1  -6  11 1116.10 497.206  30
   1   6 -11 710.216 340.006  29
   1  -6 -11 351.708 238.444  31
  -1  -6  11 560.094 320.076  15
   1  -6 -11 620.948 368.592  19
  -1   6  11 413.610 199.723  33
  -1   6  11 365.159 169.401  15
  -1   6  10 14813.2 1207.64  33
  -1  -6  10 16278.5 1435.08  30
   1   6 -10 11870.0 1045.78  10
   1   6 -10 14316.2 1237.26  28
   1  -6 -10 15142.6 1317.18  31
   1   6 -10 15277.5 1350.54  29
  -1   6  10 15626.4 1361.17  15
   1  -6 -10 16405.2 1365.92  19
  -1  -6  10 11267.3 1029.47   6
  -1  -6  10 15085.2 1318.31  15
   1  -6  -9 9053.22 1172.31  19
  -1  -6   9 9640.37 1262.72  30
   1   6  -9 8767.90 1157.51  29
   1   6  -9 10123.1 1123.57  28
  -1   6   9 7418.34 1024.29  26
  -1   6   9 8555.51 1079.63  33
   1   6  -9 8212.12 1024.14  10
   1   6  -9 9817.12 1185.55  13
  -1   6   9 8160.48 1042.59  15
  -1  -6   9 9956.80 1214.85   6
   1  -6  -9 9090.24 1055.11  31
  -1  -6   8 1385.69 592.304   6
   1   6  -8 996.488 672.548  29
  -1  -6   8 1268.70 492.713  32
  -1   6   8 1269.75 551.718  33
   1   6  -8 1342.61 501.487  13
  -1  -6   8 1464.72 753.156  30
   1  -6  -8 1223.30 538.504  19
   1   6  -8 1400.31 607.273  28
  -1   6   8 1945.02 541.853  26
  -1   6   8 1550.84 714.256  15
  -1   6   7 22458.1 2116.54  22
   1  -6  -7 31773.7 2490.64   3
  -1  -6   7 29203.9 2383.31  25
  -1   6   7 30191.6 2071.29  26
   1  -6  -7 33678.0 2548.00   4
   1   6  -7 30998.7 2154.07  13
   1   6  -7 34393.7 2210.24  29
  -1  -6   7 35698.8 2457.07  30
   1   6  -7 25265.8 1891.78  27
  -1   6   7 30264.6 2246.71  15
  -1  -6   7 27253.8 1995.13  32
   1  -6  -7 33718.1 2255.33  19
  -1   6   7 35387.8 2297.31  33
  -1  -6   7 33935.3 2366.32   6
   1   6  -7 34618.3 2163.46  28
   1   6  -6 13406.6 1337.57  28
  -1   6   6 15516.6 1614.11  22
   1  -6  -6 16118.1 1693.15   3
  -1   6   6 14441.5 1604.59  33
  -1   6   6 13514.2 1332.02  26
   1  -6  -6 13599.7 1707.51   4
   1   6  -6 11514.0 1336.93  27
  -1  -6   6 14380.7 1559.57  30
   1  -6  -6 15686.0 1528.96  19
  -1  -6   6 16889.2 1655.17   6
  -1   6   6 20515.6 1772.92  15
  -1  -6   6 12001.8 1490.24   3
   1   6  -6 14863.7 1479.72  29
  -1  -6   6 14126.5 1718.24  25
  -1  -6   6 14049.3 1589.30  32
   1   6  -6 13434.0 1454.70  13
   1   6  -5 298.159 455.440  27
  -1   6   5 12.1584 115.212  22
  -1  -6   5-365.939 346.479   3
   1   6  -5 159.877 294.868   7
   1  -6  -5-96.3032 186.587  19
  -1   6   5 243.071 504.736  33
   1  -6  -5 54.0592 264.855   3
  -1  -6   5 253.656 406.304  25
  -1   6   5-17.8834 200.929  15
  -1  -6   5-495.476 427.891   6
   1  -6  -5 1913.23 548.982   4
   1   6  -5-181.102 379.034  26
   1   6  -5 537.756 487.613  29
  -1   6   5 1479.75 485.036  26
   1   6  -5-254.332 266.089  28
  -1  -6   5-224.978 367.411  32
   1   6  -5 289.373 291.631  24
   1  -6  -5 149.550 577.692  21
   1   6  -4 2577.00 582.556   7
   1   6  -4 807.567 477.943  28
   1   6  -4 137.189 380.887  29
  -1   6   4 252.514 301.393  22
  -1   6   4 594.083 449.363  15
  -1  -6   4 657.678 312.139   6
   1  -6  -4 362.073 491.808  21
   1   6  -4 1210.50 400.029  27
   1  -6  -4 527.632 634.816   3
  -1  -6   4 1017.21 501.812  25
  -1  -6   4 148.125 171.614   3
   1   6  -4 462.274 323.754  26
   1  -6  -4 385.935 471.623   4
   1  -6  -4 911.063 394.041  19
   1   6  -4 752.610 410.859  24
  -1  -6   4 281.229 348.332  32
  -1   6   4 767.388 323.988  33
  -1   6   3 1116.67 478.819  22
   1   6  -3 40.2050 559.126  26
  -1  -6   3 1845.21 581.085   6
  -1  -6   3 1640.90 490.536  32
   1  -6  -3 1219.86 520.354   3
  -1  -6   3 1046.97 339.523   3
   1   6  -3 1110.05 494.061  24
  -1  -6   3 1201.23 582.211  25
   1   6  -3 1538.43 627.894  27
  -1   6   3 1872.49 576.956  15
   1  -6  -3 1330.45 463.363   4
   1  -6  -2 41559.4 2071.74   4
  -1   6   2 41421.5 2175.41  22
  -1  -6   2 42309.1 2129.65   3
   1  -6  -2 42104.4 2224.62   3
   1   6  -2 38847.9 2082.66  24
  -1  -6   1 65262.4 2673.98   3
   1   6  -1 58535.4 2060.07  23
   1   6  -1 61662.4 2553.45  24
   1  -6  -1 65132.1 2380.30   4
  -1   6   1 62099.4 2612.21  22
   1  -6  -1 67494.8 2786.87   3
   1   6  -1 62804.1 2585.06  22
   1   6   0 239345. 5014.37  22
  -1   6   0 233939. 5022.84  22
   1  -6   0 248884. 5276.45   3
  -1  -6   0 253841. 5235.10   3
   1   6   0 234159. 4351.44  23
   1   6   1 11569.8 1022.88  23
   1   6   1 11176.4 1113.52  22
  -1   6  -1 10722.1 1099.11  22
   1  -6   1 11558.6 1192.28   3
  -1  -6  -1 11006.1 1178.43   3
  -1   6  -2 78641.1 2984.67  22
   1   6   2 74900.1 2917.68  22
   1   6   2 80245.9 2856.87  23
   1  -6   2 76313.9 3014.13   3
  -1  -6  -2 73756.8 2975.76   3
  -1   6  -3 20622.8 1824.86  26
  -1   6  -3 26765.7 1788.39  22
  -1   6  -3 22842.5 1744.47  27
  -1   6  -3 23856.5 1733.61   7
   1   6   3 27077.3 1798.36  23
  -1  -6  -3 26945.4 1907.54   3
  -1  -6  -3 21168.3 1665.63  31
   1   6   3 23115.0 1760.06  33
   1  -6   3 24455.2 1770.49   3
  -1  -6  -3 22127.2 1727.82  19
   1   6   3 24004.2 1816.59  26
   1   6   3 22953.1 1861.95  15
  -1  -6  -3 22860.0 1700.58  34
   1  -6   3 27002.2 1757.56  25
   1   6   3 27498.9 1830.72  22
   1   6   4 6061.20 1056.25  15
   1   6   4 5703.02 884.339  27
  -1  -6  -4 7198.69 1027.51  31
   1   6   4 4734.28 834.617  33
  -1   6  -4 4991.19 901.012   2
  -1  -6  -4 5692.12 865.229  19
  -1   6  -4 6757.94 966.482  27
  -1   6  -4 5513.10 848.353   7
   1  -6   4 4891.64 834.158  25
  -1  -6  -4 4727.88 895.254  34
   1   6   4 5897.72 985.804  26
   1   6   4 6345.81 925.026  23
  -1  -6  -4 7254.00 1076.32   3
  -1  -6  -4 6602.49 1011.43   4
   1   6   4 4699.20 821.220  22
  -1   6  -4 4744.56 763.308  22
  -1   6  -4 5161.16 848.032  12
   1   6   5 275096. 6329.75  23
   1   6   5 265833. 6141.97  22
   1   6   5 284289. 6615.35  15
  -1  -6  -5 275541. 6279.15  19
  -1  -6  -5 279262. 6801.84   3
  -1  -6  -5 273035. 6159.63  31
   1   6   5 274297. 6263.30  33
  -1   6  -5 251250. 5749.05  16
  -1   6  -5 274323. 6104.42   7
  -1  -6  -5 272348. 6547.90   4
  -1  -6  -5 283662. 6269.71  34
   1   6   5 280636. 6440.75  26
   1  -6   5 249682. 5979.77  32
   1   6   5 240298. 5323.58  27
  -1   6  -5 269742. 6325.97  27
   1  -6   5 211468. 5665.60  25
  -1   6  -5 277749. 6226.45  13
  -1   6  -5 276317. 6595.66   2
  -1  -6  -6 111765. 4047.27  31
  -1  -6  -6 110816. 4478.82   3
  -1   6  -6 111993. 3902.87  16
   1   6   6 113124. 4095.33  33
  -1  -6  -6 112451. 4101.79  19
  -1  -6  -6 109017. 4413.06   4
  -1   6  -6 102054. 3955.92  27
  -1   6  -6 108519. 4349.16   2
   1   6   6 119013. 4393.19  15
  -1   6  -6 106795. 3976.68  29
  -1  -6  -6 115853. 4052.96  34
  -1   6  -6 110636. 3990.81  13
   1  -6   6 99610.3 4128.52  25
   1   6   6 107291. 4172.17  23
   1   6   6 109721. 4101.57  26
  -1  -6  -7 4952.20 1022.21  19
   1   6   7 7460.05 1152.83  15
   1   6   7 5793.44 1013.57  33
  -1  -6  -7 5145.14 917.860  34
  -1   6  -7 5042.24 1071.60  27
  -1  -6  -7 5608.21 1014.92  31
  -1   6  -7 6228.01 1071.26  13
   1   6   7 6303.73 1150.26  26
  -1   6  -7 6080.46 1072.44  29
  -1   6  -7 5755.46 957.163  10
  -1  -6  -8 11517.8 1394.51  19
  -1   6  -8 12520.7 1463.85  29
  -1   6  -8 11198.2 1356.31  10
   1   6   8 11904.7 1386.18  26
   1   6   8 12039.4 1493.36  15
   1  -6   8 13384.7 1448.09  30
  -1  -6  -8 11901.2 1334.72  31
  -1   6  -8 13451.0 1373.45  13
   1   6   8 12384.6 1438.61  33
  -1  -6  -9 52.8077 556.022  19
   1   6   9 513.963 435.435  33
  -1   6  -9 698.150 406.067  10
  -1  -6  -9-48.1479 616.018  31
   1   6   9 109.452 116.398  15
  -1   6  -9 672.458 557.010  29
   1   6   9-161.650 420.141  26
   1  -6   9-524.892 374.568  30
   1  -6  10 8138.15 899.480  30
   1   6  10 12438.8 1170.52  33
   1   6  10 14044.5 1197.54  15
  -1   6 -10 13163.8 1145.68  29
  -1  -6 -10 12883.1 1195.90  19
   1  -6  10 12752.2 1163.83  15
   1   6  10 12771.5 1150.92  26
  -1   6 -10 8695.60 902.024  10
  -1  -6 -11 126.961 315.639  19
   1  -6  11 92.7370 287.852  15
  -1   6 -11-166.482 236.899  29
   1   6  11-23.6559 146.737  15
   1   6  11-362.912 314.138  33
   1   6  11 186.427 209.680  26
  -1   7  11 2868.27 390.901  16
   1  -7 -11 3067.51 423.582  19
  -1   7  11 3377.52 478.006  15
  -1   7  11 4217.64 458.525   8
  -1  -7  10 1916.04 390.979  15
   1   7 -10 1978.89 519.694  29
  -1   7  10 1957.97 508.297  33
   1  -7 -10 1890.77 397.083  19
   1  -7 -10 1600.09 423.014  31
  -1   7  10 1823.81 501.972  15
  -1  -7  10 2124.31 505.904  30
   1   7 -10 1340.26 359.749  10
  -1  -7   9 4479.11 733.420   6
   1  -7  -9 5596.97 815.012  19
   1  -7  -9 4386.96 817.199  34
  -1  -7   9 4781.92 874.404  30
   1   7  -9 4898.09 759.574  10
   1   7  -9 4342.61 698.386  28
   1  -7  -9 4885.93 828.076  31
  -1   7   9 4983.46 740.925  33
   1   7  -9 5171.63 884.020  29
  -1   7   9 4409.86 865.240  15
  -1   7   8 257.881 261.069  33
   1  -7  -8 317.777 310.499  19
   1   7  -8 617.918 518.011  28
  -1   7   8 74.4094 235.601  26
   1  -7  -8 563.127 484.928  31
   1   7  -8 359.322 382.873  27
  -1  -7   8 56.8556 271.973  32
  -1   7   8 436.822 399.957  15
  -1  -7   8 408.233 595.913  30
   1   7  -8 192.367 447.638  29
  -1  -7   8-2.60992 238.615   6
   1   7  -8-240.750 576.668  13
   1  -7  -7 16407.8 1580.57  31
  -1  -7   7 16622.2 1595.81  32
  -1   7   7 17691.5 1642.85  33
   1   7  -7 17710.1 1567.43  27
  -1  -7   7 17417.5 1768.56  30
   1  -7  -7 18621.6 1626.18  19
   1   7  -7 18341.3 1534.43  28
   1   7  -7 18505.1 1662.61  29
   1   7  -7 18455.2 1699.78  13
  -1  -7   7 18236.4 1668.34   6
  -1   7   7 16689.7 1677.49  15
  -1   7   7 14309.5 1460.31  26
   1  -7  -6 313419. 7829.14   3
  -1  -7   6 337126. 7272.19  32
  -1   7   6 330228. 7077.18  33
  -1  -7   6 297768. 7581.68  25
   1   7  -6 326893. 6945.64  27
   1   7  -6 319172. 6426.99  28
   1  -7  -6 341340. 7038.37  19
   1   7  -6 322322. 6908.14  13
  -1  -7   6 330558. 7213.85  30
   1   7  -6 339654. 6684.16  29
  -1   7   6 299102. 6441.61  26
  -1   7   6 313994. 7099.25  15
  -1  -7   6 334904. 7328.88   6
   1   7  -5 131997. 4610.49  22
   1  -7  -5 154241. 5355.82   3
   1  -7  -5 166946. 4855.68  19
   1   7  -5 147661. 4841.61  26
  -1   7   5 148886. 4893.46  15
  -1   7   5 156933. 4918.93  33
   1  -7  -5 162919. 5359.43   4
  -1  -7   5 130076. 4557.71   3
  -1   7   5 147627. 5046.05  22
  -1  -7   5 153726. 4901.75  32
   1   7  -5 155747. 4485.42  29
   1   7  -5 159577. 4826.52  27
   1   7  -5 153476. 4533.25  28
  -1  -7   5 157597. 5074.10   6
   1   7  -5 151773. 4704.96   7
  -1   7   5 140572. 4460.02  26
  -1  -7   5 155592. 5303.84  25
   1   7  -4 189247. 5377.36  22
  -1   7   4 184421. 5448.61  22
   1   7  -4 189601. 5465.42  26
  -1   7   4 188213. 5311.25  33
  -1  -7   4 190621. 5401.56  32
   1  -7  -4 181144. 4985.18  19
  -1  -7   4 181118. 5190.25   3
   1   7  -4 181383. 4754.52  29
  -1   7   4 165040. 4873.76  26
   1   7  -4 177928. 4838.77  28
  -1  -7   4 202008. 5651.73   6
  -1  -7   4 200766. 5750.85  25
   1   7  -4 183725. 5098.92  27
   1  -7  -4 195353. 5566.58   4
   1  -7  -4 185876. 5625.34   3
   1   7  -4 193062. 5215.17   7
  -1   7   4 185499. 5423.78  15
   1  -7  -3 59018.8 2895.37  21
   1   7  -3 60866.9 2963.75  22
  -1   7   3 57051.0 2923.71  22
   1  -7  -3 43571.4 2481.90   4
   1   7  -3 56702.6 2779.48   7
  -1   7   3 49768.1 2671.12  26
   1   7  -3 59255.1 2825.98  27
  -1   7   3 60360.2 2990.75  33
   1  -7  -3 60016.0 2859.74  31
   1   7  -3 52818.9 2615.40  28
  -1  -7   3 60775.5 2990.55  32
   1   7  -3 59551.5 3036.95  26
  -1  -7   3 65321.6 3079.15   3
  -1   7   3 56514.2 2942.10  15
  -1  -7   3 60471.7 3054.97   6
   1  -7  -3 60862.1 3091.52   3
   1   7  -2 21588.4 1766.63  22
  -1   7   2 20164.7 1737.50  22
   1  -7  -2 20548.1 1590.24  31
   1   7  -2 19996.5 1616.42   7
   1   7  -2 22115.3 1680.54  27
  -1  -7   2 17257.7 1575.82  34
   1  -7  -2 20517.2 1748.13   3
   1   7  -2 21539.8 1839.67  26
   1  -7  -2 20418.0 1662.24   4
  -1  -7   2 21976.9 1751.55   3
  -1  -7   2 16303.4 1618.27  31
  -1   7   2 20219.3 1794.60  33
  -1   7   2 16187.4 1556.94  26
  -1   7   2 21874.9 1802.59  15
   1   7  -2 22052.4 1732.31   8
  -1   7   2 13012.8 1422.92  27
  -1   7   2 18455.5 1575.20  16
   1   7  -2 19654.3 1762.23  33
   1   7  -2 20734.8 1663.06  28
  -1   7   1 4589.54 901.031  22
  -1   7   1 3504.63 731.989  33
   1   7  -1 3358.42 831.816   8
  -1  -7   1 3587.50 808.362   3
  -1  -7   1 4726.12 880.840  31
   1  -7  -1 4181.40 766.831   3
  -1   7   1 4613.48 801.862   8
  -1  -7   1 3611.82 792.319  34
   1   7  -1 3941.08 861.565  27
  -1   7   1 3463.77 687.487  16
  -1   7   1 2564.92 616.792  15
  -1   7   1 3710.71 859.391  27
   1   7  -1 2426.52 698.125  33
   1   7  -1 4276.48 835.048   7
   1   7  -1 3843.09 820.555  26
  -1   7   1 3506.65 779.324  26
   1   7  -1 3898.78 761.962  22
   1  -7  -1 2766.93 671.501  31
   1   7   0 62677.8 2877.21  22
  -1   7   0 62434.9 2907.45  22
  -1   7   0 60729.4 2897.94  27
   1  -7   0 58571.6 2701.81  34
  -1   7   0 61423.4 3039.55  33
  -1   7   0 49850.8 2683.83  26
  -1  -7   0 60466.1 2820.32  34
  -1  -7   0 68463.8 3086.30   3
   1   7   0 62704.9 2798.19  27
   1   7   0 57488.4 2910.45  33
  -1   7   0 52544.3 2549.35  16
   1   7   0 60430.9 2858.77   8
  -1   7   0 61227.9 2855.01   8
   1   7   0 63938.2 3045.15  26
   1  -7   0 66419.5 3057.10   3
  -1  -7   0 59130.2 2828.19  31
  -1   7  -1 4277.96 806.054  16
   1   7   1 5646.96 856.808  23
   1   7   1 6688.68 945.816  22
  -1   7  -1 5911.00 1006.43  22
   1   7   1 5987.05 1024.78  33
   1   7   1 6312.64 971.148   8
   1   7   1 6310.17 961.105  26
   1   7   1 7633.26 1003.99  27
  -1   7  -1 5048.18 910.527  33
  -1  -7  -1 4848.95 852.295  19
  -1  -7  -1 4332.73 844.817  31
  -1  -7  -1 6363.46 1139.89  34
  -1   7  -1 6791.34 1134.34  27
  -1   7  -1 6410.77 972.660   7
  -1  -7  -1 6622.80 1036.03   3
  -1   7  -1 6216.48 1259.09   8
  -1   7  -1 5073.59 836.361  26
   1  -7   1 7233.19 1022.68   3
   1   7   2 13060.8 1283.62  23
  -1   7  -2 11299.7 1289.51  33
   1   7   2 12778.2 1380.49  22
   1   7   2 11236.2 1318.27  33
  -1  -7  -2 12033.9 1415.82  19
   1  -7   2 12676.3 1389.52   3
  -1   7  -2 10938.2 1244.45   7
  -1   7  -2 12171.3 1324.50  27
   1   7   2 12581.9 1412.10  26
  -1  -7  -2 12703.2 1345.28  31
  -1   7  -2 10982.3 1233.23   8
  -1   7  -2 12584.1 1307.54  22
  -1  -7  -2 12013.6 1382.09   3
   1   7   2 11204.3 1274.95   8
   1   7   2 12230.7 1370.32  15
   1   7   2 12873.1 1324.27  27
  -1   7  -2 10056.0 1092.23  12
  -1   7  -2 9965.70 1143.40  16
  -1  -7  -2 12646.2 1316.01  34
  -1   7  -2 10417.6 1250.85  26
   1   7   3 13210.3 1348.95  23
  -1  -7  -3 14062.2 1388.85  31
   1   7   3 13938.2 1493.68  22
   1   7   3 13060.5 1417.08  26
  -1  -7  -3 12877.6 1552.31   3
  -1  -7  -3 14003.6 1405.68  19
   1   7   3 13818.7 1462.60  33
  -1   7  -3 14032.5 1497.63  26
   1   7   3 13880.8 1361.03  27
   1   7   3 13159.8 1432.97  15
  -1  -7  -3 12436.3 1354.91  34
  -1   7  -3 11949.5 1261.94  16
  -1   7  -3 12764.0 1301.83  12
  -1   7  -3 13724.0 1398.57  22
  -1   7  -3 12830.6 1395.14  27
   1  -7   3 13820.0 1491.41   3
  -1   7  -3 12926.7 1319.27   7
   1  -7   3 13747.2 1396.90   6
   1   7   4 108850. 4182.93  22
  -1  -7  -4 123577. 4643.69   3
   1   7   4 114592. 3809.60  27
   1   7   4 126908. 4404.29  26
  -1   7  -4 118867. 4271.49  27
   1   7   4 121795. 4439.54  15
   1   7   4 116603. 4204.97  33
   1   7   4 117810. 4247.36  23
  -1  -7  -4 126137. 4336.39  19
  -1  -7  -4 125427. 4222.38  34
   1  -7   4 122121. 4501.99   3
  -1  -7  -4 117458. 4057.21  31
  -1   7  -4 118735. 4046.70   7
   1  -7   4 117101. 4176.14   6
   1   7   5 147508. 4971.78  23
  -1   7  -5 162372. 4852.08  13
  -1   7  -5 152420. 4646.05   7
  -1  -7  -5 153432. 5380.60   3
   1   7   5 157984. 4919.92  33
  -1  -7  -5 161910. 4871.23  34
   1   7   5 163273. 5145.74  15
  -1   7  -5 153867. 4869.46  27
   1   7   5 149152. 4273.45  27
  -1  -7  -5 153577. 4823.70  19
   1   7   5 154704. 4971.96  26
   1  -7   5 155753. 5256.24   3
  -1  -7  -5 151364. 4681.45  31
  -1   7  -6 37992.7 2475.80  27
  -1  -7  -6 39188.7 2521.17  19
   1  -7   6 29161.3 2165.42  32
  -1  -7  -6 39091.7 2432.28  31
   1   7   6 40123.1 2585.21  15
  -1   7  -6 40873.6 2460.58  13
  -1   7  -6 39932.5 2493.53  10
  -1  -7  -6 42414.5 2531.42  34
   1   7   6 40318.7 2578.83  26
   1   7   6 40919.4 2527.64  33
  -1  -7  -7 156.986 554.867  31
  -1   7  -7 597.531 603.966  27
  -1  -7  -7-121.278 390.686  19
  -1   7  -7 600.994 530.207  10
   1  -7   7 802.680 338.751  30
  -1  -7  -7-180.601 444.146  34
  -1   7  -7 846.943 650.952  29
   1   7   7-385.935 652.304  15
   1   7   7 83.6613 334.306  33
   1   7   7 86.4882 580.836  26
  -1   7  -7 349.287 423.553  13
   1  -7   8 2984.44 731.100  30
   1   7   8 3184.69 824.285  33
   1   7   8 3660.63 847.952  15
  -1  -7  -8 2596.51 577.742  34
  -1   7  -8 3332.30 826.497  10
  -1  -7  -8 2821.00 793.937  19
   1   7   8 3896.48 829.084  26
  -1   7  -8 2452.10 527.115  29
  -1  -7  -8 2962.90 722.696  31
  -1   7  -8 3783.76 806.042  13
   1  -7   9 4624.40 853.738  30
  -1   7  -9 4384.91 664.822  10
  -1  -7  -9 4749.60 805.423  19
   1   7   9 4312.55 759.999  26
  -1  -7  -9 3900.61 667.886  31
   1   7   9 4453.97 825.388  15
   1   7   9 4300.01 750.173  33
  -1   7  -9 3608.81 670.810  29
   1  -7  10 1259.10 366.286  30
   1  -7  10 1081.88 376.469  15
  -1   7 -10 635.385 245.914  29
   1   7  10 1217.75 421.237  33
  -1   7 -10 1536.28 309.029  10
   1   7  10 1297.18 400.414  15
  -1  -7 -10 1308.81 409.569  19
   1   7  10 1463.78 380.133  26
  -1   8  10 1695.43 387.381   8
  -1  -8  10 1656.72 396.801  30
  -1   8  10 1309.60 342.255  15
   1  -8 -10 1808.02 333.344  31
  -1   8  10 1324.65 312.310  16
   1  -8 -10 1204.50 323.743  19
  -1  -8  10 1345.66 278.480  15
   1  -8  -9 8459.36 787.113  34
   1   8  -9 8613.33 878.215  10
  -1  -8   9 9989.34 1055.53  30
  -1   8   9 10234.7 937.939  16
   1   8  -9 8924.99 836.702  29
   1  -8  -9 10097.1 930.938  19
   1  -8  -9 9615.58 911.241  31
  -1  -8   9 7759.06 771.084   6
  -1   8   9 8176.58 831.566  33
  -1   8   9 9988.52 970.279  15
  -1  -8   8 2290.28 602.504  32
  -1  -8   8 2750.36 553.683   6
   1   8  -8 3213.15 699.430  10
  -1   8   8 3332.00 668.923  33
  -1   8   8 3353.84 681.145  15
   1  -8  -8 3942.66 732.731  34
   1   8  -8 385.818 403.291  28
   1   8  -8 3010.96 704.196  29
  -1  -8   8 2955.38 713.721  30
   1   8  -8 2452.45 499.409  27
   1  -8  -8 3365.51 729.022  31
   1  -8  -8 3329.62 711.345  19
   1   8  -8 3834.81 711.370  13
  -1   8   7 10241.2 1250.10  15
  -1   8   7 11198.1 1228.79  33
  -1  -8   7 11137.3 1282.92  30
   1  -8  -7 10239.2 1192.91  19
  -1  -8   7 11098.6 1254.79  32
   1   8  -7 10969.7 1097.71  29
   1  -8  -7 11066.1 1229.55  31
   1   8  -7 10813.7 1302.81  13
   1   8  -7 11211.0 1255.66  27
  -1  -8   7 10610.9 1207.91   6
   1   8  -7 10323.5 1037.90  28
   1  -8  -7 9967.58 1123.88  34
   1  -8  -6 234341. 5661.61  31
  -1  -8   6 242528. 5929.91  32
   1   8  -6 244176. 5843.64  27
  -1   8   6 231426. 5740.70  33
   1   8  -6 223157. 5094.43  28
   1   8  -6 233602. 5711.48  13
  -1   8   6 214089. 5204.13  26
   1   8  -6 231019. 5222.38  29
  -1   8   6 223191. 5858.03  15
  -1  -8   6 234324. 5869.08  30
  -1  -8   6 239518. 5958.82   6
   1  -8  -6 252335. 5828.27  19
   1   8  -5-23.4376 409.066  13
   1  -8  -5 14.1946 316.035  31
  -1  -8   5 176.385 654.267  30
  -1  -8   5-613.733 442.945   6
  -1   8   5 2166.19 624.964  33
   1  -8  -5 213.788 555.785  19
   1   8  -5-418.186 461.795  28
  -1   8   5-633.264 564.724  15
  -1  -8   5 314.226 494.505  32
  -1   8   5-102.228 682.835  26
   1   8  -5 277.418 517.517  27
   1  -8  -4 23284.5 2155.24   3
   1   8  -4 24063.8 2080.09  22
  -1   8   4 24393.9 2157.76  22
   1   8  -4 25984.3 2058.74  26
   1   8  -4 27006.7 2061.89   7
   1  -8  -4 25237.3 2001.80  31
  -1   8   4 30072.4 2076.88  16
  -1   8   4 26215.1 2168.92  15
   1   8  -4 25031.1 1810.76  28
  -1   8   4 23915.5 1986.66  26
  -1   8   4 28411.2 2156.88  33
   1  -8  -4 25163.5 1919.34  19
  -1  -8   4 26561.9 2070.37  32
   1   8  -4 25744.3 2036.41  27
  -1  -8   4 16656.8 1798.00   3
  -1  -8   4 28175.9 2266.24   6
   1   8  -3-79.1435 850.129  22
  -1   8   3 731.975 393.735  33
  -1   8   3 423.661 469.269   8
   1   8  -3-252.570 411.909   7
  -1  -8   3 228.996 272.810   3
  -1  -8   3 514.570 281.526  32
  -1   8   3-324.623 335.580  22
   1  -8  -3 462.606 473.873  31
  -1   8   3 509.662 358.189  16
  -1  -8   3-320.065 225.301   6
  -1   8   3-421.134 476.928  26
   1  -8  -3 609.250 429.838   3
   1   8  -3-5.83695 626.748  27
   1   8  -3 712.408 509.173  28
   1   8  -3 114.064 606.169  26
  -1   8   3 465.576 729.817  15
   1   8  -2 15824.7 1672.66  22
  -1   8   2 17635.0 1687.00  22
   1   8  -2 15919.6 1656.19  26
  -1  -8   2 18322.5 1742.15   6
   1   8  -2 16986.9 1571.28  27
  -1   8   2 15760.4 1623.21  33
   1  -8  -2 17169.8 1583.43  31
  -1  -8   2 16567.8 1697.28  32
  -1   8   2 16448.5 1563.04   8
  -1   8   2 14152.1 1396.63  27
  -1  -8   2 15359.1 1644.45   3
  -1  -8   2 12807.6 1351.36  31
   1   8  -2 15568.4 1637.69  33
   1  -8  -2 18451.4 1819.43   3
   1   8  -2 14739.7 1405.84  28
   1   8  -2 16749.6 1532.43   7
  -1   8   2 12330.8 1410.86  26
  -1   8   2 12223.9 1409.89  16
  -1  -8   2 12379.7 1340.17  34
  -1  -8   1 7049.34 1110.02   3
   1   8  -1 6179.27 1037.99  22
  -1   8   1 7277.02 1075.40   8
   1   8  -1 7412.61 1070.57  33
  -1  -8   1 7942.42 1147.19  34
   1   8  -1 6711.04 975.818   8
  -1   8   1 4999.23 914.887  16
  -1  -8   1 7504.89 1169.84  31
   1  -8  -1 6672.82 1056.99  31
   1   8  -1 7044.95 1094.84  26
  -1   8   1 7209.78 1115.07  22
   1  -8  -1 8738.59 1192.04   3
   1   8  -1 8277.83 1045.33  27
  -1   8   1 7755.12 1065.72  27
   1   8  -1 6416.65 1058.76   7
  -1   8   1 6723.44 1091.36  33
  -1   8   1 5698.44 967.639  26
   1  -8  -1 8280.33 1193.16  34
   1   8   0 6976.75 1092.43  22
  -1   8   0 6954.68 1057.61  22
  -1  -8   0 6260.62 1020.74  31
  -1   8   0 5512.70 1070.11  33
   1  -8   0 4487.48 762.356  34
  -1   8   0 6301.75 961.951   8
   1  -8   0 6275.10 1007.11   3
  -1  -8   0 6444.53 1156.82   3
   1   8   0 6757.93 980.789  27
  -1   8   0 7510.57 1148.04  27
   1   8   0 6812.03 1012.17   8
  -1   8   0 5386.93 959.745  26
  -1   8   0 6998.22 1073.04  16
   1   8   0 6333.20 1082.58  33
  -1  -8   0 7178.64 1074.60  34
   1   8   0 6219.42 1047.11  26
   1   8   1 27603.3 2085.64  22
  -1   8  -1 24922.1 2042.77  22
  -1   8  -1 28836.9 2197.31  27
  -1   8  -1 23311.6 1812.84   7
  -1   8  -1 24254.8 1989.38  26
  -1  -8  -1 26771.1 2009.25  31
   1  -8   1 28399.2 2244.21   3
   1   8   1 24478.9 2062.76  33
  -1   8  -1 25864.5 1935.24   8
  -1  -8  -1 24822.1 1912.22  34
   1   8   1 25491.6 1975.45   8
  -1  -8  -1 24359.9 1952.93  19
  -1   8  -1 27672.2 1921.14  16
   1   8   1 27222.6 2007.07  27
   1   8   1 28038.5 2136.86  26
  -1  -8  -1 26114.9 2154.76   3
  -1   8  -1 24630.1 2042.85  33
  -1  -8  -2 10559.1 1501.03   3
  -1   8  -2 9286.29 1139.90  12
  -1  -8  -2 9492.12 1235.49  31
   1   8   2 9351.18 1361.93  22
   1   8   2 9948.42 1351.36  27
  -1   8  -2 8149.83 1261.51  27
  -1  -8  -2 8321.50 1199.98  19
   1  -8   2 6809.51 1075.81   6
   1   8   2 8474.59 1212.16  33
  -1   8  -2 8271.62 1181.63  22
   1   8   2 9765.57 1254.09   8
  -1   8  -2 9191.36 1203.33   7
   1   8   2 9082.04 1304.38  26
   1  -8   2 8700.67 1298.85   3
  -1  -8  -2 9729.47 1165.91  34
  -1   8  -2 9924.50 1338.89  26
  -1   8  -3 138077. 4266.92  12
  -1  -8  -3 185510. 5918.10   3
  -1   8  -3 133007. 4826.35  22
   1   8   3 175783. 5277.52  33
  -1  -8  -3 174628. 5031.01  34
  -1  -8  -3 177769. 5123.74  31
   1   8   3 192779. 5556.93  26
  -1   8  -3 180063. 5312.54  27
   1   8   3 188524. 5598.57  15
   1   8   3 168525. 5451.87  22
   1   8   3 197172. 5092.48  27
  -1   8  -3 191779. 5513.87  26
   1   8   3 179488. 5175.01   8
  -1  -8  -3 160074. 4929.22  19
   1  -8   3 186898. 5810.87   3
  -1   8  -3 177548. 5027.23   7
   1  -8   3 144797. 4751.16   6
  -1  -8  -4 238410. 6898.74   3
  -1   8  -4 231777. 5754.60   7
  -1   8  -4 242024. 6148.34  27
   1   8   4 237644. 6086.39  33
  -1  -8  -4 232824. 5793.09  31
   1   8   4 245763. 6254.15  26
   1   8   4 239122. 5940.08   8
   1   8   4 242780. 6333.47  15
   1   8   4 245461. 5548.71  27
  -1  -8  -4 240131. 5902.47  34
  -1  -8  -4 249976. 6165.22  19
   1  -8   4 227160. 6526.73   3
  -1  -8  -5 62282.0 3088.30  19
   1   8   5 61632.8 2999.83   8
   1   8   5 67387.6 3293.75  15
   1   8   5 65934.0 3233.56  26
  -1  -8  -5 61038.8 2985.16  31
   1   8   5 59188.7 2643.26  27
  -1  -8  -5 61851.5 3006.22  34
   1   8   5 63670.9 3115.86  33
  -1   8  -5 62326.1 3062.38  10
  -1   8  -5 60380.5 3098.67  27
   1  -8   5 67462.6 3173.09  32
  -1   8  -5 65613.0 3046.86  13
   1   8   6 31424.8 2061.03   8
  -1  -8  -6 30655.5 2077.72  34
   1   8   6 32891.6 2222.17  15
   1  -8   6 26417.0 1944.05  32
  -1   8  -6 32267.3 2165.43  10
   1   8   6 31320.3 2130.53  33
  -1   8  -6 28770.7 2021.42  27
  -1  -8  -6 29476.1 2042.79  31
   1   8   6 30692.8 2097.03  26
  -1  -8  -6 30114.7 2145.77  19
  -1   8  -6 31515.5 2095.83  13
  -1  -8  -7 10978.3 1167.04  34
  -1  -8  -7 10134.4 1209.86  31
   1   8   7 10669.7 1228.81  33
  -1   8  -7 9586.44 1106.04  10
  -1   8  -7 8788.94 1028.26  13
   1  -8   7 10142.4 1301.80  30
   1   8   7 10937.4 1257.55  26
   1   8   7 10150.2 1123.58   8
   1   8   7 11123.9 1209.94  15
  -1   8  -7 10106.0 1185.42  27
  -1  -8  -7 10008.4 1228.63  19
  -1  -8  -8 10296.0 1096.88  31
  -1  -8  -8 10393.5 1095.18  19
  -1   8  -8 8679.61 1003.86  10
   1   8   8 10873.5 1061.68  15
   1  -8   8 8636.30 1130.39  30
   1   8   8 10999.8 1076.92   8
   1   8   8 10111.2 1118.64  26
   1   8   8 9711.45 1068.65  33
  -1  -8  -9 1321.61 353.471  31
   1   8   9 1177.42 373.338  15
  -1  -8  -9 1663.59 421.696  19
   1  -8   9 2042.40 536.671  30
   1   8   9 1515.43 496.867  33
  -1   8  -9 1903.70 405.832  10
   1   8   9 1856.69 476.843  26
   1   8   9 1181.85 329.818  16
   1   8   9 881.734 293.134   8
   1  -9  -9 3093.95 472.227  31
   1   9  -9 2788.43 419.117  10
  -1   9   9 3686.74 476.035   8
  -1  -9   9 2848.84 500.338  30
  -1  -9   8 324.652 239.896   6
   1   9  -8 300.885 365.838  10
   1  -9  -8-174.874 303.300  31
   1  -9  -8-292.315 226.298  19
  -1  -9   8-109.562 208.848  30
   1  -9  -8 207.999 326.708  34
  -1   9   8-677.528 266.620  15
  -1   9   8 28.5444 272.985  16
  -1   9   8 401.718 202.214   8
  -1   9   8-129.015 258.925  33
   1   9  -8 491.441 366.851  13
  -1  -9   7 26812.5 1742.56  30
  -1   9   7 27257.4 1622.39  16
  -1  -9   7 27079.6 1688.17  32
   1   9  -7 28509.8 1684.59  13
   1  -9  -7 27530.0 1685.19  31
  -1   9   7 26683.3 1767.02  15
   1  -9  -7 27786.3 1654.87  34
  -1   9   7 27587.9 1646.01   8
   1   9  -7 24035.6 1552.85  27
  -1  -9   7 28555.6 1717.17   6
  -1   9   7 26816.7 1707.92  33
   1  -9  -7 29498.8 1715.82  19
  -1   9   6 20981.5 1663.72  33
  -1   9   6 20474.4 1600.56   8
  -1   9   6 22604.2 1575.65  16
  -1  -9   6 20399.3 1648.29  30
  -1  -9   6 21423.5 1671.00  32
   1  -9  -6 21229.9 1674.63  34
  -1   9   6 21059.3 1704.63  15
  -1  -9   6 23401.8 1694.92   6
   1   9  -6 21415.7 1628.41  27
   1  -9  -6 19645.2 1573.51  31
   1  -9  -6 21493.3 1538.46  19
   1   9  -6 19823.1 1533.23  13
  -1   9   5 110056. 3880.60  33
  -1   9   5 108346. 3737.36   8
   1  -9  -5 105830. 3681.51  31
  -1  -9   5 108256. 3889.27  32
  -1   9   5 120630. 3825.62  16
  -1   9   5 105892. 3893.80  15
   1   9  -5 106732. 3789.62  27
   1  -9  -5 109686. 3731.00  34
  -1  -9   5 106224. 3783.27  30
  -1  -9   5 113885. 3967.44   6
   1   9  -5 109671. 3798.88  13
  -1  -9   4 2468.59 769.237   6
   1   9  -4 2722.72 643.980   7
  -1   9   4 2491.18 805.048  33
  -1   9   4 1881.63 685.981   8
   1   9  -4 1766.06 585.303  28
  -1   9   4 955.467 556.592  26
   1  -9  -4 2428.87 758.104  31
   1   9  -4 2124.70 789.270  26
  -1   9   4 2134.70 556.357  16
  -1  -9   4 3018.26 735.224  32
   1   9  -4 1753.17 781.147  27
   1  -9  -4 2156.75 712.710  34
  -1   9   3 110733. 3926.16  26
  -1   9   3 112513. 4214.04  33
  -1   9   3 116798. 4070.91   8
   1   9  -3 105385. 3545.32  28
  -1  -9   3 118656. 4274.46  32
   1  -9  -3 116368. 4043.66  31
   1   9  -3 117316. 4063.50   7
  -1   9   3 118635. 3968.70  16
  -1  -9   3 124370. 4508.14   6
   1   9  -3 112086. 4260.80  26
   1  -9  -3 117800. 4064.90  34
   1   9  -3 116990. 4158.01  27
   1   9  -2 43435.3 2688.97  26
  -1  -9   2 46077.4 2564.27  34
  -1  -9   2 45107.2 2655.32  32
   1  -9  -2 47852.7 2592.55  34
  -1   9   2 48008.5 2818.17  33
  -1   9   2 45692.8 2597.54   8
   1   9  -2 46149.4 2573.19   7
   1   9  -2 41725.0 2319.94  28
  -1   9   2 49082.1 2568.87  16
  -1  -9   2 34024.1 2338.21  31
  -1  -9   2 50078.8 2856.95   6
  -1   9   2 43442.5 2547.82  26
   1  -9  -2 48476.7 2613.28  31
  -1   9   2 44694.9 2535.89  27
   1   9  -2 46138.2 2602.06  27
  -1  -9   1 382.210 536.577  32
  -1   9   1 648.027 355.170   8
   1  -9  -1-504.661 367.210  31
  -1  -9   1 313.855 646.502  34
  -1  -9   1-89.2426 312.954   6
   1  -9  -1 199.875 446.418  34
   1   9  -1 685.414 466.949  26
   1   9  -1 468.710 484.573  33
   1   9  -1 137.461 541.339   7
  -1  -9   1-636.614 609.570  31
  -1   9   1-109.451 325.090  16
  -1   9   1 174.685 570.800  33
   1   9  -1-240.373 496.575  28
  -1   9   1-212.884 505.507  27
   1   9  -1 388.998 630.142  27
  -1   9   1 220.728 644.122  26
  -1  -9   0 109893. 4200.09  31
  -1  -9   0 110329. 4162.27  32
   1   9   0 111251. 3991.77  27
   1   9   0 108525. 3968.04   7
  -1   9   0 103773. 4095.34  33
  -1   9   0 104955. 3921.94   7
   1   9   0 107029. 4012.96   8
  -1   9   0 107579. 4064.47  26
  -1   9   0 77433.4 3238.41  16
   1   9   0 103247. 4123.26  33
  -1   9   0 120695. 4259.44  27
  -1  -9   0 109301. 4016.50  34
   1  -9   0 81903.2 3361.43  34
  -1   9   0 106940. 3973.55   8
   1   9   0 104862. 4166.15  26
  -1  -9  -1 42524.0 2518.65  34
   1   9   1 43973.0 2705.10  33
  -1  -9  -1 44751.0 2640.60  31
  -1   9  -1 44187.2 2552.24   7
  -1   9  -1 46446.4 2754.36  26
  -1   9  -1 44776.1 2560.43   8
   1   9   1 43242.6 2567.46   8
  -1   9  -1 46504.3 2731.42  27
   1   9   1 44766.3 2606.81   7
  -1  -9  -1 46686.2 2668.04  32
   1   9   1 46196.5 2744.52  26
   1   9   1 46557.8 2548.37  27
  -1  -9  -2 5620.03 991.379  19
   1   9   2 6023.54 1206.40  33
   1  -9   2 6503.03 1186.43   6
  -1   9  -2 5782.38 1054.09   7
  -1  -9  -2 6932.18 1185.36  34
  -1   9  -2 6742.52 1224.19  27
  -1   9  -2 6293.60 1092.25  26
  -1  -9  -2 5539.83 1055.69  32
   1   9   2 6006.03 998.033   8
   1   9   2 6445.21 1166.90  26
  -1  -9  -2 6052.65 1101.47  31
  -1   9  -2 6433.76 888.285  10
   1   9   2 6278.12 1016.33  27
   1   9   3 37241.8 2194.35  27
  -1   9  -3 37042.0 2232.99  10
   1   9   3 33319.3 2346.49  33
  -1  -9  -3 34971.6 2236.94  31
  -1   9  -3 35159.6 2371.11  27
  -1   9  -3 33467.7 2188.13   7
   1   9   3 33433.8 2195.10   8
   1   9   3 35698.7 2368.60  26
  -1  -9  -3 34673.7 2246.08  19
  -1  -9  -3 33873.7 2263.21  34
   1  -9   3 35516.6 2356.58   6
  -1   9  -4 10820.6 1374.59  27
  -1  -9  -4 9400.76 1207.69  34
  -1  -9  -4 9896.39 1253.66  31
  -1   9  -4 11623.3 1334.79  10
   1  -9   4 11863.2 1386.40  32
  -1   9  -4 11430.2 1318.81   7
   1   9   4 10711.4 1304.61  33
   1   9   4 12318.2 1214.45  27
   1   9   4 9998.94 1238.84   8
   1  -9   4 9632.69 1246.92   6
  -1  -9  -4 10730.2 1249.24  19
   1   9   4 10152.5 1287.38  26
  -1   9  -4 11717.9 1219.52  13
  -1   9  -5 6999.61 978.494  10
   1   9   5 7014.43 1023.71  33
  -1   9  -5 7318.46 1115.57  27
  -1  -9  -5 7280.77 1023.87  31
  -1  -9  -5 6886.72 1045.37  34
  -1   9  -5 7819.29 1013.54  13
   1   9   5 7862.55 1051.01   8
   1   9   5 6102.60 811.841  27
   1   9   5 6797.92 1088.46  26
   1  -9   5 8022.75 1143.94  32
  -1  -9  -5 7571.43 1068.33  19
  -1  -9  -6 6658.20 938.589  34
  -1  -9  -6 5962.71 941.282  31
   1  -9   6 3835.12 650.964  32
   1   9   6 6508.49 925.352  26
   1  -9   6 6463.68 1010.09  30
  -1   9  -6 6389.05 900.852  13
  -1   9  -6 6351.24 898.716  10
   1   9   6 7005.62 928.966   8
  -1  -9  -6 6520.34 1000.29  19
   1   9   6 6538.13 977.780  33
  -1   9  -6 5704.36 964.747  27
   1   9   7 754.509 446.394  33
  -1   9  -7 685.067 329.141  10
  -1  -9  -7 315.018 223.517  19
   1  -9   7 909.873 426.385  30
   1   9   7 718.799 329.895   8
  -1  -9  -7 737.401 362.974  34
  -1  -9  -7 853.805 421.664  31
   1   9   7 777.372 465.148  26
  -1   9  -7 1106.28 382.575  13
  -1   9  -8 301.834 377.807  10
   1  -9   8-11.9333 314.049  30
  -1  -9  -8 435.336 277.014  31
   1   9   8 312.269 201.651  33
  -1  -9  -8-44.2715 274.364  19
   1   9   8 679.923 257.099   8
   1   9   8 170.992 106.800  26
  -1 -10   7 150.263 137.665   6
   1  10  -7 265.952 185.263  27
   1 -10  -7-150.822 320.362  34
   1 -10  -7 366.949 341.031  31
   1  10  -7-97.7185 323.966  10
  -1  10   7 524.746 234.073  16
  -1 -10   7-127.639 251.616  30
  -1  10   7 444.979 312.415   8
  -1  10   7-81.9167 267.753  33
  -1 -10   7 421.648 223.375  32
   1  10  -7 80.5925 277.079  13
  -1 -10   6 1679.61 452.198   6
  -1 -10   6 1132.41 458.841  30
   1 -10  -6 2020.73 537.697  31
   1 -10  -6 1723.19 529.929  34
  -1  10   6 2401.46 606.479   8
  -1 -10   6 1492.90 540.843  32
  -1  10   6 1463.19 407.292  16
   1  10  -6 1403.50 433.932  27
  -1  10   6 1609.32 476.422  33
   1  10  -6 1510.77 446.260  13
   1  10  -6 1151.66 460.876  10
  -1  10   5 18848.5 1430.14   8
   1 -10  -5 18166.1 1369.03  34
   1 -10  -5 19294.3 1416.06  31
  -1 -10   5 18962.3 1455.86  32
  -1 -10   5 19836.0 1505.44   6
  -1 -10   5 20537.5 1490.73  30
  -1  10   5 13673.5 1110.35  16
   1  10  -5 18746.3 1458.78  27
  -1  10   5 17967.2 1399.74  33
   1  10  -5 20686.5 1511.28  13
   1  10  -4 11492.3 1237.29  27
   1 -10  -4 11189.6 1243.28  34
   1 -10  -4 13728.9 1290.59  31
  -1  10   4 10068.0 1141.25  33
  -1  10   4 10853.3 997.783  16
  -1  10   4 11205.6 1201.82   8
  -1 -10   4 12558.4 1306.41   6
  -1 -10   4 11191.4 1170.08  30
  -1 -10   4 12531.2 1308.53  32
   1  10  -4 12109.2 1252.02  13
  -1 -10   3-250.118 360.056   6
   1 -10  -3 751.809 522.694  31
  -1  10   3 522.177 431.935  33
   1 -10  -3 321.156 562.514  34
  -1 -10   3 537.124 376.001  32
  -1 -10   3 571.393 446.344  30
  -1  10   3-88.8867 152.896  16
   1  10  -3 10.6785 430.089  26
  -1  10   3-21.5911 445.619   8
   1  10  -3 264.468 428.221  27
   1  10  -3 84.4165 237.160   7
  -1  10   2 8690.94 1129.67  33
   1  10  -2 9240.92 1216.87  27
  -1 -10   2 7528.38 1149.93  32
   1  10  -2 9008.77 1143.31   7
   1 -10  -2 10086.4 1144.44  34
  -1 -10   2 10948.3 1309.96   6
   1 -10  -2 10135.2 1133.64  31
  -1 -10   2 6621.84 866.112  30
  -1 -10   2 7250.38 1046.45  34
  -1  10   2 6432.11 848.055  16
  -1  10   2 7832.94 1006.62  27
  -1  10   2 8700.47 1111.89   7
  -1  10   2 9227.99 1098.26   8
  -1  10   2 8588.35 1086.58  26
   1  10  -2 9614.40 1202.45  26
  -1  10   1 41640.4 2445.83  33
   1  10  -1 47289.0 2465.18   7
   1  10  -1 43931.7 2515.60  26
  -1 -10   1 44769.1 2448.50  34
  -1 -10   1 45004.0 2462.16  32
  -1 -10   1 45773.3 2444.84  31
  -1  10   1 44901.4 2415.46   7
  -1  10   1 41717.9 2291.13  26
   1 -10  -1 46988.0 2443.68  34
  -1  10   1 47910.8 2442.64  27
  -1  10   1 45677.5 2484.05   8
   1  10  -1 46922.8 2480.18  27
  -1 -10   1 49211.6 2713.10   6
  -1 -10   0 28517.6 1950.49  34
   1  10   0 32899.3 2083.76  27
   1  10   0 29065.5 2115.46  33
   1  10   0 30678.0 2171.59  26
  -1  10   0 32355.7 2102.84  27
  -1 -10   0 28803.9 1960.09  32
  -1 -10   0 29146.6 2033.10  31
   1 -10   0 24755.9 1752.60  34
  -1 -10   0 30812.8 2113.56   6
   1  10   0 31716.8 2054.79   7
  -1  10   0 28840.4 1940.46   7
  -1  10   0 27220.9 1898.41  26
   1  10   1 21342.0 1655.50  27
  -1 -10  -1 21307.2 1669.26  32
  -1  10  -1 18855.1 1600.51   7
   1  10   1 18497.3 1699.52  33
   1  10   1 19790.3 1651.33   8
   1  10   1 18340.8 1377.99  28
  -1 -10  -1 23124.1 1812.80  31
  -1 -10  -1 21593.8 1708.13  34
  -1  10  -1 21999.1 1762.61  27
  -1  10  -1 20247.2 1680.89  26
   1  10   1 20622.8 1752.53  26
   1  10   1 21674.6 1733.95   7
   1 -10   1 22790.3 1840.01   6
   1  10   2 10952.8 1283.71  33
  -1 -10  -2 9834.99 1126.91  32
  -1  10  -2 10379.4 1141.74  10
  -1 -10  -2 12451.8 1378.10  31
  -1  10  -2 10917.3 1208.06   7
   1  10   2 11788.5 1307.46   8
   1 -10   2 14550.7 1392.96   6
  -1  10  -2 13288.1 1392.03  27
   1  10   2 12694.2 1287.37  27
  -1 -10  -2 12240.9 1353.40  34
   1  10   2 12169.8 1300.16   7
   1 -10   2 13309.0 1385.67  32
   1  10   2 12430.0 1347.43  26
  -1  10  -3 5085.04 800.150  13
  -1  10  -3 4749.13 803.363  10
   1 -10   3 4380.37 766.274   6
   1  10   3 4392.33 912.389  33
  -1 -10  -3 3833.69 839.223  31
   1  10   3 4000.12 768.830  27
  -1  10  -3 4272.78 792.099   7
  -1 -10  -3 5294.23 829.078  34
   1  10   3 5435.48 804.927   7
   1 -10   3 4101.78 884.520  32
   1  10   3 3995.49 825.201   8
   1  10   3 3792.98 879.708  26
  -1  10  -3 4610.10 756.377  27
  -1 -10  -4 5769.41 901.727  19
   1  10   4 8427.11 981.193  33
  -1  10  -4 9159.49 1044.69  10
  -1 -10  -4 7536.57 1015.57  31
   1  10   4 6951.41 792.684  27
   1  10   4 8195.61 988.237   8
  -1 -10  -4 8346.32 1008.71  34
   1 -10   4 8620.39 1061.92  32
  -1  10  -4 7758.46 981.711  27
   1  10   4 8873.96 1049.72  26
  -1  10  -4 8146.51 942.633  13
  -1 -10  -5 3726.48 771.805  34
   1 -10   5 3114.85 534.715  32
  -1 -10  -5 3698.41 701.509  31
   1  10   5 5802.35 807.462  33
  -1  10  -5 4631.31 749.009  10
  -1 -10  -5 3248.97 582.013  19
   1  10   5 4224.53 740.910   8
  -1  10  -5 3585.32 722.639  27
   1  10   5 4004.19 796.135  26
  -1  10  -5 4121.38 643.564  13
   1 -10   6 12882.2 1103.40  30
  -1 -10  -6 12379.7 1034.86  34
  -1 -10  -6 12951.3 1035.43  19
   1  10   6 13205.7 1040.98   8
  -1 -10  -6 12864.4 1063.60  31
   1  10   6 14730.3 1142.08  33
   1  10   6 14231.2 1094.59  26
  -1  10  -6 13171.9 1041.94  27
  -1  10  -6 12446.7 999.419  13
  -1  10  -6 12641.9 1015.21  10
  -1 -10  -7 17430.0 996.354  19
   1 -10   7 21561.1 1162.23  30
  -1 -10  -7 17001.0 937.628  34
  -1  10  -7 22454.7 1131.99  10
  -1 -10  -7 23140.3 1191.05  31
   1  10   7 23166.2 1210.60  33
   1  10   7 16161.3 949.256  26
   1 -11  -6 1713.87 351.589  34
  -1  11   6 2058.23 319.798   8
  -1  11   6 1023.99 267.495   7
   1  11  -6 1778.97 319.878  13
  -1 -11   5-171.937 134.245   6
   1  11  -5-372.342 305.763  27
  -1  11   5 332.788 162.187  33
  -1 -11   5-99.9205 216.590  30
   1 -11  -5 23.2130 105.244  31
   1  11  -5-109.392 227.371  10
   1 -11  -5 13.8492 210.874  34
   1  11  -5 47.6738 186.352  13
  -1  11   5-118.131 205.714   8
  -1 -11   5 55.0574 253.399  32
  -1  11   5-387.494 221.308   7
  -1  11   4 9424.18 910.560   8
   1  11  -4 8882.91 917.102  27
  -1 -11   4 9878.37 972.026  32
   1  11  -4 8331.88 713.035  10
   1 -11  -4 8872.96 819.185  31
   1 -11  -4 9670.49 870.918  34
  -1  11   4 9235.97 844.298   7
   1  11  -4 10822.0 943.524  13
  -1  11   4 10151.8 957.710  33
  -1 -11   4 11479.0 954.221   6
   1  11  -3 1361.67 351.998  13
  -1 -11   3 1351.76 483.684   6
   1 -11  -3 156.331 228.249  31
   1  11  -3 539.638 439.562  27
   1  11  -3 233.801 322.825  10
   1 -11  -3 1163.72 423.747  34
   1 -11  -3 995.269 503.511  32
  -1  11   3 602.440 501.036   8
  -1 -11   3 723.371 458.971  32
  -1  11   3 505.754 410.426   7
  -1  11   3 384.153 191.979  33
   1 -11  -2 18768.5 1286.66  34
   1 -11  -2 19634.8 1349.01  32
  -1 -11   2 17802.9 1362.90   6
  -1 -11   2 17403.4 1350.07  32
   1  11  -2 19378.4 1380.40  27
   1  11  -2 18963.0 1314.27   7
   1  11  -2 18885.1 1396.43  26
  -1  11   2 18712.4 1378.72   7
   1  11  -1 57737.9 2409.23  27
  -1 -11   1 48024.8 2080.36  34
  -1 -11   1 51738.7 2278.98  32
   1 -11  -1 63673.8 2569.90   6
   1  11  -1 56269.5 2449.88  26
  -1  11   1 55408.9 2299.06   7
   1 -11  -1 44840.7 1929.74  34
   1  11  -1 60207.5 2361.32   7
   1 -11  -1 58813.8 2426.48  32
  -1 -11   1 59997.8 2579.90   6
  -1 -11   0 16157.5 1311.12  31
  -1 -11   0 20514.1 1467.23  32
   1  11   0 22586.5 1444.84   7
  -1  11   0 20503.2 1417.55  27
  -1 -11   0 20639.3 1418.35  34
   1 -11   0 20610.4 1473.42  32
   1  11   0 21665.2 1489.91  27
  -1  11   0 20166.3 1433.30   7
  -1 -11   0 20329.8 1526.30   6
   1  11   0 20056.6 1504.20  26
   1 -11   0 22505.6 1567.86   6
  -1 -11  -1 15423.0 1334.98  34
   1 -11   1 15859.9 1304.06  32
  -1  11  -1 17729.1 1308.28  27
   1 -11   1 16526.4 1346.81   6
  -1 -11  -1 13632.9 1199.21  32
   1  11   1 17174.7 1304.45  27
  -1  11  -1 15735.1 1288.33   7
   1  11   1 16826.9 1255.11   7
   1  11   1 16325.7 1376.68  26
  -1 -11  -1 15883.5 1319.90  31
  -1 -11  -1 14510.6 1272.29   6
   1  11   2 14414.9 1225.26  33
  -1 -11  -2 16090.7 1271.16  31
  -1 -11  -2 13853.1 1241.47  34
  -1  11  -2 14290.4 1173.71   7
   1  11   2 15772.8 1242.77  26
   1 -11   2 15065.9 1257.99  32
  -1  11  -2 15410.2 1134.98  13
  -1  11  -2 15269.8 1247.74  27
   1  11   2 13887.1 1084.13  27
   1  11   2 15118.6 1172.68   7
   1 -11   2 10788.2 1024.16   6
  -1 -11  -2 14595.8 1203.34   6
  -1 -11  -3 29693.2 1608.58  31
   1 -11   3 27959.1 1584.16  32
  -1 -11  -3 27475.2 1577.29  34
  -1  11  -3 29064.2 1624.61  27
   1  11   3 28969.0 1460.98   7
   1  11   3 29840.9 1633.46  26
   1  11   3 28503.4 1651.48  33
  -1 -11  -3 27654.2 1611.90   6
  -1  11  -3 27060.8 1408.11  13
   1  11   4 4741.96 537.275   7
   1  11   4 5011.46 702.045  33
   1 -11   4 5735.58 726.682  32
  -1 -11  -4 5806.19 736.756  31
   1 -11   4 5097.39 648.155  30
  -1 -11  -4 5067.31 668.005  34
  -1  11  -4 5341.76 714.229  27
   1  11   4 4972.70 661.616  26
  -1 -11  -4 6571.32 737.489   6
  -1  11  -4 5083.63 604.414  13
  -1  11  -5 14894.1 979.869  27
  -1 -11  -5 15564.8 979.424  34
  -1 -11  -5 14349.1 970.814  31
   1  11   5 14940.0 1002.06  33
   1  11   5 11047.4 796.765  26
   1 -11   5 12456.3 916.519  30
  -1 -11  -5 12220.8 865.893   6
   1  12  -2 439.611 218.437  13
  -1 -12   2 362.327 177.375   6
  -1 -12   2 416.697 211.000  32
   1  12  -2 290.889 206.493  27
  -1  12   2 429.785 185.465   7
  -1 -12   1 1286.96 334.524   6
   1 -12  -1 1012.57 324.931  32
  -1 -12   1 1194.66 297.669  32
   1  12  -1 1168.86 259.005  13
   1 -12  -1 1589.68 295.486   6
   1  12  -1 1681.18 350.852  27
  -1  12   1 1351.19 289.298   7
   1  12   0 12076.7 841.643  27
  -1  12   0 13645.3 893.204   7
   1 -12   0 11292.5 844.779  32
  -1 -12   0 12758.3 918.782   6
  -1 -12  -1 1311.08 348.605   6
   1 -12   1 1036.26 314.010  32
   1  12   1 827.364 315.177  26
  -1 -12  -2 1462.90 306.850   6
   1 -12   2 2063.65 412.706  32
   2   0 -13 433.220 318.334  35
  -2   0  13-19.6982 132.395  15
   2   0 -12 360.336 457.736  28
  -2   0  12 681.499 408.443  17
   2   0 -12 184.304 311.678  35
  -2   0  12 230.122 415.001  15
  -2   0  11-128.736 483.091  15
  -2   0  11 95.6580 524.094  30
   2   0 -11 109.909 524.689  28
   2   0 -11 60.5796 306.931  29
   2   0 -11 98.6896 305.303  19
  -2   0  11 367.619 293.512  17
   2   0 -11 839.021 624.222  35
  -2   0  10 77002.4 3358.05  15
  -2   0  10 85870.5 3728.68  30
   2   0 -10 74501.7 3211.18  29
   2   0 -10 76598.7 3275.39  35
   2   0 -10 71964.6 3311.75  28
  -2   0  10 73028.9 3396.97   6
  -2   0   9 78.4589 133.549   6
   2   0  -9 6.82005 587.710  21
  -2   0   9 227.623 221.353  30
   2   0  -9 189.967 471.415  29
   2   0  -9 8.31409 555.244  35
   2   0  -9 932.080 718.343  28
  -2   0   9-23.5098 168.533  15
   2   0  -8 905.672 527.369  29
  -2   0   8 863.606 454.616  30
   2   0  -8 49.7001 183.141  21
   2   0  -8 1166.30 581.304   4
   2   0  -8 1185.00 449.094  35
   2   0  -8 589.335 692.736  28
  -2   0   8 942.546 483.815  15
  -2   0   8 1093.64 470.897   6
  -2   0   8 243.634 323.216  25
   2   0  -8 761.755 349.513  24
  -2   0   7-520.455 324.335   6
   2   0  -7 141.890 264.749  24
   2   0  -7 92.4685 280.182   4
   2   0  -7 415.277 326.283  21
  -2   0   7 376.097 286.435  25
   2   0  -6 68955.8 2627.27  21
   2   0  -6 75284.3 2589.70   4
  -2   0   6 67447.1 2425.32  25
   2   0  -6 73327.7 2615.19  24
   2   0  -5 192.660 160.114   2
   2   0  -5 17.1896 315.370  24
   2   0  -5 37.3826 213.133  21
  -2   0   5 158.484 181.413  25
   2   0  -4 54164.8 1896.52  21
   2   0  -4 54597.9 1905.25  24
   2   0  -4 52979.1 1787.01   4
  -2   0   4 55991.2 1765.49  25
  -2   0   3-66.0860 169.239  22
   2   0  -3-23.6835 113.533  21
   2   0  -3 689.647 141.562   2
  -2   0   3 173.287 170.602  25
   2   0  -3 852.823 274.881  24
  -2   0   1 80.2339 146.800  22
   2   0  -1 200.751 151.663  21
  -2   0   1-54.0101 152.965   1
   2   0  -1 57.1122 151.591  24
   2   0   0 41940.0 1119.44  21
  -2   0   0 36237.3 790.171   2
   2   0   0 40798.6 1149.05  24
  -2   0   0 36821.7 1174.73   1
  -2   0  -1 81.6096 126.560   2
   2   0   1-6.54387 144.289  23
  -2   0  -1 50.3330 171.656   1
   2   0   1 510.517 119.126  24
  -2   0  -2 186131. 2889.61   2
   2   0   2 191087. 2797.62  23
   2   0   3 135.683 113.681  23
  -2   0  -3 8.31546 133.848   2
  -2   0  -4 251525. 4432.01   2
   2   0   4 280084. 4073.19  23
   2   0   5-67.2208 223.933  23
  -2   0  -5 92.9536 80.9729   2
  -2   0  -6 51891.3 2510.01   2
   2   0   6 51367.1 2455.35  25
  -2   0  -7-233.069 294.829   2
  -2   0  -7 228.638 449.352  29
  -2   0  -7 73.1942 323.222  28
  -2   0  -7 327.546 370.840  35
   2   0   7 167.624 445.783  25
   2   0   7 269.895 316.102  15
  -2   0  -8 1320.46 478.469  29
  -2   0  -8 1063.66 650.859   2
  -2   0  -8 870.826 630.543  35
   2   0   8 1940.28 541.040  15
   2   0   8 760.706 480.716  25
  -2   0  -8 1142.25 557.669  28
  -2   0  -9 942.898 572.839  35
  -2   0  -9-320.661 625.824  29
   2   0   9-45.6291 157.666  15
  -2   0  -9 783.129 480.836  28
  -2   0 -10 11255.6 1382.38  29
  -2   0 -10 11394.6 1335.00  35
   2   0  10 13869.7 1397.50  15
   2   0  11 2.17765 305.961  33
  -2   0 -11-223.391 465.286   5
   2   0  11 652.756 326.783  15
  -2   0 -11 309.901 517.654  35
  -2   0 -11-376.325 316.644  14
   2   0  12 20802.0 1274.54  33
  -2   0 -12 19235.3 1245.16   5
  -2   0 -12 18496.1 1240.43  35
   2   0  12 16867.4 1070.66  15
   2  -1 -13 3719.37 578.644  35
   2   1 -13 3680.46 543.329  35
   2   1 -13 3555.62 568.245  28
  -2   1  13 3821.65 507.178  15
  -2  -1  13 2894.76 436.983  15
  -2  -1  12 12171.2 1110.03  30
   2   1 -12 15893.2 1229.10  35
  -2  -1  12 12238.5 979.985  17
   2  -1 -12 17710.5 1368.02  28
  -2   1  12 13102.6 1113.55  17
   2   1 -12 17014.7 1409.81  28
   2  -1 -12 16321.7 1299.78  35
  -2   1  12 16832.5 1311.37  15
   2   1 -12 11343.0 1070.50  29
  -2  -1  12 17947.7 1408.93  15
   2  -1 -12 15437.2 1086.44  19
  -2  -1  11 9347.03 1100.91  15
   2  -1 -11 9449.83 1180.22  28
  -2  -1  11 11919.1 1373.55  30
  -2   1  11 7807.48 1153.65  30
   2  -1 -11 9885.43 1132.57  19
   2   1 -11 10049.3 1170.73  35
  -2  -1  11 10995.1 1148.16  17
  -2   1  11 10053.7 1106.04  17
   2   1 -11 9685.34 1148.03  28
  -2   1  11 8917.10 1085.23  15
   2   1 -11 10152.0 1149.60  29
  -2  -1  11 9812.72 1226.11   6
   2  -1 -11 8613.03 1175.21  35
  -2  -1  10-117.046 629.762   6
   2  -1 -10 651.752 492.525  35
  -2   1  10 1099.83 563.761  17
   2   1 -10 574.171 634.567  35
  -2   1  10 761.716 569.899  30
   2   1 -10 350.240 615.355  28
  -2  -1  10 982.545 823.921  30
   2   1 -10 1067.93 384.053  29
   2  -1 -10-3.02832 551.452  28
  -2   1  10 803.779 346.982  11
  -2   1  10 333.119 699.380  15
  -2  -1  10 555.018 354.465  15
  -2  -1   9 3448.34 814.693   6
  -2   1   9 3769.25 749.701  15
   2   1  -9 3697.19 928.860  21
  -2  -1   9 2828.09 863.278  30
   2  -1  -9 3787.06 780.147  35
  -2  -1   9 2853.39 856.097  25
  -2   1   9 3332.47 779.551  11
  -2   1   9 3342.13 758.465  30
   2  -1  -9 3825.41 836.342  21
   2   1  -9 3330.29 772.371  29
   2   1  -9 3279.92 881.828  35
   2  -1  -9 3669.13 942.081  28
   2   1  -9 3514.58 725.815  28
   2  -1  -9 4494.40 902.970   4
  -2  -1   9 4393.51 803.683  15
  -2   1   9 3828.17 977.523   6
   2  -1  -8 29775.8 2114.39  21
   2   1  -8 30687.5 2072.68  28
   2   1  -8 29768.8 2150.45  21
   2   1  -8 29603.7 1891.70   4
   2   1  -8 30035.2 2026.19  35
   2  -1  -8 31136.1 2108.21   4
   2  -1  -8 32155.0 2137.76  35
  -2  -1   8 27763.9 1986.18  15
   2  -1  -8 29332.3 2084.68  28
  -2   1   8 30998.5 2137.89  15
   2   1  -8 29656.1 1973.45  29
  -2   1   8 31751.4 2297.52  30
  -2  -1   8 33259.3 2290.74  30
  -2  -1   8 29073.1 2123.91   6
  -2  -1   8 27708.6 1999.93  25
   2  -1  -8 28365.3 1985.16  24
  -2   1   8 37485.1 2368.53   6
   2  -1  -7 12934.5 1256.96  35
   2   1  -7 10376.9 1242.17  35
   2  -1  -7 11795.6 1211.42   4
   2   1  -7 11861.1 1263.88  21
   2  -1  -7 8885.75 956.015   2
  -2  -1   7 11686.8 1246.75  30
   2   1  -7 10468.3 1185.11  28
  -2   1   7 11108.2 1255.54   6
   2  -1  -7 12228.4 1219.86  21
  -2  -1   7 11843.7 1226.27  25
  -2  -1   7 11599.1 1277.58   6
   2  -1  -7 12899.4 1216.46  24
   2   1  -7 12550.7 1198.50  24
   2   1  -7 11960.9 1094.65   4
   2  -1  -6 50993.7 1997.75   2
   2   1  -6 48623.0 2214.53  21
   2  -1  -6 53308.4 2259.72   4
   2   1  -6 53945.7 2147.30   4
  -2   1   6 45212.7 1868.21  25
  -2  -1   6 48883.9 2207.71  25
   2  -1  -6 52955.7 2294.31  24
   2   1  -6 53864.7 2238.20  24
   2  -1  -6 48637.5 2232.16  21
  -2   1   5 102954. 2917.14  22
   2  -1  -5 106832. 2517.74   2
   2  -1  -5 102552. 2917.16  21
   2   1  -5 107365. 2929.61  24
   2   1  -5 101202. 2903.75  21
   2  -1  -5 108759. 2932.29   4
   2   1  -5 106453. 2731.66   4
  -2   1   5 99125.4 2425.24  25
  -2  -1   5 105876. 2940.70  25
   2  -1  -4 165919. 2915.30   3
  -2   1   4 165025. 3406.12  22
   2  -1  -4 159872. 3319.55  21
   2   1  -4 158849. 3304.75  21
   2  -1  -4 124698. 2302.69   2
  -2  -1   4 166140. 3330.60  25
   2   1  -4 121395. 2156.65   2
   2  -1  -4 160167. 3233.89   4
  -2   1   4 157167. 2623.24  25
   2   1  -4 162804. 3300.21  24
   2  -1  -3 216044. 2788.38   3
   2   1  -3 207517. 3363.32  21
  -2   1   3 214039. 3488.59  22
  -2   1   3 199861. 2526.05  25
   2  -1  -3 210586. 3327.01   4
  -2  -1   3 210413. 3416.75  25
   2   1  -3 214833. 3493.41  24
  -2  -1   3 208005. 3483.62   1
   2  -1  -3 209737. 3467.98  21
  -2   1   2 68905.2 1816.21  22
   2  -1  -2 71210.5 1876.11  21
   2   1  -2 69765.7 1716.36  21
  -2   1   2 69829.5 1642.94   1
  -2  -1   2 67752.8 1787.35  25
   2   1  -2 69647.9 1837.17  24
  -2  -1   2 67932.9 1802.64   1
   2  -1  -2 70959.1 1340.45   3
  -2  -1  -1 83983.2 1970.11   1
  -2   1  -1 87205.3 1793.93   1
  -2   1  -1 86012.4 1761.44   2
   2   1   1 82283.3 1917.44  23
   2   1   1 89776.8 1676.84  24
  -2   1  -1 82356.0 1390.57  22
   2  -1   1 88613.7 1649.66  23
  -2   1  -2 81296.9 1952.23   2
  -2  -1  -2 82035.2 1997.98   2
  -2  -1  -2 82608.6 2121.65   1
   2   1   2 87635.2 1495.23  24
  -2   1  -2 86602.7 2056.62   1
   2  -1   2 89612.5 1718.22  23
   2   1   2 81201.5 2007.91  23
   2   1   3 588.677 282.997  23
   2  -1   3 150.123 182.005  23
  -2  -1  -3 138.919 287.078   1
  -2   1  -3 359.653 284.245   2
  -2  -1  -3 292.236 190.934   2
   2   1   4 390110. 5208.63  23
  -2  -1  -4 381181. 5498.67   2
  -2   1  -4 381201. 5425.73   2
   2   1   5 18626.5 1265.77  23
   2  -1   5 13284.6 896.972  23
  -2  -1  -5 17271.0 1317.85   2
   2  -1   5 18376.3 1351.65  25
  -2   1  -5 16032.3 1275.75   2
   2   1   6 29362.2 1758.67  23
  -2  -1  -6 25460.6 1796.08   2
   2   1   6 28245.6 1879.82  25
  -2   1  -6 26262.8 1784.89   2
   2  -1   6 29197.3 1862.68  25
   2   1   7 22690.3 1693.59  23
  -2   1  -7 28745.8 2091.58  35
  -2   1  -7 19547.1 1678.70  10
   2   1   7 32347.5 2186.46  25
  -2  -1  -7 29510.8 2113.63  35
  -2   1  -7 31006.9 2122.65   2
  -2  -1  -7 29401.9 2081.33   2
  -2  -1  -7 29305.4 2013.84  28
  -2   1  -7 23867.0 1838.19  28
  -2   1  -7 30146.2 2210.20  29
   2   1   7 26534.1 1989.03  15
  -2  -1  -7 26129.9 2029.16  29
   2  -1   7 31839.5 2147.87  25
  -2   1  -8 22949.9 1979.70  35
  -2  -1  -8 24303.7 1921.12  35
  -2  -1  -8 23356.8 2028.20  29
  -2  -1  -8 25589.5 2105.64   2
   2  -1   8 28298.1 2091.47  15
  -2   1  -8 23793.7 1996.80  29
  -2  -1  -8 23537.6 1991.18  28
  -2   1  -8 21295.0 1878.32  28
   2   1   8 26434.3 2013.21  15
   2  -1   8 25228.5 2103.49  25
  -2   1  -8 26789.0 2147.93   2
   2   1   8 24993.7 2043.10  25
  -2   1  -9 654.494 596.770  28
  -2  -1  -9 564.439 531.090  29
  -2   1  -9 2233.60 927.150  29
   2   1   9 1992.88 652.411  15
   2  -1   9 1543.86 418.450  15
  -2  -1  -9 888.653 837.892  35
  -2   1  -9 2334.53 863.386  35
   2   1  10 8621.66 1170.06  33
  -2   1 -10 9089.88 1321.06  35
   2   1  10 9846.43 1300.80  15
   2  -1  10 9636.48 1214.29  15
  -2   1 -10 8651.93 1244.89  29
  -2  -1 -10 8122.19 1178.47  35
  -2  -1 -11 4900.71 952.301  35
   2   1  11 5016.31 813.429  33
   2  -1  11 6392.47 866.123  15
   2   1  11 5574.92 785.033  15
  -2  -1 -11 5177.68 828.573   5
  -2   1 -11 5243.12 858.718  35
   2  -1  12 17678.4 1183.21  33
  -2  -1 -12 16390.5 1146.80   5
   2   1  12 18437.5 1193.14  26
   2   1  12 13915.3 933.048  15
   2  -1  12 14418.3 983.337  15
  -2   1 -12 17160.7 1134.07   5
  -2   1 -12 16197.7 1129.37  35
   2   1  12 18595.7 1221.16  33
  -2  -1 -12 15406.4 1135.96  35
   2   2 -13 1069.18 301.227  35
   2  -2 -13 1692.31 404.953  35
   2   2 -13 932.814 259.525  28
  -2   2  13 1560.13 316.591  15
  -2  -2  13 1340.96 291.783  15
  -2   2  12 2931.15 645.619  15
   2   2 -12 3416.19 674.628  35
  -2  -2  12 2186.82 525.251  30
   2  -2 -12 2813.71 522.085  19
  -2   2  12 2632.10 509.742  17
  -2  -2  12 2408.65 471.923  17
  -2  -2  12 2476.02 530.356  15
   2   2 -12 2634.36 635.776  29
   2   2 -12 2345.77 610.309  28
   2  -2 -12 2950.93 605.122  35
   2  -2 -11 2574.14 722.937  28
  -2   2  11 2668.28 681.095  17
   2   2 -11 2105.31 613.899  35
   2  -2 -11 2621.16 857.194  19
  -2  -2  11 2642.82 590.997  30
  -2  -2  11 1963.23 631.715   6
   2   2 -11 2980.35 711.898  28
  -2   2  11 2296.45 554.178  15
  -2  -2  11 2651.12 765.834  15
   2   2 -11 1791.80 787.622  29
   2  -2 -11 2085.93 707.317  35
  -2  -2  10 630.678 433.255   6
  -2  -2  10 687.294 315.150  15
   2   2 -10 508.492 492.425  35
  -2   2  10 323.141 283.144  11
   2  -2 -10 949.661 462.599  35
  -2   2  10 1155.60 633.689  30
  -2  -2  10 431.103 597.260  30
  -2   2  10-430.370 524.051  17
   2  -2 -10-5.35564 321.694  19
   2  -2 -10 898.771 607.497  28
   2   2 -10 729.012 618.350  28
  -2   2  10 780.558 472.948  15
   2   2 -10 915.576 423.131  29
  -2   2   9 34039.7 2343.59  30
  -2  -2   9 44792.0 2590.88  15
  -2   2   9 45877.4 2575.60  17
   2  -2  -9 34063.4 2374.07  21
   2   2  -9 44016.2 2792.25  21
   2  -2  -9 43598.7 2615.77   4
  -2  -2   9 39538.9 2713.96   1
  -2   2   9 34597.5 2160.99  11
   2  -2  -9 45097.6 2669.33  28
   2   2  -9 48578.8 2664.00  35
   2   2  -9 44618.3 2558.94  29
  -2   2   9 48160.2 2711.71  15
   2   2  -9 42793.0 2548.96  28
  -2  -2   9 46360.6 2790.75   6
  -2  -2   9 35470.8 2551.99  25
   2  -2  -9 44411.6 2539.80  35
  -2  -2   9 45329.9 2846.00  30
   2   2  -8 49.9098 327.832  21
  -2  -2   8 640.849 437.831   6
   2   2  -8 1260.06 418.246  29
   2  -2  -8 1289.20 486.218  21
   2   2  -8 557.277 601.239  35
   2  -2  -8 584.242 460.641  35
  -2  -2   8 973.062 508.090  30
   2  -2  -8 434.744 246.420  28
  -2   2   8 68.0580 126.357  30
   2  -2  -8 1040.24 479.964   4
  -2   2   8 872.231 372.692  15
  -2  -2   8-27.9070 172.019  15
  -2   2   8 956.845 370.218  11
  -2  -2   8 256.178 319.213  25
   2  -2  -8-276.428 270.416  24
   2   2  -8 456.880 381.803  28
   2  -2  -7 53538.2 2621.94   4
   2  -2  -7 54123.8 2618.93  35
   2  -2  -7 53712.2 2621.00  21
   2   2  -7 51035.0 2583.32  21
   2   2  -7 47251.6 2372.36  29
  -2   2   7 48339.7 2433.64  11
   2  -2  -7 39501.6 2098.71   2
   2  -2  -7 44269.0 2455.07  28
  -2   2   7 48907.0 2667.89  30
  -2  -2   7 48839.0 2598.07   6
  -2  -2   7 51400.1 2714.92  30
  -2   2   7 47308.0 2536.89   6
  -2   2   7 48347.7 2533.59  15
   2   2  -7 48023.3 2445.03  28
  -2  -2   7 54741.6 2705.84  25
   2   2  -7 47971.5 2198.36   4
   2   2  -7 50615.7 2414.30  24
   2   2  -7 54231.0 2669.02  35
   2   2  -7 45098.5 2381.82  13
  -2   2   6 535075. 7678.40  22
   2  -2  -6 532395. 6874.19   2
   2   2  -6 516133. 7456.90  21
   2  -2  -6 535692. 7557.35   4
   2   2  -6 541351. 6713.72   4
  -2  -2   6 525349. 7667.89  25
   2   2  -6 553687. 7313.15  24
   2  -2  -6 528322. 7517.33  21
   2  -2  -5 222160. 4395.07   4
  -2   2   5 201927. 4317.14  22
   2  -2  -5 208859. 4330.50  21
   2   2  -5 198591. 4204.16  21
   2  -2  -5 211416. 4096.83   3
   2   2  -5 211377. 3709.96   2
   2   2  -5 210038. 3830.28   4
  -2  -2   5 201809. 4305.29  25
   2   2  -5 208604. 4194.95  24
   2  -2  -4 10955.2 950.049  21
   2  -2  -4 12226.6 905.698   3
   2   2  -4 10858.1 944.770  21
  -2  -2   4 12070.9 980.838   1
   2  -2  -4 12133.7 934.371   4
   2   2  -4 9030.21 677.434   2
  -2  -2   4 11529.2 983.584  25
  -2   2   4 12041.0 957.373  22
   2   2  -4 11478.3 930.867  24
   2  -2  -3 41500.1 1446.71   3
  -2   2   3 41775.1 1636.97  22
   2   2  -3 41181.5 1560.86  21
  -2  -2   3 42422.4 1650.28   1
   2  -2  -3 42014.2 1588.85   4
  -2  -2   3 40321.6 1645.48  25
   2  -2  -3 41624.6 1665.09  21
   2   2  -3 42009.1 1648.16  24
  -2   2   2 24296.6 1160.18  22
   2   2  -2 25570.8 1099.55  21
  -2   2   2 23543.4 913.718   1
  -2  -2   2 24441.2 1168.26   1
   2  -2  -2 25753.9 1137.91   4
  -2  -2   2 22173.6 728.054   3
  -2  -2   2 25052.4 1216.75  25
   2   2  -2 24681.9 1171.32  24
   2  -2  -2 25697.6 1040.51   3
  -2   2   1 913882. 4816.26   1
  -2  -2   1 936753. 6772.35   1
   2  -2  -1 841493. 3272.66  25
   2  -2  -1 999999. 6122.06   3
  -2  -2   1 877225. 4538.23   3
  -2  -2   0 176908. 2302.23   3
  -2   2   0 192766. 2791.72  22
  -2   2   0 176527. 2085.97   1
   2   2   0 180409. 1948.36  21
   2  -2   0 191169. 2461.39   4
  -2   2   0 191156. 2672.33   2
   2   2   0 182328. 2869.94  24
  -2  -2   0 184983. 3037.51   1
   2   2   0 181091. 2973.24  23
  -2   2  -1 207444. 2671.37  22
  -2  -2  -1 215523. 2979.72   3
  -2  -2  -1 199038. 3264.54   1
   2  -2   1 200389. 2186.26   4
  -2   2  -1 203546. 2570.57   1
   2   2   1 204801. 2980.76  24
  -2   2  -1 212132. 3155.31   2
   2   2   1 202313. 3230.56  23
  -2   2  -2 18331.4 714.138  22
  -2  -2  -2 21851.1 1100.47   3
   2  -2   2 18538.1 612.557  23
  -2  -2  -2 19314.4 1111.59   1
  -2   2  -2 21149.1 1118.30   2
   2  -2   2 22498.2 1108.74  25
   2   2   2 21523.9 962.526  24
   2   2   2 20538.5 1104.19  23
   2   2   3 227.761 282.944  23
  -2  -2  -3 17.7653 258.408   1
  -2  -2  -3-55.8795 207.464   3
  -2   2  -3 118.941 107.551   2
   2   2   3 105.368 70.3909  22
   2  -2   3 94.4271 80.7914  25
  -2   2  -4 49475.5 2059.42   2
   2  -2   4 51373.3 2075.86  25
  -2  -2  -4 50339.1 2088.54   2
   2   2   4 48542.5 1984.83  23
   2   2   5 15503.3 1266.27  23
  -2  -2  -5 13742.0 1236.53   2
  -2   2  -5 14597.6 1238.26   2
   2  -2   5 15103.2 1293.95  25
   2   2   6 62507.2 2845.36  25
  -2   2  -6 53327.5 2835.12  29
   2   2   6 61112.3 2688.42  23
  -2  -2  -6 48182.5 2533.62  35
  -2   2  -6 56181.9 2683.76   2
   2  -2   6 55486.6 2651.66  25
  -2  -2  -6 55806.8 2729.98   2
  -2  -2  -7-207.926 229.484   2
   2   2   7 531.643 438.775  23
  -2  -2  -7-117.723 620.816  19
  -2   2  -7 994.097 587.119  35
  -2  -2  -7-607.867 646.360  29
  -2   2  -7-59.9512 309.629  29
  -2  -2  -7 197.006 523.599  35
   2   2   7 633.888 476.040  15
   2  -2   7-85.1499 362.543  25
  -2   2  -7 532.897 512.159   2
   2   2   7 657.352 440.993  25
  -2   2  -7 396.246 515.627  10
  -2  -2  -8 5442.51 1059.39   2
  -2  -2  -8 4723.12 1057.79  35
  -2   2  -8 4846.49 944.323  35
   2   2   8 5685.49 977.194  33
  -2   2  -8 5560.55 1004.29  29
   2   2   8 4637.80 918.211  15
  -2   2  -8 4294.10 990.388   2
   2   2   8 5276.15 956.624  25
   2  -2   8 5178.59 1068.70  25
  -2   2  -8 3988.70 794.380  10
   2  -2   9 8611.83 1277.53  15
  -2  -2  -9 9141.90 1236.79   5
  -2  -2  -9 8835.88 1296.80  35
  -2   2  -9 8704.83 1398.97  29
  -2   2  -9 7140.62 1062.16  28
   2   2   9 10429.0 1329.08  15
   2   2   9 8874.67 1225.45  33
  -2   2  -9 8898.36 1300.84  35
  -2   2 -10 18881.2 1603.86  35
  -2  -2 -10 17425.2 1635.11  35
  -2   2 -10 18122.1 1647.59  29
  -2   2 -10 16614.3 1426.95  28
  -2  -2 -10 17396.5 1584.12   5
   2   2  10 20324.9 1696.23  15
   2  -2  10 19435.7 1688.21  15
   2   2  10 19678.6 1653.35  33
  -2   2 -11 204.073 466.076  29
  -2  -2 -11 316.423 397.260  35
   2   2  11 351.280 489.705  33
  -2   2 -11 535.009 369.837  35
   2   2  11-173.771 371.506  15
   2  -2  11 388.615 377.488  15
   2   2  11 645.003 386.074  26
  -2  -2 -11 205.729 480.332   5
   2   2  12 9845.78 828.771  33
   2  -2  12 8917.37 789.989  33
  -2   2 -12 6618.56 694.446  35
  -2   2 -12 9124.90 839.184   5
   2  -2  12 7801.43 706.281  15
   2   2  12 9593.28 818.799  26
  -2  -2 -12 8747.46 795.867   5
  -2  -2 -12 8284.78 810.260  35
   2   3 -13 102.674 206.291  28
   2  -3 -12 5650.15 789.216  35
   2  -3 -12 5793.00 713.973  19
  -2   3  12 6100.68 790.038  15
   2   3 -12 5773.57 737.423  29
  -2  -3  12 5928.08 707.221  15
   2   3 -12 6135.75 751.813  28
  -2  -3  12 6458.47 818.170  30
   2   3 -12 5093.67 718.548  35
  -2  -3  11 331.122 406.269   6
   2   3 -11-39.1097 352.753  35
   2  -3 -11 597.575 455.597  35
  -2   3  11 572.432 382.485  17
   2  -3 -11 292.481 424.609  19
  -2  -3  11-350.158 261.291  30
   2   3 -11 106.305 361.882  29
   2   3 -11 236.017 411.643  28
  -2   3  11-352.346 383.938  15
  -2  -3  11 293.070 592.995  15
  -2  -3  10 1638.01 727.461   6
  -2  -3  10 2273.33 638.789  30
  -2   3  10 2363.28 639.387  11
   2  -3 -10 1604.17 533.457  19
  -2   3  10 1937.62 640.639  17
   2   3 -10 1904.98 642.302  29
   2   3 -10 1218.92 589.195  28
  -2   3  10 2165.82 714.565  15
  -2  -3  10 2645.03 703.940  15
   2  -3 -10 2217.87 699.499  35
   2   3 -10 1687.62 752.726  35
   2  -3 -10 1875.10 701.261  28
  -2   3  10 2101.20 560.746  33
  -2  -3   9 2910.47 802.511   6
   2   3  -9 2901.60 911.515  35
  -2  -3   9 2546.82 684.398   1
   2  -3  -9 2362.12 704.379  35
   2   3  -9 2979.79 783.392  28
  -2   3   9 2492.77 714.842  30
  -2   3   9 3352.12 744.403  11
  -2  -3   9 2889.12 824.972  25
   2   3  -9 2372.32 713.828  21
  -2   3   9 2929.92 832.468  15
  -2  -3   9 3069.72 828.376  30
  -2   3   9 2625.12 703.082  33
   2  -3  -9 3328.80 839.968  28
   2   3  -9 2557.24 791.073  29
  -2  -3   9 3329.13 843.389  15
  -2   3   9 3079.32 706.412  17
   2  -3  -8 6510.71 1031.40   4
  -2  -3   8 4535.44 909.859   1
  -2  -3   8 5052.70 930.317   6
  -2   3   8 3933.46 777.700  17
   2  -3  -8 4949.94 957.452  21
  -2   3   8 4445.57 953.395  11
   2   3  -8 5498.16 935.203  29
   2   3  -8 4771.30 937.997  13
   2  -3  -8 5241.45 1001.12  28
   2   3  -8 5046.23 929.726  28
   2  -3  -8 5601.71 1137.47  35
   2   3  -8 5057.42 905.402  21
  -2   3   8 4138.92 842.888  15
   2   3  -8 4621.32 891.413  35
  -2  -3   8 5119.88 898.903  30
  -2   3   8 3981.45 879.327  30
  -2  -3   8 4370.92 928.454  25
   2  -3  -8 3345.16 721.166  24
  -2  -3   7 524.227 355.810   6
  -2   3   7-360.177 244.227  22
   2  -3  -7 534.410 337.524  21
   2  -3  -7-137.621 272.721  28
   2   3  -7-8.41680 33.4913  21
  -2   3   7 1079.81 545.610  30
  -2   3   7-320.347 343.923  15
  -2   3   7 235.254 200.307  17
  -2  -3   7 612.541 476.964  32
   2   3  -7 383.339 267.654  28
   2   3  -7 551.567 260.103  29
  -2   3   7-244.124 307.660  11
   2  -3  -7 182.799 433.510   4
   2  -3  -7 658.821 445.191  35
  -2  -3   7 726.131 443.363  25
   2   3  -7 541.470 511.145  35
  -2  -3   7 751.540 425.329  30
  -2  -3   7 776.855 463.317   1
   2   3  -7 874.603 342.904  24
   2  -3  -7 328.754 404.072   2
   2   3  -7-254.852 377.155  13
  -2  -3   6 1343.54 475.638   1
  -2   3   6 1751.49 471.177  22
   2  -3  -6 644.272 298.006   4
   2   3  -6 1221.94 396.810  21
   2  -3  -6 999.498 394.028   3
   2   3  -6 1071.05 363.570   2
   2  -3  -6 951.322 395.278   2
   2   3  -6 920.881 414.988  24
   2   3  -6 1067.15 340.680   4
   2  -3  -6 1009.42 490.121  21
  -2  -3   6 604.027 291.054  25
  -2   3   5 16891.6 1329.51  22
   2  -3  -5 17808.0 1320.15   3
   2  -3  -5 18901.6 1385.20  21
   2   3  -5 17252.0 1318.11  21
  -2  -3   5 18122.4 1423.50  25
  -2  -3   5 17321.2 1351.91   1
   2  -3  -5 17944.1 1330.30   4
   2   3  -5 17201.5 1264.61  24
   2   3  -5 17164.1 1158.34   2
   2  -3  -4 23208.1 1355.14   3
   2  -3  -4 23794.3 1458.73  21
   2   3  -4 22404.1 1368.38  21
   2  -3  -4 24603.5 1422.11   4
  -2  -3   4 22712.4 1457.76  25
  -2  -3   4 22981.6 1426.75   1
  -2   3   4 24005.3 1458.00  22
   2   3  -4 24894.5 1266.99   2
   2   3  -4 22338.0 1379.32  24
  -2   3   3 15747.1 1083.98  22
   2  -3  -3 16816.5 1181.28  21
   2   3  -3 16019.1 1063.62  21
  -2  -3   3 16371.9 1093.76   1
  -2   3   3 15027.4 820.747   1
   2  -3  -3 16471.4 1082.88   4
   2   3  -3 16134.3 1087.02  24
  -2  -3   3 14995.7 853.448   3
  -2  -3   3 16166.5 1160.18  25
   2  -3  -3 17366.9 1074.69   3
  -2   3   2 99813.1 2567.17  22
   2   3  -2 104573. 2410.72  21
   2  -3  -2 105562. 2451.90   4
  -2  -3   2 93590.0 2442.27   1
  -2  -3   2 93223.1 1939.71   3
  -2  -3   2 103970. 2715.13  25
   2  -3  -2 101634. 2454.64   3
   2   3  -2 100669. 2546.91  24
  -2   3   1-157.171 108.110  22
   2  -3  -1 53.1648 261.892   3
  -2  -3   1 321.777 118.558   3
   2  -3  -1 29.7273 136.110   4
  -2  -3   1 9.30944 90.0637   1
   2   3  -1 193.106 223.724  24
  -2   3   1 170.858 69.8960   1
   2   3  -1 71.3090 154.566  21
  -2  -3   0 253756. 3870.93   1
  -2   3   0 258065. 3732.37  22
  -2  -3   0 260229. 3456.69   3
   2  -3   0 253113. 3762.05   3
   2  -3   0 242460. 2514.38  25
   2   3   0 251744. 3835.97  24
  -2   3   0 257203. 3685.92   2
   2  -3   0 242727. 2983.94   4
   2   3   0 256676. 3864.21  23
  -2  -3  -1 15995.9 959.357   3
  -2   3  -1 15545.6 892.417  22
   2   3   1 15415.4 997.699  23
   2  -3   1 11475.1 512.488   4
  -2  -3  -1 15340.7 1010.39   1
  -2   3  -1 15412.0 960.023   2
   2  -3   1 16107.7 846.040  25
   2   3   1 15227.4 942.631  24
   2   3   2 87973.8 2174.41  22
  -2   3  -2 77732.2 1892.00  22
  -2  -3  -2 81265.7 2340.66   3
   2   3   2 79332.7 2357.79  23
  -2  -3  -2 79212.9 2373.13   1
  -2   3  -2 83654.9 2433.62   2
   2  -3   2 86128.1 2237.93  25
   2   3   2 82205.7 2208.78  24
   2   3   3 698023. 6138.62  22
  -2  -3  -3 703815. 7624.46   3
   2   3   3 678957. 7298.58  23
  -2   3  -3 714778. 7692.33   2
   2  -3   3 729726. 7357.85  25
  -2  -3  -4 67963.9 2597.45   3
  -2   3  -4 67200.9 2601.53   2
   2  -3   4 69980.5 2543.06  25
   2   3   4 65379.9 2464.15  23
   2   3   5 35480.0 1993.52  23
  -2  -3  -5 34851.7 2075.28   2
  -2   3  -5 36003.0 2087.81   2
   2  -3   5 36300.7 2054.67  25
   2   3   6 744.987 399.137  23
  -2  -3  -6 250.113 245.553   5
  -2   3  -6 591.763 517.509   2
  -2   3  -6 1183.53 456.552  10
  -2   3  -6-80.7116 308.242  29
  -2  -3  -6-11.0362 365.402  35
   2   3   6 645.146 411.539  33
  -2   3  -6 429.323 289.844  16
   2   3   6 278.933 264.408  15
   2   3   6 933.753 420.757  25
   2  -3   6 165.204 491.003  25
  -2  -3  -6-740.915 437.637  19
  -2  -3  -6 708.709 395.446   2
  -2   3  -6 559.244 285.152  13
   2   3   7 58351.2 2977.68  23
   2   3   7 54936.0 2794.26  33
  -2  -3  -7 55313.6 2899.79   5
  -2   3  -7 60132.4 2914.93  10
  -2  -3  -7 56710.6 3069.55   2
  -2   3  -7 60387.6 3134.91  29
   2   3   7 59585.9 2991.05  25
  -2   3  -7 60988.4 3174.97   2
   2   3   7 53088.2 2782.92  15
  -2   3  -7 46516.4 2626.71  35
   2  -3   7 57237.3 3081.70  25
  -2  -3  -7 55370.3 2890.70  19
  -2  -3  -7 58728.7 2993.79  35
   2   3   8 11549.0 1486.28  23
  -2  -3  -8 11180.7 1444.34   5
  -2  -3  -8 11319.5 1421.50  35
   2   3   8 11302.7 1386.43  33
  -2  -3  -8 10080.1 1417.18   2
  -2   3  -8 12103.6 1492.33  29
   2   3   8 9542.42 1294.85  15
  -2   3  -8 10831.1 1433.97   2
  -2  -3  -8 11844.1 1456.57  19
  -2   3  -8 8808.03 1104.91  10
   2  -3   8 11837.2 1639.91  25
   2   3   8 7616.25 1160.03  25
  -2   3  -8 11189.0 1314.02  35
  -2  -3  -9 35984.2 2298.18  19
  -2  -3  -9 35025.3 2318.62  35
  -2  -3  -9 35025.2 2321.97   5
   2   3   9 38839.6 2437.48  33
  -2   3  -9 36462.8 2274.16  35
  -2   3  -9 35321.4 2159.82  10
  -2   3  -9 35231.5 2453.66  29
   2   3   9 43258.1 2541.03  15
   2  -3   9 40130.0 2472.67  15
   2  -3  10-9.91080 349.779  15
  -2  -3 -10-736.094 306.711  35
   2   3  10 584.798 305.983  15
  -2  -3 -10-232.679 385.100   5
  -2   3 -10 624.508 407.653  29
  -2   3 -10 1063.20 629.244  35
   2   3  10 381.299 414.848  26
   2   3  10 251.521 492.279  33
  -2  -3 -11 11030.9 1114.11  35
  -2   3 -11 11456.6 1191.88  29
   2   3  11 12405.2 1180.31  33
   2   3  11 8249.84 872.326  15
   2  -3  11 12717.4 1135.68  15
   2   3  11 12279.6 1140.82  26
  -2   3 -11 9078.47 887.866  35
  -2  -3 -11 11564.0 1089.37   5
   2   3  12 1013.20 311.692  33
   2  -3  12 1120.96 347.611  33
  -2   3 -12 907.160 231.693   5
   2   3  12 1618.20 401.554  26
  -2  -3 -12 712.836 314.661  35
  -2  -3 -12 852.922 308.982  14
  -2   4  12 4654.21 551.930  12
   2  -4 -12 3949.18 602.387  19
  -2   4  12 4756.40 631.385  15
  -2  -4  12 4746.22 658.556  30
   2   4 -12 3966.03 598.467  28
   2   4 -12 3616.09 637.278  29
  -2  -4  12 3624.84 509.936  15
  -2  -4  11 394.971 370.074   6
   2   4 -11 360.523 333.040  29
   2   4 -11 552.353 356.466  35
  -2   4  11 866.836 357.064  17
   2  -4 -11 640.740 469.504  19
  -2  -4  11 378.147 493.922  30
   2   4 -11 1217.00 484.519  28
  -2   4  11 501.961 385.003  15
   2  -4 -11 1174.24 490.292  35
  -2  -4  11 220.446 370.363  15
   2  -4 -10 27979.0 1809.63  35
   2   4 -10 25152.3 1726.54  35
  -2  -4  10 25111.1 1973.77  30
  -2   4  10 25878.2 1865.20  17
   2  -4 -10 27117.0 1929.00  19
   2   4 -10 25832.8 1866.00  29
   2   4 -10 26330.0 1894.99  28
  -2   4  10 26333.7 1984.27  15
  -2  -4  10 27730.5 1890.78  15
  -2   4  10 23663.2 1671.20  33
  -2  -4  10 26142.2 1903.79   6
  -2   4  10 27671.5 1782.15  11
  -2   4   9 6046.57 931.125  11
  -2   4   9 4686.34 945.402  33
   2   4  -9 5710.80 976.568  35
  -2  -4   9 4886.62 1132.79  30
   2  -4  -9 6338.21 1012.64  35
   2  -4  -9 7180.53 1007.56  19
  -2   4   9 5270.37 993.623  17
   2   4  -9 6645.17 1070.66  28
   2   4  -9 5396.31 991.701  29
  -2   4   9 6390.33 1026.97  15
  -2  -4   9 7853.97 1191.68   6
  -2  -4   8 45267.0 2757.74  30
  -2   4   8 44946.0 2514.82  11
   2   4  -8 45293.7 2598.50  28
  -2   4   8 39466.8 2686.11  22
   2  -4  -8 30478.3 2134.56  28
   2  -4  -8 34273.5 2374.91  21
   2   4  -8 39682.9 2661.42  21
  -2  -4   8 32028.0 2242.91  32
  -2   4   8 41832.2 2435.69  17
  -2   4   8 33294.6 2292.56  30
   2  -4  -8 49232.2 2652.96  19
   2   4  -8 42983.5 2439.87  29
   2  -4  -8 42738.6 2712.99   4
  -2  -4   8 41317.8 2745.72   1
   2  -4  -8 35375.4 2219.61  35
  -2   4   8 43177.7 2612.21  15
   2   4  -8 40900.8 2389.51  35
  -2   4   8 36165.7 2243.84  33
  -2  -4   8 41088.8 2782.10  25
  -2  -4   8 42611.0 2601.97   6
   2   4  -8 44242.3 2577.84  13
  -2  -4   7 1496.75 676.809   1
   2  -4  -7 834.626 553.691   3
  -2   4   7 1831.99 481.079  11
  -2   4   7 2007.62 629.232  22
   2   4  -7 1954.00 555.475  35
   2  -4  -7 2546.96 705.613   4
  -2   4   7 1778.03 481.846  17
  -2   4   7 1205.11 545.957  33
  -2   4   7 1384.71 840.899  30
  -2  -4   7 1304.91 441.740  30
   2   4  -7 664.666 376.364  21
  -2  -4   7 984.976 663.299   6
   2   4  -7 588.664 520.039  24
   2  -4  -7 2166.62 568.406  28
   2   4  -7 1603.43 540.005  28
   2   4  -7 2081.53 706.159  29
  -2   4   7 1173.76 525.330  15
  -2  -4   7 1833.13 543.365  32
  -2  -4   7 1000.48 588.557  25
   2  -4  -7 1766.76 659.069  21
   2  -4  -7 1437.09 867.458   2
   2   4  -7 1110.29 613.207  13
  -2   4   6 119326. 4044.37  22
   2  -4  -6 128919. 4047.89  21
   2  -4  -6 99477.5 3702.67   3
   2   4  -6 114853. 3924.33  21
  -2   4   6 114527. 3755.62  11
  -2  -4   6 109299. 3889.80  32
  -2  -4   6 119064. 4106.09  25
  -2   4   6 102989. 3791.76  30
   2  -4  -6 129344. 4160.31   4
  -2  -4   6 112324. 3972.91  30
  -2  -4   6 124142. 4082.39   1
   2   4  -6 117399. 3723.29  29
  -2   4   6 113811. 3732.14  17
  -2   4   6 120025. 4133.84  15
   2   4  -6 115143. 3784.21  28
  -2  -4   6 113549. 3978.12   6
   2   4  -6 119286. 3792.71  24
   2   4  -6 112463. 3804.54  13
   2  -4  -5 74347.2 2942.62   3
  -2   4   5 67996.2 2852.98  22
   2  -4  -5 72207.8 2845.72  21
   2   4  -5 68644.4 2827.08  21
   2  -4  -5 71898.2 2891.89   4
  -2  -4   5 72824.7 2889.56   1
  -2  -4   5 70682.8 2971.55  25
   2   4  -5 70601.0 2736.55  24
   2  -4  -4 113199. 3329.80   3
  -2   4   4 101923. 3233.45  22
   2  -4  -4 110653. 3375.06  21
   2   4  -4 104468. 3177.14  21
   2   4  -4 99997.4 2669.72  23
   2  -4  -4 108936. 3281.28   4
  -2  -4   4 107455. 3221.91   1
  -2  -4   4 99405.4 2708.28   3
  -2  -4   4 108594. 3451.71  25
   2   4  -4 103753. 3132.01  24
  -2   4   3 196232. 4196.85  22
   2  -4  -3 211397. 4506.49  21
   2   4  -3 198715. 3994.68  21
   2  -4  -3 212038. 4183.38   4
  -2  -4   3 200986. 4100.92   1
  -2  -4   3 201725. 4400.42  25
  -2  -4   3 189460. 3489.57   3
   2   4  -3 196770. 4089.50  24
   2  -4  -3 203813. 4171.34   3
   2   4  -3 208392. 3718.60  23
  -2   4   2 144441. 3431.46  22
   2   4  -2 148270. 3174.34  21
   2   4  -2 143364. 3345.40  24
  -2  -4   2 149658. 3345.04   1
  -2  -4   2 142560. 2919.21   3
  -2  -4   2 143307. 3522.80  25
   2  -4  -2 145887. 3372.26   3
   2   4  -2 147700. 3118.62  23
  -2   4   1 24776.2 1367.53  22
   2  -4  -1 27557.8 1258.60   4
   2  -4  -1 23047.2 1313.51   3
  -2  -4   1 25029.7 1269.42   3
   2   4  -1 24674.2 1357.33  24
  -2  -4   1 24907.3 1353.52   1
   2   4  -1 25159.5 1311.28  23
  -2   4   0 78530.6 2395.60  22
  -2  -4   0 85128.1 2454.56   1
   2  -4   0 78766.1 2428.15   3
   2   4   0 82157.6 2480.91  24
  -2  -4   0 81728.7 2301.00   3
   2   4   0 80802.6 2373.20  23
  -2   4  -1 18887.5 1147.72  22
   2   4   1 18372.0 1178.55  24
  -2  -4  -1 19523.3 1215.53   1
   2  -4   1 14109.7 842.214  25
  -2   4  -1 17932.8 1198.76   2
   2   4   1 18775.8 1195.72  23
  -2  -4  -1 19433.7 1187.83   3
   2   4   2 7677.19 768.798  22
  -2  -4  -2 8169.83 829.557   3
  -2   4  -2 7115.93 695.001  22
  -2  -4  -2 6773.70 793.518   1
  -2   4  -2 7811.94 842.218   2
   2  -4   2 8651.67 761.458  25
   2   4   2 7011.43 795.358  23
   2   4   3 28224.2 1472.53  22
  -2   4  -3 24466.9 1266.42  22
  -2  -4  -3 29271.3 1698.96   3
  -2   4  -3 27991.1 1694.94   2
   2  -4   3 29419.4 1595.59  25
   2   4   3 28537.5 1637.60  23
  -2  -4  -4 132519. 3955.38   3
  -2   4  -4 129843. 3894.53   2
   2   4   4 125420. 3675.31  23
   2   4   5 1122.88 382.340  23
  -2   4  -5 1127.66 512.339  12
  -2  -4  -5 1338.66 476.692  19
  -2  -4  -5 1022.63 494.107   5
   2   4   5 978.589 445.689  33
  -2  -4  -5 751.503 509.522   3
  -2   4  -5 2101.31 675.052  10
  -2   4  -5 1019.88 367.757   2
  -2   4  -5 970.420 423.145  16
  -2   4  -5 904.042 369.205  27
   2   4   5 1419.27 435.184  26
   2  -4   5 1414.43 599.779  25
  -2   4  -5 852.573 538.131  13
   2   4   6 4137.27 841.644  23
  -2   4  -6 4400.03 776.461  16
   2   4   6 3490.31 885.483  15
   2   4   6 4162.65 834.152  26
  -2  -4  -6 4178.02 836.570   5
  -2   4  -6 4217.87 832.954   2
  -2  -4  -6 3374.90 730.481  19
  -2  -4  -6 3555.87 829.540  35
  -2   4  -6 2473.16 599.276  10
  -2   4  -6 4695.23 954.178  29
  -2   4  -6 3329.59 820.743  27
   2  -4   6 3906.77 886.941  25
   2   4   6 3974.27 826.579  33
  -2  -4  -6 2998.84 723.472   2
  -2   4  -6 3920.28 776.392  13
   2   4   7 6769.23 1182.42  23
  -2  -4  -7 8037.38 1102.90  19
   2   4   7 6221.53 973.299  33
  -2  -4  -7 4211.75 989.017  35
  -2   4  -7 5428.89 977.523   2
  -2  -4  -7 7049.69 1050.13   5
  -2   4  -7 7992.91 1063.05  10
   2  -4   7 8026.53 1151.88  30
  -2   4  -7 8480.65 1263.71  29
   2   4   7 5338.65 912.305  15
   2   4   7 7490.00 1065.86  26
   2   4   7 4578.20 963.734  25
   2  -4   7 7100.33 1147.12  25
  -2  -4  -7 6746.32 1259.89   2
  -2  -4  -8 475.850 473.894  35
  -2  -4  -8 1127.86 793.488  19
  -2  -4  -8-61.6352 363.448   5
  -2   4  -8 237.867 633.101  10
  -2   4  -8 227.055 644.031  29
   2   4   8-162.728 254.688  15
   2   4   8-14.8812 468.280  33
   2   4   8 427.933 484.675  26
   2   4   9 44347.7 2522.03  15
  -2  -4  -9 40562.6 2385.57  19
  -2   4  -9 39860.0 2271.28  10
  -2  -4  -9 39749.9 2303.56   5
  -2   4  -9 40172.9 2557.13  29
  -2  -4  -9 40097.3 2364.01  35
   2   4   9 40274.1 2398.24  33
   2   4   9 38555.8 2346.27  26
  -2  -4 -10 3465.80 623.839   5
  -2   4 -10 1120.49 411.463  10
  -2  -4 -10 3024.94 575.182  19
  -2   4 -10 2369.33 774.842  29
   2   4  10 3059.64 697.933  15
   2  -4  10 3239.23 648.455  15
  -2  -4 -10 2446.28 726.545  35
   2   4  10 3144.75 749.389  33
   2   4  10 2357.24 723.288  26
  -2  -4 -11 1676.04 367.845   5
   2   4  11 1034.03 400.235  33
  -2   4 -11 579.295 363.627  29
   2   4  11 808.150 456.455  26
   2   4  11 1147.55 464.781  15
   2  -4  11 1268.80 337.984  15
  -2  -4 -11 1577.07 499.767  35
   2  -5 -12 99.4020 110.711  19
   2   5 -12-27.8771 214.082  29
  -2  -5  12 270.452 146.070  30
   2   5 -12-417.242 163.667  28
  -2   5  12 188.157 176.825  15
   2   5 -11 5996.17 822.622  29
  -2   5  11 3598.54 633.304  12
   2  -5 -11 5177.99 793.857  19
   2  -5 -11 6200.95 713.357  31
  -2  -5  11 5563.72 822.664  30
  -2  -5  11 4759.35 686.822  15
   2   5 -11 6381.47 734.495  28
  -2   5  11 6383.94 799.309  15
  -2  -5  11 5546.61 729.188   6
  -2  -5  10 29746.5 2035.31  30
  -2   5  10 33347.9 1910.45  12
   2  -5 -10 31536.0 1932.26  19
   2   5 -10 28752.3 1848.45  29
   2   5 -10 31609.9 1953.13  28
  -2   5  10 27826.5 1904.07  15
  -2  -5  10 30035.2 1877.51  15
  -2  -5  10 29363.8 1911.08   6
  -2  -5   9 60260.2 3077.64  30
  -2   5   9 52131.8 2524.13  33
   2   5  -9 57154.4 2745.43  29
  -2   5   9 58032.4 2823.70  17
  -2   5   9 54389.0 2882.85  15
   2   5  -9 58184.8 2783.61  28
   2  -5  -9 61795.0 2914.60  19
  -2  -5   9 57252.0 2928.56   6
  -2  -5   8 9269.47 1312.57  30
  -2   5   8 7763.20 1065.91  33
  -2   5   8 5171.70 1091.47  30
   2  -5  -8 8761.12 1265.88  19
  -2   5   8 9078.32 1232.08  11
  -2   5   8 9674.54 1321.68  17
  -2  -5   8 7233.23 1169.04  32
   2   5  -8 9688.15 1234.27  28
  -2   5   8 9063.70 1234.23  15
   2   5  -8 9275.81 1200.95  29
  -2  -5   8 9137.12 1228.50   6
   2   5  -8 8812.17 1203.27  13
  -2  -5   7-24.9950 601.687   6
  -2   5   7 174.221 752.721  22
  -2   5   7 664.757 423.165  30
  -2   5   7-134.584 409.362  15
   2  -5  -7 414.641 266.492  19
   2   5  -7 192.717 606.935  29
  -2   5   7-150.101 186.905  11
  -2   5   7 518.199 413.955  17
  -2  -5   7 532.629 562.739  30
  -2  -5   7 246.064 312.841  32
  -2  -5   7 1308.65 820.652   1
   2  -5  -7 205.276 734.768   4
  -2   5   7 563.884 341.885  33
   2  -5  -7 412.176 331.571  21
   2  -5  -7 335.002 742.650   3
  -2  -5   7-119.342 365.068  25
   2   5  -7-432.890 491.788  28
   2   5  -7-136.557 489.748  13
  -2   5   6 10248.7 1349.58  22
   2  -5  -6 8049.23 1080.12  21
   2   5  -6 8437.11 1175.66  21
  -2   5   6 8853.17 1053.42  11
   2  -5  -6 8530.29 1184.97   3
   2   5  -6 8766.53 1059.97  28
   2   5  -6 6071.52 918.218  24
  -2  -5   6 7280.55 1133.19   1
  -2  -5   6 8757.21 1177.95  32
  -2   5   6 6323.05 990.663  33
   2  -5  -6 9164.48 1274.50   4
  -2  -5   6 8029.40 1281.63  30
  -2   5   6 8880.09 1060.15  17
   2   5  -6 7652.96 1026.55  29
  -2   5   6 8228.67 1096.24  15
   2  -5  -6 13849.7 1387.52  19
  -2  -5   6 7692.05 1165.47  25
  -2  -5   6 8448.28 1119.69   6
  -2   5   6 6883.19 1013.11  30
   2   5  -6 9309.61 1211.85  13
  -2  -5   5 365.554 465.833  32
  -2   5   5-385.979 350.427  22
  -2  -5   5 197.336 456.324   6
   2  -5  -5 425.864 393.857  21
   2  -5  -5-124.937 195.398  19
  -2  -5   5-2.54061 400.329   1
  -2   5   5 184.920 456.358  11
   2  -5  -5 726.810 345.689   3
  -2   5   5-34.0196 423.190  30
  -2  -5   5 194.617 473.371  25
  -2   5   5-510.755 371.575  17
   2   5  -5 353.357 455.842  24
   2   5  -5-58.8218 378.013  29
   2   5  -5-409.776 396.969  28
   2  -5  -5 745.461 402.517   4
  -2   5   5-66.1162 292.290  15
   2   5  -5 391.542 407.858  26
   2   5  -5-84.0140 302.320  21
  -2  -5   5 543.704 563.585  30
   2  -5  -4 72609.8 2974.68   3
  -2   5   4 70965.5 2952.38  22
   2  -5  -4 75523.6 2970.31   4
   2  -5  -4 75806.1 3040.84  21
  -2  -5   4 71779.7 3066.21  25
  -2  -5   4 67174.1 2980.08   6
  -2  -5   4 73475.0 2843.90   1
  -2  -5   4 64904.0 2494.04   3
   2   5  -4 70894.8 2861.31  24
  -2   5   3 8416.33 994.996  22
   2  -5  -3 10362.0 1013.36   4
  -2  -5   3 9463.07 964.336   1
  -2  -5   3 9417.56 1094.48  25
  -2  -5   3 9279.46 882.688   3
   2   5  -3 9284.83 1010.80  24
   2  -5  -3 8988.55 1030.05   3
   2   5  -3 8648.29 889.863  23
  -2   5   2 50483.7 2286.10  22
   2   5  -2 51329.8 2254.62  24
   2  -5  -2 56316.5 2192.20   4
  -2  -5   2 52706.0 2101.26   3
  -2  -5   2 58474.9 2285.80   1
   2  -5  -2 54289.4 2364.28   3
   2   5  -2 54228.2 2029.90  23
  -2   5   1 50816.3 2230.98  22
   2  -5  -1 56604.5 1978.20   4
  -2  -5   1 57889.1 2213.16   1
   2  -5  -1 51525.3 2271.20   3
  -2  -5   1 53919.2 2127.65   3
   2   5  -1 51504.9 2188.13  24
   2   5  -1 54697.1 2081.36  23
  -2   5   0 9816.65 976.455  22
  -2  -5   0 11133.4 1020.53   1
   2  -5   0 9482.08 989.141   3
   2   5   0 10405.1 999.541  24
  -2  -5   0 9386.07 907.740   3
   2   5   0 9756.02 918.297  23
   2   5   1 41562.4 1975.69  22
  -2   5  -1 41200.9 1947.83  22
  -2  -5  -1 44582.7 1974.44   1
   2  -5   1 42124.7 2068.60   3
   2   5   1 39069.2 1952.78  24
  -2  -5  -1 41779.9 1970.41   3
   2   5   1 41977.8 1964.59  23
   2   5   2 621.886 300.372  23
   2   5   2 440.386 219.255  22
  -2   5  -2 329.034 335.331  22
  -2   5  -2 473.516 402.346   2
   2  -5   2 579.758 340.080   3
  -2  -5  -2 1098.56 364.902   3
  -2  -5  -2 784.427 365.328   1
   2  -5   2 530.528 297.565  25
   2   5   3 26030.0 1606.57  22
  -2   5  -3 21552.2 1403.97  22
  -2  -5  -3 26952.7 1824.52   3
  -2   5  -3 24239.4 1721.34   2
   2  -5   3 25095.4 1587.44  25
   2   5   3 22763.2 1614.00  23
   2   5   4 77881.2 3137.22  23
  -2   5  -4 71626.9 2914.94  12
  -2  -5  -4 71001.6 3071.07  19
   2   5   4 55502.9 2412.51  22
  -2   5  -4 72617.9 2986.94  16
   2   5   4 69750.9 3005.59  33
  -2  -5  -4 68440.1 2999.40  34
  -2   5  -4 74991.2 3246.36  10
  -2  -5  -4 73085.3 3129.48  31
  -2  -5  -4 82412.3 3357.79   3
  -2   5  -4 72192.8 3149.70  27
  -2   5  -4 70163.4 2962.21   7
   2   5   4 74224.1 3151.68  26
  -2  -5  -4 69546.9 2908.57   5
  -2   5  -4 75107.1 3171.17   2
   2  -5   4 62957.4 2746.27  25
  -2   5  -4 55030.6 2657.07  13
  -2   5  -5 656.293 545.565   2
   2   5   5 263.578 344.868  23
  -2   5  -5 208.448 452.067  12
  -2  -5  -5-40.5419 333.849   5
  -2  -5  -5 222.348 352.842  34
  -2  -5  -5 682.785 391.019  19
  -2  -5  -5 227.560 276.409  31
   2   5   5 234.433 321.086  33
  -2   5  -5 1455.54 677.952  10
  -2   5  -5 828.831 487.586  16
   2   5   5-615.522 653.995  15
  -2   5  -5 797.262 412.313  27
  -2  -5  -5 186.193 514.634   3
   2   5   5-2.81830 72.9958  26
   2  -5   5 793.244 433.439  25
  -2   5  -5 566.729 382.940  13
   2   5   6 6065.37 998.312  23
  -2  -5  -6 4130.53 792.484   5
   2   5   6 6017.78 951.656  33
  -2   5  -6 6384.11 1046.44   2
  -2  -5  -6 4859.93 969.258  31
  -2   5  -6 6044.32 985.787  10
  -2   5  -6 4819.25 1017.97  29
  -2   5  -6 5700.75 989.693  16
  -2  -5  -6 6385.66 981.286  19
  -2   5  -6 5236.17 893.919  27
   2   5   6 3497.59 776.723  15
   2   5   6 4990.68 1020.04  26
   2  -5   6 4014.51 980.784  25
  -2  -5  -6 5678.46 1073.46   2
  -2   5  -6 4978.35 874.288  13
   2   5   7 105.457 383.757  23
  -2  -5  -7 544.842 362.047  35
  -2   5  -7 139.342 577.651  10
  -2   5  -7 1918.61 850.339   2
  -2  -5  -7 913.024 382.728  31
  -2  -5  -7 688.176 520.287   5
  -2  -5  -7 443.097 708.645  19
  -2   5  -7 1342.19 635.012  29
   2   5   7 333.143 535.630  33
   2   5   7 339.891 478.978  15
   2   5   7 416.849 589.770  26
   2  -5   7 863.252 640.340  25
  -2  -5  -7-258.821 871.891   2
  -2   5  -7 965.902 422.834  13
   2   5   8 42501.9 2505.39  15
  -2  -5  -8 34346.5 2236.95  35
  -2  -5  -8 39733.9 2383.67   5
  -2   5  -8 41224.8 2462.99  10
  -2   5  -8 42481.4 2610.32  29
   2  -5   8 40383.3 2380.39  30
   2   5   8 41175.5 2467.37  33
   2   5   8 39745.5 2473.28  26
  -2  -5  -8 41666.0 2558.55  19
  -2  -5  -9 12822.2 1322.91   5
  -2  -5  -9 16020.0 1556.68  19
   2   5   9 14959.7 1432.93  33
  -2   5  -9 15690.4 1517.96  29
   2   5   9 16832.5 1447.22  15
   2   5   9 15390.7 1432.55  26
  -2  -5  -9 13666.0 1480.21  35
  -2   5  -9 14927.4 1337.21  10
  -2   5 -10 2433.94 451.849  10
  -2  -5 -10 3717.97 678.713  19
  -2  -5 -10 3133.23 747.505  35
   2  -5  10 3326.70 653.940  15
   2   5  10 4203.84 716.577  33
  -2   5 -10 3470.23 699.983  29
  -2  -5 -10 2425.45 524.702   5
   2   5  10 4042.98 733.767  26
   2   5  10 2727.06 503.352  15
  -2   5 -11 4094.49 518.386   5
   2   5  11 5119.04 622.714  33
   2  -5  11 4268.00 560.493  15
   2   5  11 5302.79 651.022  26
  -2  -5 -11 4347.33 579.113  14
  -2  -6  11 26469.0 1251.36  15
   2  -6 -11 37205.2 1638.24  19
   2  -6 -11 33883.0 1431.82  31
   2   6 -11 37698.1 1649.65  29
   2   6 -11 36278.0 1551.43  28
  -2  -6  11 27951.9 1277.31   6
  -2  -6  11 37221.1 1735.93  30
  -2   6  11 36847.3 1656.29  15
  -2  -6  10 32.8058 442.003   6
   2  -6 -10-1.53004 262.563  34
   2   6 -10 364.570 459.515  29
  -2   6  10-366.007 338.809  12
   2  -6 -10 384.308 492.266  31
  -2  -6  10 536.861 554.304  30
   2  -6 -10-170.721 312.396  19
   2   6 -10 56.2736 477.108  28
  -2   6  10 228.188 304.404  15
  -2  -6  10 190.984 267.701  15
  -2   6   9 6582.96 932.109  33
  -2   6   9 7102.01 998.205  12
   2   6  -9 6638.64 1008.43  29
  -2  -6   9 6945.38 982.445  30
   2  -6  -9 7419.14 1064.03  19
  -2  -6   9 4389.51 850.776  32
   2   6  -9 5848.25 1009.18  28
  -2   6   9 5773.07 949.580  15
  -2  -6   9 7633.50 1066.56   6
  -2   6   8 4800.29 886.172  33
  -2  -6   8 5416.87 961.990   6
   2   6  -8 4851.26 896.267  29
  -2   6   8 4835.95 918.669  12
  -2  -6   8 7117.02 1015.43  32
   2  -6  -8 6873.83 1134.25  19
  -2  -6   8 6523.02 1075.56  30
   2   6  -8 5989.57 952.133  28
  -2   6   8 5396.85 1032.15  15
   2   6  -8 4681.85 945.810  13
  -2  -6   7 88.6419 632.153   6
  -2   6   7-847.830 506.791  22
  -2   6   7 220.272 180.960  12
  -2   6   7 445.350 351.709  17
   2  -6  -7-318.278 220.168  19
  -2  -6   7 179.845 326.189  32
  -2  -6   7-644.427 821.698  30
   2   6  -7 130.085 432.322  29
   2   6  -7 390.677 342.454  28
  -2   6   7 642.140 322.971  15
  -2   6   7 609.187 305.251  33
  -2  -6   7-1252.54 638.536  25
   2  -6  -7-527.808 813.744   3
   2   6  -7-108.514 547.880  13
   2   6  -6 4736.36 902.936  13
  -2   6   6 3802.29 860.180  22
   2   6  -6 2432.12 667.615  27
  -2  -6   6 4825.43 919.881   6
  -2   6   6 3887.08 851.974  33
  -2   6   6 3647.04 895.460  12
   2  -6  -6 2752.09 908.767  21
   2  -6  -6 3944.53 877.940   3
  -2   6   6 3990.76 951.026  15
   2  -6  -6 4422.64 856.508  19
  -2  -6   6 2578.44 696.339  25
  -2   6   6 4858.74 835.974  17
   2  -6  -6 4938.83 1037.91   4
  -2  -6   6 4082.07 916.507  30
  -2  -6   6 4907.06 959.329  32
   2   6  -6 4901.46 841.816  29
   2   6  -6 3717.79 910.474  28
   2   6  -6 2525.27 699.523  24
   2  -6  -5 165165. 5225.88   3
  -2   6   5 155932. 4988.05  22
  -2   6   5 154932. 4622.81  12
   2  -6  -5 160921. 4886.95  21
  -2  -6   5 158281. 4903.76  32
   2  -6  -5 163064. 4650.09  19
  -2  -6   5 134825. 4522.51  31
   2   6  -5 155937. 4625.80  28
  -2   6   5 160311. 4600.84  17
  -2  -6   5 157760. 4932.34  30
   2   6  -5 165371. 4645.53  29
  -2   6   5 157729. 4965.92  15
   2   6  -5 141733. 4402.08  27
   2  -6  -5 171355. 5088.01   4
   2   6  -5 151929. 4915.88  26
   2   6  -5 155391. 4738.59  24
  -2  -6   5 162509. 5229.14  25
  -2   6   5 133930. 4380.63  33
  -2  -6   5 161141. 4983.09   6
   2  -6  -4 122597. 4304.10   3
   2   6  -4 106681. 4024.04  26
  -2   6   4 113665. 4066.10  22
  -2   6   4 105438. 3699.15  12
   2  -6  -4 124156. 4212.78  21
  -2  -6   4 82067.7 3360.06  34
  -2   6   4 93920.1 3642.14  33
  -2  -6   4 113245. 4064.18  32
   2  -6  -4 100161. 3543.70  19
   2  -6  -4 129852. 4181.30   4
  -2  -6   4 111600. 4000.85  30
   2   6  -4 117539. 3809.68  29
   2   6  -4 111807. 3830.58  28
  -2   6   4 110535. 4091.91  15
  -2  -6   4 96864.4 3761.07  31
   2   6  -4 100724. 3598.01  27
   2   6  -4 90617.7 3467.67   7
  -2  -6   4 86671.7 3296.87   1
  -2  -6   4 92961.7 3426.21   9
  -2  -6   4 117922. 4259.95  25
   2   6  -4 114612. 3942.45  24
  -2  -6   4 118509. 4212.47   6
  -2   6   3 49124.5 2579.13  22
  -2   6   3 43960.8 2390.93  12
   2  -6  -3 53339.3 2744.16  21
  -2   6   3 38024.5 2299.25  33
  -2  -6   3 40192.0 2322.15  34
   2   6  -3 45457.1 2363.08  27
   2   6  -3 44509.5 2395.68  28
  -2  -6   3 45729.7 2528.37  32
  -2  -6   3 40648.3 2492.64  31
   2  -6  -3 43644.0 2261.59   4
  -2  -6   3 36421.7 2147.46   9
   2   6  -3 46504.3 2386.84  29
  -2   6   3 45219.2 2605.82  15
   2   6  -3 42838.8 2532.08  26
  -2  -6   3 45593.8 2292.26   3
  -2  -6   3 39166.2 2162.04   1
   2   6  -3 46409.0 2474.61  24
   2  -6  -3 50736.6 2662.57   3
  -2  -6   3 49337.4 2654.79   6
   2  -6  -2 9510.81 1027.84   4
  -2  -6   2 7639.87 899.665   1
  -2   6   2 9784.94 1117.51  22
  -2  -6   2 6787.44 1141.95  31
  -2  -6   2 7609.49 1056.88  32
  -2   6   2 8904.96 1024.20  16
  -2   6   2 7454.22 1020.07  15
   2   6  -2 8148.71 965.289  27
   2   6  -2 7895.27 1059.50  26
  -2  -6   2 10044.1 1043.05   3
   2  -6  -2 10184.1 1168.97   3
   2   6  -2 9328.85 1110.69  24
   2   6  -2 8268.43 865.452  23
  -2  -6   2 8688.57 1117.40   6
  -2   6   1 26770.8 1823.31  22
  -2  -6   1 22936.5 1522.82   1
   2  -6  -1 29567.3 1928.32   3
  -2  -6   1 30949.3 1910.15   3
   2   6  -1 26761.5 1769.58  24
   2   6  -1 28130.3 1645.43  23
  -2   6   0 31678.6 1964.76  22
   2   6   0 26145.6 1749.07  27
  -2  -6   0 30645.2 1873.00   3
  -2  -6   0 23548.6 1570.47   1
   2   6   0 28772.9 1878.62  24
   2   6   0 31735.1 1820.82  23
   2   6   1 59427.9 2658.12  22
  -2   6  -1 63230.4 2748.49  22
   2   6   1 54727.0 2724.36  26
   2  -6   1 60973.7 2769.18   3
  -2  -6  -1 54111.5 2593.39  31
  -2  -6  -1 53622.2 2587.99  34
   2   6   1 56095.1 2520.47  27
  -2  -6  -1 46567.0 2177.24   1
  -2  -6  -1 66525.1 2842.84   3
   2   6   1 61475.9 2573.51  23
  -2  -6  -2 63219.5 2903.34   3
  -2   6  -2 53449.8 2555.56  12
   2   6   2 61656.5 2770.85  22
  -2   6  -2 56768.3 2574.98  22
  -2  -6  -2 52015.4 2675.55  19
   2  -6   2 59579.7 2806.92   3
   2   6   2 45562.2 2412.26   8
  -2   6  -2 50760.6 2501.38  16
   2   6   2 54667.5 2791.77  33
  -2  -6  -2 52533.0 2629.18  34
  -2   6  -2 56362.9 2884.74  27
   2   6   2 54960.5 2547.98  27
  -2   6  -2 53487.0 2560.44   7
   2   6   2 59314.6 2848.78  26
  -2  -6  -2 51903.9 2577.81  31
   2   6   2 59481.9 2653.15  23
   2   6   3 3915.03 725.119  23
   2   6   3 2387.70 573.543  22
  -2   6  -3 4142.11 831.618  27
  -2   6  -3 4864.51 811.892  12
   2  -6   3 4704.18 812.331   3
  -2   6  -3 5663.53 850.600  16
   2   6   3 4173.31 850.900  33
  -2  -6  -3 4353.23 870.753  19
  -2  -6  -3 3940.01 985.940  34
  -2  -6  -3 4353.14 878.753  31
  -2  -6  -3 4136.69 856.952   3
  -2   6  -3 4318.48 994.556  10
   2   6   3 4316.09 772.741  27
  -2   6  -3 4166.61 791.538   7
   2   6   3 3342.97 758.303  26
   2   6   4 137399. 4501.72  23
  -2   6  -4 130824. 4168.28  12
  -2  -6  -4 138188. 4725.06   3
   2   6   4 135802. 4463.46  33
   2   6   4 113869. 4113.93  15
  -2  -6  -4 127039. 4254.29  31
  -2   6  -4 133473. 4257.25  16
  -2  -6  -4 135022. 4393.89  34
  -2   6  -4 133096. 4503.25  27
  -2   6  -4 126885. 4110.74   7
   2   6   4 135008. 4119.71  27
   2  -6   4 136609. 4584.92   3
   2   6   4 133401. 4423.62  26
  -2   6  -4 138927. 4570.13  10
  -2   6  -4 135251. 4604.39   2
  -2  -6  -4 126536. 4294.76  19
  -2   6  -4 114504. 3978.26  13
   2   6   5 23473.1 1954.79  23
  -2  -6  -5 24675.9 1897.95  34
  -2  -6  -5 25215.1 2162.45   3
   2   6   5 24185.6 1903.69  33
  -2  -6  -5 23120.6 1904.74  19
  -2  -6  -5 25409.6 1987.82  31
  -2   6  -5 27257.9 1958.26  16
   2   6   5 17575.0 1610.53  15
  -2   6  -5 23585.9 1934.42  27
   2   6   5 25815.0 1850.51  27
  -2  -6  -5 20480.6 1687.57   5
  -2   6  -5 25191.9 2027.29  10
   2   6   5 25255.5 2038.58  26
   2  -6   5 24636.5 2081.56  25
  -2   6  -5 26150.3 2150.19   2
  -2   6  -5 24102.7 1893.71  13
   2   6   6 9363.87 1374.13  23
  -2  -6  -6 7846.47 1078.67   5
  -2  -6  -6 9646.73 1365.42  34
  -2  -6  -6 10712.2 1390.98  19
   2   6   6 10711.9 1396.52  33
  -2  -6  -6 8824.62 1388.48   2
  -2   6  -6 10190.3 1278.40  10
  -2  -6  -6 12688.4 1405.46  31
  -2   6  -6 12272.4 1330.63  16
  -2   6  -6 10752.6 1339.00  27
   2   6   6 9729.51 1180.70  27
   2   6   6 8170.10 1161.79  15
   2   6   6 9176.82 1232.53  26
  -2   6  -6 11093.8 1468.33   2
  -2   6  -6 9824.50 1351.84  13
  -2  -6  -7 24193.2 1999.22  19
   2   6   7 24581.4 1938.52  33
  -2  -6  -7 22677.1 1877.77  31
  -2  -6  -7 25421.9 1878.56   5
  -2   6  -7 22935.2 1912.44  10
  -2   6  -7 22646.6 1884.64  29
   2   6   7 24109.3 1913.74  15
   2   6   7 22076.9 1578.50  27
   2   6   7 22155.8 1896.47  26
  -2   6  -7 24453.1 1838.59  13
   2  -6   8 30697.5 2004.23  30
  -2  -6  -8 21907.1 1667.04   5
  -2  -6  -8 28493.3 2056.25  19
   2   6   8 28439.7 2029.51  33
   2   6   8 28289.1 2004.07  26
  -2  -6  -8 24428.2 1722.15  31
  -2   6  -8 26716.0 1910.48  10
  -2   6  -8 30323.0 2022.79  29
   2   6   8 30538.1 2015.41  15
  -2   6  -9 248.808 432.461  29
   2   6   9 664.981 427.698  33
  -2  -6  -9-147.104 485.907  19
   2  -6   9-91.3935 352.602  30
  -2   6  -9 712.731 616.872  10
   2   6   9 217.367 449.194  15
   2   6   9-13.7615 432.800  26
   2   6  10 322.207 408.656  33
  -2  -6 -10 293.530 333.244  19
  -2   6 -10 733.560 460.565  29
   2  -6  10 199.533 149.550  15
   2   6  10 80.5775 388.665  26
  -2   6 -10 83.9777 275.544  10
  -2   7  11 6051.41 505.298  16
  -2   7  11 7949.50 586.011   8
  -2  -7  10 1706.05 486.337   6
   2   7 -10 1666.29 487.797  29
   2  -7 -10 1443.92 401.305  31
  -2  -7  10 1658.68 555.604  30
   2  -7 -10 1334.81 454.595  19
  -2   7  10 1685.27 396.975  16
   2   7 -10 762.442 291.060  28
  -2   7  10 1782.88 445.642  15
  -2  -7  10 1438.46 374.217  15
  -2  -7   9 3990.23 693.269   6
   2  -7  -9 4460.07 771.168  31
  -2  -7   9 3649.92 824.414  32
   2   7  -9 4467.12 745.992  29
   2   7  -9 4310.07 667.219  10
  -2  -7   9 3961.05 785.876  30
   2   7  -9 4525.40 776.121  28
   2  -7  -9 4662.40 802.547  19
  -2   7   9 4358.50 815.476  15
  -2  -7   8 1554.20 488.463  32
  -2  -7   8 2973.90 725.149   6
  -2   7   8 1966.28 537.876  12
  -2  -7   8 1960.83 802.814  30
  -2   7   8 2141.72 666.192  15
   2  -7  -8 2789.85 792.517  19
   2   7  -8 2111.10 741.063  29
   2   7  -8 2484.43 606.958  28
  -2   7   8 1277.49 437.574  33
   2   7  -8 1832.39 629.286  13
  -2   7   7 15136.8 1433.69  12
  -2  -7   7 15523.5 1602.45  32
  -2   7   7 14935.4 1402.29  33
   2  -7  -7 17857.2 1637.28  19
   2   7  -7 17178.0 1540.95  29
  -2  -7   7 16247.6 1673.34  30
   2   7  -7 17038.0 1500.63  28
  -2   7   7 15792.9 1633.34  15
   2   7  -7 11716.5 1219.25  27
  -2  -7   7 14002.7 1526.23   6
   2   7  -7 14611.7 1458.51  13
  -2   7   6 25600.4 1863.30  12
  -2  -7   6 32059.1 2311.54  32
   2  -7  -6 37113.9 2313.07  19
   2   7  -6 36662.2 2190.68  29
  -2  -7   6 33702.7 2312.73  30
   2   7  -6 33868.4 2155.39  28
  -2   7   6 32149.8 2310.30  15
   2   7  -6 24465.5 1901.30  27
  -2   7   6 30627.0 2147.83  33
  -2  -7   6 32601.8 2316.94   6
   2   7  -6 32494.5 2227.83  13
   2  -7  -5 250084. 6913.61   3
  -2   7   5 240385. 6557.99  22
  -2   7   5 198778. 5192.74  12
   2  -7  -5 197634. 5745.51  21
   2   7  -5 292065. 6178.32  29
  -2   7   5 249867. 6122.39  33
  -2  -7   5 255574. 6370.31  32
   2  -7  -5 231939. 6387.07   4
  -2  -7   5 269075. 6463.40  30
  -2   7   5 254894. 6440.82  15
   2   7  -5 200218. 5359.11  27
   2   7  -5 268918. 6123.20  28
   2   7  -5 250357. 6413.09  26
   2  -7  -5 202469. 5276.31  19
  -2  -7   5 254773. 6406.60   6
   2   7  -5 216094. 6005.09  24
   2  -7  -4 20809.7 2017.21   3
  -2   7   4 19040.4 1788.26  22
  -2   7   4 14503.2 1369.35  12
   2  -7  -4 16496.7 1698.28  21
  -2  -7   4 12465.9 1478.78  31
  -2  -7   4 18078.7 1583.39   9
  -2   7   4 15980.3 1593.99  33
  -2  -7   4 19743.0 1793.45  32
  -2  -7   4 18453.6 1682.62  30
   2  -7  -4 17495.7 1720.32   4
   2   7  -4 19054.1 1582.45  29
   2   7  -4 18791.6 1647.23  28
  -2   7   4 18998.4 1764.78  15
   2   7  -4 14268.9 1403.49   7
   2   7  -4 19258.2 1700.18  27
   2   7  -4 18845.7 1776.28  26
   2   7  -4 17693.9 1726.85  24
  -2  -7   4 17813.4 1689.92   6
  -2  -7   3 4238.53 925.638  32
  -2   7   3 3164.22 709.716  22
  -2   7   3 4255.73 772.828  12
  -2  -7   3 3822.12 785.522   6
   2  -7  -3 3020.81 734.147  21
  -2   7   3 3509.35 787.390  33
   2  -7  -3 4059.49 815.919   3
  -2  -7   3 3036.25 879.176  34
  -2  -7   3 3555.71 688.972   9
   2   7  -3 2878.12 731.395  29
  -2   7   3 4278.17 808.082  16
   2  -7  -3 4416.34 830.030   4
   2   7  -3 3954.29 726.660  28
  -2   7   3 2812.18 671.365  15
   2   7  -3 2692.49 909.140  27
   2   7  -3 3651.30 741.576   7
  -2  -7   3 3920.20 1017.49  31
   2   7  -3 3617.14 886.374  26
   2   7  -3 4467.81 845.823  24
  -2  -7   2 4665.47 877.469  31
  -2  -7   2 4197.47 811.535  34
  -2   7   2 4173.93 895.320  22
  -2   7   2 2942.84 773.628  12
  -2  -7   2 3401.26 771.329   3
   2   7  -2 3055.92 763.896  33
  -2  -7   2 4137.50 817.800   6
   2  -7  -2 3023.45 611.287  31
  -2   7   2 4217.59 923.870  33
  -2  -7   2 3247.73 759.146  32
  -2  -7   2 3875.40 697.237   9
   2  -7  -2 4238.31 900.808   3
  -2   7   2 4273.34 822.100   8
  -2   7   2 3647.47 761.031  15
   2   7  -2 5598.95 855.626   7
   2   7  -2 4411.71 913.343  26
   2   7  -2 3447.58 744.047  27
  -2   7   2 3490.64 700.935  16
   2   7  -2 3337.74 785.997  24
   2   7  -1 5573.86 913.092  22
  -2   7   1 5078.61 864.617  22
  -2   7   1 5146.86 913.842  12
   2  -7  -1 6228.97 1110.67   3
  -2  -7   1 6548.80 1014.56  34
  -2   7   1 5273.08 870.363  16
  -2  -7   1 4747.12 813.929   3
  -2   7   1 4193.63 828.972  33
  -2  -7   1 5258.70 986.085  32
  -2  -7   1 4440.63 798.137  19
   2   7  -1 5234.97 905.397   8
  -2   7   1 5265.92 918.112   8
   2   7  -1 4893.47 964.210  27
   2   7  -1 4395.46 789.529   7
   2   7  -1 4608.72 978.854  26
  -2  -7   1 4707.53 858.861  31
   2   7  -1 4616.99 861.583  33
   2   7   0 26042.8 1972.62  22
  -2   7   0 23645.2 1736.68  12
  -2   7   0 26434.4 2042.37  22
   2   7   0 27820.3 2092.14  26
  -2  -7   0 26473.4 1938.92  34
   2   7   0 25303.9 2033.91  33
  -2  -7   0 22280.9 1895.75  19
  -2  -7   0 23658.7 1823.63  32
  -2  -7   0 26348.1 1992.31  31
  -2   7   0 22001.1 1882.99  33
  -2   7   0 24415.6 1875.00  16
   2   7   0 24165.0 1897.46   8
  -2   7   0 21467.7 1708.20   8
  -2   7   0 22910.3 1844.39  27
   2   7   0 28855.9 1887.90  27
   2  -7   0 25008.2 2065.59   3
  -2  -7   0 24606.3 1931.38   3
   2   7   0 23352.4 1685.77  23
   2   7   1 1447.25 496.207  23
   2   7   1 1589.78 480.959  22
  -2   7  -1 1896.13 589.774  22
  -2   7  -1 1779.59 541.399  12
   2  -7   1 1206.23 608.355   3
  -2  -7  -1 885.209 519.116  34
  -2   7  -1 831.132 402.917  33
  -2  -7  -1 2144.97 651.722   3
  -2  -7  -1 1912.54 572.839  19
   2   7   1 1820.49 730.441  33
  -2  -7  -1 1661.72 613.648  32
  -2  -7  -1 1240.00 504.865  31
  -2   7  -1 759.112 655.395  10
  -2   7  -1 842.629 532.889  16
  -2   7  -1 1384.70 483.928   8
   2   7   1 2257.14 611.227   8
  -2   7  -1 2450.62 688.831  27
   2   7   1 2781.03 583.866  27
  -2   7  -1 1050.32 443.832   7
   2   7   1 1958.46 585.808  26
   2   7   2 57401.0 2831.30  23
  -2   7  -2 58751.4 2790.22  12
  -2  -7  -2 61399.3 3163.96   3
   2   7   2 57634.8 2954.60  22
  -2   7  -2 51754.6 2776.66  22
  -2   7  -2 53281.4 2683.56   7
  -2  -7  -2 55329.3 2821.46  34
  -2  -7  -2 56513.8 2854.51  31
  -2   7  -2 54171.8 2845.37  10
  -2  -7  -2 55056.1 2868.59  19
   2   7   2 59532.9 2779.40  27
  -2   7  -2 54430.0 2698.97  16
   2   7   2 54333.2 2772.89   8
   2   7   2 59137.3 2985.19  33
   2   7   2 45410.8 2667.62  15
  -2   7  -2 56684.4 3046.03  27
   2   7   2 59346.3 3043.27  26
   2  -7   2 54072.7 2917.08   3
   2   7   3 7827.66 1131.19  23
  -2   7  -3 9461.51 1208.85  12
   2   7   3 6910.55 1084.19  22
  -2   7  -3 8868.67 1110.71  16
   2   7   3 8333.01 1150.87  33
  -2  -7  -3 7473.78 1244.11   3
  -2  -7  -3 7804.42 1089.33  19
   2  -7   3 7656.46 1149.19   3
   2   7   3 7962.54 1116.26  27
  -2  -7  -3 8998.88 1223.00  34
   2   7   3 8186.01 1141.21   8
  -2   7  -3 8344.66 1171.01  27
  -2   7  -3 7537.71 998.483   7
   2   7   3 8299.75 1107.89  15
   2   7   3 8141.29 1281.54  26
  -2   7  -3 9291.70 1235.08  10
  -2  -7  -3 7335.42 1036.19  31
   2   7   4 36470.8 2477.66  23
  -2   7  -4 37677.3 2328.66  12
  -2  -7  -4 33776.0 2558.42   3
   2   7   4 39801.6 2291.44  27
  -2  -7  -4 37650.1 2456.90  34
  -2  -7  -4 36964.5 2453.97  19
   2   7   4 38138.4 2477.53  33
  -2   7  -4 39324.5 2541.64  10
  -2  -7  -4 35845.5 2425.15  31
   2  -7   4 37479.3 2566.87   3
  -2   7  -4 30108.9 2054.44  16
   2   7   4 27943.0 2032.80   8
   2   7   4 26583.7 2052.34  15
  -2   7  -4 35816.6 2442.81  27
  -2   7  -4 37423.7 2373.51   7
   2   7   4 38507.2 2465.62  26
  -2   7  -4 36153.7 2301.15  13
   2   7   5 17370.4 1801.97  23
  -2  -7  -5 19153.9 1993.74   3
  -2  -7  -5 20094.0 1849.61  19
   2  -7   5 17746.1 1591.82  32
  -2   7  -5 22766.2 1868.03  10
  -2  -7  -5 18197.3 1724.81  31
  -2  -7  -5 20151.7 1833.53  34
  -2   7  -5 16764.2 1555.61  16
   2   7   5 19721.0 1777.54  33
   2   7   5 15613.6 1454.89   8
   2   7   5 14628.4 1647.69  15
  -2   7  -5 19853.4 1887.25  27
   2   7   5 20779.0 1665.93  27
   2   7   5 19939.4 1764.44  26
   2  -7   5 18798.9 1974.55   3
  -2   7  -5 22339.3 1817.13  13
   2   7   6 3433.84 848.487  33
  -2   7  -6 3265.92 803.304  10
   2   7   6 2688.99 638.203  15
  -2   7  -6 2725.40 736.046  16
  -2  -7  -6 3366.74 819.615  34
  -2  -7  -6 2799.26 946.498  19
   2   7   6 3217.05 677.751   8
  -2   7  -6 2402.17 922.649  27
   2   7   6 2865.92 607.360  27
   2   7   6 1798.58 686.306  26
  -2  -7  -6 2988.07 858.223  31
  -2   7  -6 2473.23 707.899  13
   2   7   7 51164.4 2671.33  33
  -2  -7  -7 54061.7 2753.87  19
  -2   7  -7 51945.3 2659.13  10
  -2  -7  -7 55774.1 2637.61  31
   2  -7   7 56122.5 2741.78  30
  -2  -7  -7 48363.8 2361.37  34
   2   7   7 55017.6 2691.09  15
   2   7   7 52978.1 2752.69  26
  -2   7  -7 54270.3 2555.02  13
  -2  -7  -8 10745.8 1162.70  19
  -2   7  -8 10002.5 1160.13  10
  -2  -7  -8 9394.63 996.322  31
   2  -7   8 11321.3 1136.43  30
   2   7   8 10842.1 1200.81  26
   2   7   8 7187.50 2983.22  15
   2   7   8 10914.6 1184.25  33
   2   7   9-53.0230 326.668  33
   2  -7   9 228.740 357.114  30
   2   7   9-109.449 317.408  26
  -2  -7  -9 296.733 408.858  19
  -2   7  -9-76.5242 315.874  10
  -2  -7 -10 2704.97 410.499  19
   2  -7  10 2477.60 355.740  15
   2   7  10 3235.62 478.138  26
   2   7  10 2665.02 454.802  33
   2  -8 -10 1610.48 379.788  31
  -2  -8  10 1311.39 354.584  30
  -2   8  10 2118.09 373.289  16
  -2   8  10 1419.35 298.059  15
  -2   8  10 1893.20 332.053   8
  -2  -8   9 2768.56 548.272   6
   2  -8  -9 2336.84 469.990  34
   2  -8  -9 2051.50 479.745  19
  -2  -8   9 1805.77 499.645  30
   2  -8  -9 2182.89 480.043  31
   2   8  -9 2301.02 514.195  10
   2   8  -9 1654.93 414.282  29
  -2   8   9 1956.40 445.267  16
   2   8  -9 1516.68 404.430  28
  -2   8   9 2004.58 540.972  15
  -2  -8   9 785.217 381.355  15
   2   8  -8 13983.4 1134.24  28
   2  -8  -8 14843.3 1234.78  34
   2  -8  -8 13760.1 1226.37  31
  -2  -8   8 12436.5 1207.69  32
  -2  -8   8 13050.0 1256.27  30
  -2   8   8 13087.3 1190.01  16
   2   8  -8 13199.2 1133.93  29
  -2   8   8 11960.2 1226.79  15
   2  -8  -8 14343.1 1244.79  19
  -2  -8   8 13905.3 1217.91   6
   2   8  -8 12622.3 1156.11  13
  -2  -8   7 1322.89 443.560   6
  -2   8   7 42.7066 498.099  33
   2  -8  -7 189.200 575.300  31
  -2  -8   7-2.56185 392.947  30
   2   8  -7-244.406 420.747  29
   2  -8  -7-123.516 315.980  19
  -2   8   7 827.718 453.087  16
   2   8  -7 229.255 308.783  28
  -2  -8   7 559.928 443.886  32
   2   8  -7 587.040 548.038  27
  -2   8   7 298.677 547.156  15
   2   8  -7 640.754 361.505  13
  -2   8   6 14607.4 1493.95  15
  -2  -8   6 17065.0 1658.70  32
   2  -8  -6 13377.5 1526.47  31
   2   8  -6 16399.6 1481.69  29
   2  -8  -6 15824.7 1382.89  19
  -2  -8   6 14917.4 1464.23  30
  -2  -8   6 14196.6 1436.39   6
  -2   8   6 13481.0 1414.29  16
  -2   8   6 13609.0 1418.17  33
   2   8  -6 16497.7 1394.07  28
   2   8  -6 14944.6 1548.28  27
   2   8  -6 15244.2 1487.74  13
   2   8  -5 93922.5 3365.13  29
   2  -8  -5 87195.5 3497.66  31
  -2  -8   5 92754.1 3796.87  32
  -2   8   5 92815.0 3684.14  33
  -2  -8   5 94466.4 3730.06  30
  -2   8   5 92440.6 3620.93  16
   2   8  -5 98796.1 3638.68  28
  -2   8   5 84556.8 3718.87  15
   2   8  -5 100962. 3789.94  27
  -2  -8   5 94946.8 3882.54   6
   2   8  -5 92221.4 3692.89  13
  -2  -8   4 2431.40 695.928   6
  -2   8   4 645.086 326.113  12
  -2   8   4 1570.71 529.202  33
  -2  -8   4 1341.06 735.778  30
  -2  -8   4 1680.58 567.420  31
   2  -8  -4 2492.67 790.940  31
   2   8  -4 1649.68 757.199  29
  -2   8   4 1341.15 775.314  15
  -2   8   4 1717.46 724.532  16
   2   8  -4 2026.06 612.792  28
  -2   8   4 2064.90 837.766   8
   2   8  -4 2106.56 623.244   7
   2   8  -4 2144.41 676.940  27
   2   8  -4 1732.60 773.195  26
  -2  -8   4 1382.79 739.720  32
   2   8  -3 18443.1 1618.26   7
   2   8  -3 22480.4 1984.18  22
  -2   8   3 26173.7 1844.27  12
  -2   8   3 23129.8 2118.17  22
   2  -8  -3 20255.5 1930.22  21
  -2   8   3 27932.4 2037.48   8
  -2  -8   3 19194.7 1849.03  34
  -2  -8   3 21396.1 1801.49  30
  -2  -8   3 23622.9 2022.99  32
  -2  -8   3 18447.6 1853.82  31
  -2   8   3 24525.1 2056.28  15
   2  -8  -3 20594.7 1673.30  31
   2   8  -3 25103.9 1877.88  28
   2   8  -3 26621.3 2038.03  27
  -2   8   3 24810.1 1956.74  16
   2   8  -3 23042.3 2040.65  26
  -2   8   3 24380.9 1992.67  33
  -2  -8   3 28268.6 2160.67   6
   2  -8  -3 21749.6 2013.28   3
   2   8  -2 5258.92 925.085  22
  -2   8   2 3913.46 832.842  22
  -2  -8   2 5482.53 933.277  34
  -2   8   2 4635.45 768.409  12
  -2  -8   2 6089.82 963.261   9
  -2  -8   2 5063.90 898.596  32
  -2  -8   2 5487.37 1099.64   6
  -2   8   2 6623.71 1041.47  33
   2   8  -2 4447.89 985.459  33
   2   8  -2 4535.94 1036.85  28
   2  -8  -2 3803.32 884.822  31
  -2   8   2 5711.14 1003.60  16
  -2   8   2 4645.51 839.294   8
   2   8  -2 5222.61 902.454  27
   2   8  -2 3520.86 802.776   7
  -2  -8   2 4034.03 876.702  31
   2   8  -2 5205.65 1092.52  26
   2  -8  -2 4745.91 945.515   3
  -2  -8   1 321.677 539.488   6
   2   8  -1 643.676 415.614  22
  -2   8   1 1509.27 493.550  33
  -2   8   1 771.063 563.353  22
  -2  -8   1 681.331 522.677  34
  -2   8   1 671.629 363.747  12
   2   8  -1 1167.23 696.047  33
   2   8  -1 464.308 290.872  27
   2  -8  -1 1618.55 800.460   3
  -2  -8   1-81.5933 530.330  31
  -2  -8   1-2.71551 301.245   9
  -2  -8   1 168.609 448.603  32
  -2   8   1 446.455 380.697  16
  -2   8   1 1459.93 455.451   8
  -2   8   1 807.387 503.329  27
   2   8  -1-512.337 332.298   7
   2   8  -1 722.938 447.744  26
  -2  -8   0 1864.16 558.762  19
   2   8   0 2396.06 839.689  22
  -2   8   0 2076.69 976.667  22
  -2   8   0 1704.01 629.868  12
   2  -8   0 1838.37 644.915   3
  -2  -8   0 3260.27 933.785  32
  -2  -8   0 2797.73 678.412   3
  -2   8   0 3697.40 943.239  27
  -2  -8   0 2652.38 805.758  34
  -2  -8   0 3108.62 771.294  31
  -2   8   0 2887.62 768.337  16
   2   8   0 2152.13 710.489   8
  -2   8   0 3841.50 808.483   8
   2   8   0 2831.94 788.036  27
   2   8   0 2632.87 679.035   7
  -2   8   0 3287.04 686.844   7
   2   8   0 2049.54 662.917  26
   2   8   0 3476.51 847.693  33
  -2   8   0 3642.65 884.191  33
  -2  -8  -1 7349.09 1088.11  31
   2   8   1 5288.16 1005.93  22
  -2   8  -1 6250.57 1088.70  22
  -2   8  -1 4793.07 939.535  12
  -2   8  -1 7018.60 1088.37   8
   2   8   1 6653.69 1211.81  33
  -2  -8  -1 6590.78 1179.45  34
   2  -8   1 7158.74 1173.58   3
  -2  -8  -1 7336.89 1096.12  32
  -2  -8  -1 6177.53 984.191  19
  -2   8  -1 8665.71 1161.52  16
   2   8   1 6847.29 1174.20   8
   2   8   1 8506.30 1228.33  27
  -2   8  -1 6882.57 1212.54  27
  -2   8  -1 7449.41 1168.96   7
   2   8   1 7129.88 1184.98  26
  -2  -8  -1 6485.67 1166.57   3
  -2   8  -2 62845.2 2945.38  12
   2   8   2 68520.9 3483.79  22
  -2  -8  -2 71619.9 3690.11   3
  -2  -8  -2 80806.7 3534.68  19
   2   8   2 83119.7 3715.18  33
  -2  -8  -2 78505.9 3454.78  34
  -2  -8  -2 77617.0 3459.71  31
   2   8   2 85215.9 3518.29   8
  -2   8  -2 82021.3 3685.54  27
   2   8   2 83069.5 3387.98  27
  -2   8  -2 78168.7 3305.63  10
  -2   8  -2 77960.7 3337.57   7
   2   8   2 82108.0 3628.08  26
   2  -8   2 75895.8 3787.79   3
  -2   8  -2 63461.0 2982.89  16
  -2   8  -3 240270. 5719.50  12
  -2  -8  -3 179830. 5968.80   3
  -2  -8  -3 228632. 5994.49  19
   2   8   3 230812. 6056.97  33
   2   8   3 235570. 5796.92   8
  -2  -8  -3 215981. 5645.36  31
  -2   8  -3 254300. 6098.71  10
  -2   8  -3 182387. 5003.29  16
  -2   8  -3 232932. 6239.05  27
   2   8   3 244625. 5731.09  27
  -2   8  -3 221728. 5590.78   7
  -2  -8  -3 221953. 5762.38  34
   2   8   3 231349. 6076.39  26
   2  -8   3 204867. 6163.68   3
  -2   8  -3 228922. 5605.11  13
  -2   8  -4-239.100 180.999  13
  -2  -8  -4-187.199 463.835  19
  -2  -8  -4 160.701 649.168  34
  -2  -8  -4-329.627 564.445  31
  -2   8  -4 343.722 246.003  10
  -2   8  -4 332.983 488.847  16
   2   8   4 1201.52 519.385  15
   2   8   4 400.221 276.072   8
  -2   8  -4 483.067 528.747  27
   2   8   4 359.501 565.700  27
  -2   8  -4 617.699 494.651   7
   2   8   4-415.229 503.634  26
   2   8   4-472.302 462.377  33
   2   8   5 4133.26 853.330  33
  -2  -8  -5 5055.62 1109.70  34
  -2  -8  -5 3866.36 914.519  19
  -2   8  -5 5187.25 872.794  16
  -2   8  -5 4976.35 931.332  10
  -2  -8  -5 5175.18 902.104  31
   2   8   5 4081.44 846.879   8
  -2   8  -5 3705.99 766.158  27
   2   8   5 4872.63 884.057  27
   2   8   5 5954.69 1093.59  26
   2  -8   5 3570.70 770.213  32
   2   8   5 3142.83 720.810  15
  -2   8  -5 4732.64 832.581  13
   2   8   6 28781.9 1696.22  27
  -2  -8  -6 30862.4 2084.17  19
   2   8   6 29641.2 2061.45  33
  -2   8  -6 31598.8 2072.15  10
   2   8   6 31160.8 1917.63   8
   2   8   6 29184.1 1900.59  15
  -2   8  -6 27651.8 1978.77  27
  -2  -8  -6 30236.1 1952.70  34
   2   8   6 29107.5 2022.84  26
  -2  -8  -6 29298.7 1946.74  31
  -2   8  -6 31959.2 1902.84  13
   2   8   7 6082.11 848.434   8
   2   8   7 5458.60 870.336  26
   2   8   7 6083.43 934.308  33
  -2   8  -7 5637.84 878.904  10
  -2  -8  -7 6699.87 883.985  31
   2  -8   7 6823.43 926.017  30
  -2  -8  -7 6126.72 1022.45  19
   2   8   7 4970.16 721.700  15
  -2  -8  -7 4781.59 834.222  34
  -2  -8  -8 1025.48 344.368  31
  -2  -8  -8 1054.94 312.857  19
   2  -8   8 323.095 270.058  30
  -2   8  -8 133.452 273.885  10
   2   8   8-610.428 252.930  33
   2   8   8-42.1161 212.407  26
   2   8   9 49416.1 1761.39  33
  -2   8  -9 45595.2 1590.69  10
   2  -8   9 44301.3 1559.84  15
   2   8   9 51160.7 1767.72  26
  -2  -8  -9 51162.9 1771.98  19
   2  -9  -9 42097.1 1378.02  31
  -2   9   9 47958.9 1436.57   8
   2  -9  -8 21863.3 1263.53  34
   2  -9  -8 20335.6 1227.39  31
  -2  -9   8 20205.4 1273.53  30
  -2  -9   8 21189.9 1297.32   6
  -2   9   8 21524.1 1222.15  16
  -2   9   8 20820.7 1228.65   8
   2   9  -8 18163.4 1135.23  10
  -2  -9   8 16042.6 1077.73  32
   2   9  -8 21821.9 1260.00  13
   2   9  -7 18719.2 1231.08  28
  -2  -9   7 19774.8 1439.87  32
  -2  -9   7 20125.3 1449.70  30
   2  -9  -7 20786.8 1434.40  34
  -2   9   7 21614.2 1423.48  16
  -2   9   7 20203.2 1382.94   8
   2  -9  -7 18997.5 1331.34  31
   2   9  -7 16058.1 1162.83  27
  -2  -9   7 20994.5 1454.45   6
   2  -9  -7 16252.1 1184.73  19
   2   9  -7 20988.8 1445.80  13
   2  -9  -6 53566.9 2431.89  34
  -2  -9   6 50040.6 2469.15  32
   2  -9  -6 51802.0 2393.31  31
  -2  -9   6 50169.7 2365.05  30
  -2   9   6 50962.7 2374.40  16
   2   9  -6 50608.1 2164.77  28
  -2   9   6 52151.0 2360.82   8
   2   9  -6 51826.5 2351.98  27
  -2   9   6 46301.1 2225.68  33
  -2  -9   6 50689.7 2495.70   6
   2   9  -6 49701.0 2403.64  13
   2   9  -5 3426.15 730.800  13
  -2  -9   5 2960.72 708.628   6
   2  -9  -5 2544.05 652.505  34
   2  -9  -5 2911.10 847.850  31
  -2  -9   5 3073.36 723.308  30
  -2   9   5 2277.70 686.811  16
   2   9  -5 2321.24 700.173  28
  -2   9   5 2633.86 698.852   8
   2   9  -5 3506.76 945.169  27
  -2  -9   5 1454.91 692.826  32
  -2   9   5 2070.99 563.925  33
  -2  -9   4 458.730 482.862   6
  -2   9   4 586.532 520.606  16
  -2  -9   4 199.620 597.574  32
   2  -9  -4-42.1048 296.314  31
  -2  -9   4 106.779 460.948  30
   2  -9  -4 687.747 447.928  34
   2   9  -4 636.556 415.834  28
  -2   9   4 102.642 504.652   8
   2   9  -4 48.2192 554.376  27
   2   9  -4-50.3866 358.437  26
  -2   9   4 595.731 447.251  33
  -2  -9   3 1117.42 681.268   6
  -2  -9   3 603.079 603.153  34
   2  -9  -3 783.592 437.294  34
  -2   9   3 427.086 537.307  33
  -2  -9   3-70.8807 349.726  32
  -2  -9   3 585.432 344.184  31
   2  -9  -3 647.864 524.729  31
  -2  -9   3 690.879 680.079  30
  -2   9   3 624.986 548.513  16
   2   9  -3 516.720 537.516  28
  -2   9   3 443.948 459.295   8
   2   9  -3 394.002 594.004  27
   2   9  -3 1069.85 482.525   7
   2   9  -3 834.075 603.159  26
  -2   9   2 15370.1 1568.13  33
  -2  -9   2 14052.4 1561.28  32
   2  -9  -2 18040.6 1588.50  34
  -2  -9   2 18031.9 1684.80  31
   2  -9  -2 11469.0 1231.36  31
  -2   9   2 18174.0 1560.16  16
   2   9  -2 17132.4 1621.28  28
   2   9  -2 15984.5 1552.31  27
   2   9  -2 14505.0 1530.59   7
   2   9  -2 14944.1 1552.74  26
  -2  -9   2 15434.4 1634.68  34
  -2   9   2 15365.0 1498.54   8
  -2  -9   2 16093.9 1687.77   6
  -2   9   1-7.18874 480.710  12
  -2  -9   1 200.720 395.744   6
   2  -9  -1 725.846 596.920  34
   2   9  -1 321.311 556.716  33
  -2   9   1-166.760 557.487  33
  -2  -9   1 487.153 314.782  32
  -2  -9   1 109.760 662.488  31
  -2   9   1 213.794 507.251   8
   2   9  -1 361.745 486.835  28
  -2  -9   1 308.746 670.175  34
  -2   9   1 1026.75 419.179  27
   2   9  -1 219.959 435.578  27
   2   9  -1 917.390 346.305   7
  -2   9   1 694.284 442.858   7
   2   9  -1 76.6896 459.420  26
  -2   9   1 664.326 436.635  16
  -2   9   0 4462.29 744.423  12
  -2  -9   0 3424.30 715.010   9
  -2  -9   0 6424.02 1001.24   6
   2   9   0 5891.75 1167.83  33
  -2  -9   0 5432.50 1181.38  31
  -2  -9   0 5828.95 938.549  34
  -2  -9   0 5661.21 927.484  32
  -2   9   0 5994.95 925.877  16
  -2   9   0 5429.41 926.324   8
   2   9   0 5911.27 1042.49  27
  -2   9   0 5848.76 1003.27  27
   2   9   0 5588.87 944.579   7
  -2   9   0 5769.42 1025.15   7
   2   9   0 5591.08 939.950  26
  -2   9  -1 326.255 392.802  12
  -2  -9  -1 894.040 787.780  34
   2   9   1 620.752 472.383  33
  -2  -9  -1 984.331 377.256  19
  -2  -9  -1 188.281 715.685  32
  -2  -9  -1 787.077 618.063  31
  -2   9  -1-229.189 430.269  16
  -2  -9  -1 1835.48 345.889   9
   2   9   1-130.076 320.992   8
  -2   9  -1 1219.09 666.226  27
   2   9   1 5.33941 555.615  27
  -2   9  -1 808.101 562.396   7
   2   9   1 231.228 630.949   7
   2   9   1 684.974 499.517  26
   2  -9   1 237.384 441.092   6
  -2   9  -2 2324.80 635.117  12
  -2  -9  -2 1845.97 763.893  34
   2   9   2 1720.68 730.175  33
  -2  -9  -2 2518.94 649.179  31
  -2   9  -2 2085.20 610.605  10
  -2   9  -2 2044.28 685.972  16
  -2  -9  -2 1617.13 506.598  19
   2   9   2 1651.92 548.506   8
  -2   9  -2 2652.17 877.265  27
   2   9   2 2285.92 786.655  27
  -2   9  -2 1480.35 703.817   7
   2   9   2 1814.70 554.383   7
   2   9   2 2125.01 778.976  26
  -2  -9  -3 145258. 4517.74  19
  -2   9  -3 142791. 4249.18  10
  -2  -9  -3 133324. 4311.93  31
  -2   9  -3 147024. 4678.55  27
  -2   9  -3 136088. 4228.24   7
  -2   9  -3 142759. 4104.19  16
  -2  -9  -3 134054. 4301.62  34
   2   9   3 150991. 4437.58   8
   2   9   3 146202. 4185.17  27
   2   9   3 135874. 4461.43  33
   2   9   3 140631. 4573.50  26
  -2   9  -3 133633. 4043.22  13
   2   9   4 5325.86 953.519  33
   2   9   4 8887.09 1137.58  26
  -2   9  -4 6101.41 932.384  10
   2  -9   4 5449.98 922.644  32
  -2  -9  -4 5832.88 927.730  31
  -2  -9  -4 5119.06 889.797  34
   2   9   4 6919.56 912.871   8
  -2   9  -4 4306.77 866.164  16
  -2   9  -4 6120.68 944.692   7
   2   9   4 6338.45 896.638  27
  -2  -9  -4 6750.31 995.909  19
  -2   9  -4 5864.76 1071.08  27
  -2   9  -4 5316.97 910.114  13
  -2  -9  -5 191.390 330.530  19
   2  -9   5 532.789 492.271  32
  -2  -9  -5 692.273 398.945  34
  -2  -9  -5 670.455 498.996  31
   2   9   5 1150.38 510.717  33
   2   9   5 561.760 378.841   8
  -2   9  -5 1361.60 434.749  27
   2   9   5 839.783 465.962  27
   2   9   5 784.965 493.185  26
  -2   9  -5 1030.88 542.073  10
  -2   9  -5 628.127 265.694  13
  -2  -9  -6 579.412 526.828  34
   2   9   6 1258.72 626.648  33
  -2  -9  -6 1339.64 534.859  19
  -2  -9  -6 561.222 524.816  31
  -2   9  -6 977.564 404.927  10
   2   9   6 853.027 314.602   8
   2   9   6 1202.75 429.653  26
  -2   9  -6 1325.23 424.592  13
  -2  -9  -7 6723.84 856.025  19
   2   9   7 6297.77 816.766  33
  -2   9  -7 6714.04 785.032  10
  -2  -9  -7 6199.30 981.891  31
   2  -9   7 7357.89 814.178  30
   2   9   7 7529.83 823.870  26
   2   9   8 3992.53 519.071  33
  -2   9  -8 5145.68 547.259  10
   2   9   8 4834.07 541.027  26
  -2  -9  -8 4250.78 582.176  19
  -2 -10   7 3396.08 507.715   6
  -2 -10   7 3069.27 493.170  32
  -2 -10   7 1732.48 481.608  30
  -2  10   7 3620.56 488.607   8
   2 -10  -7 3925.31 526.829  34
   2 -10  -7 3398.54 446.208  31
   2  10  -7 2856.22 458.052  10
  -2  10   7 3973.77 466.343  16
   2  10  -7 3754.67 476.447  13
  -2 -10   6 1.67574 185.898   6
  -2 -10   6 598.367 225.834  32
   2 -10  -6 152.530 274.049  34
  -2 -10   6-588.814 302.345  30
   2 -10  -6-199.182 328.902  31
  -2  10   6 473.009 185.552  16
  -2  10   6 63.9973 231.388   8
   2  10  -6 248.047 341.582  27
  -2  10   6-355.917 211.141  33
   2  10  -6-29.5919 162.425  13
   2  10  -5-81.5685 279.962  13
  -2  10   5 251.985 369.048   8
  -2 -10   5-220.266 315.524   6
   2 -10  -5-80.0410 283.097  34
  -2  10   5 365.559 350.467  16
   2 -10  -5-295.602 384.530  31
  -2 -10   5 595.148 337.948  30
   2  10  -5 492.304 339.115  28
   2  10  -5-120.173 339.281  27
  -2 -10   5 2.01958 322.588  32
  -2  10   5 240.401 452.038  33
   2  10  -4 1017.28 460.064  13
  -2 -10   4 1096.41 445.229   6
   2  10  -4-197.166 337.733  28
  -2  10   4 520.699 475.720  33
   2 -10  -4 900.767 418.507  34
  -2 -10   4 617.536 400.210  32
  -2 -10   4 359.590 348.973  30
  -2  10   4 156.646 419.552  16
  -2  10   4 523.628 399.035   8
   2  10  -4 216.955 392.381  27
   2 -10  -4 397.903 415.119  31
  -2  10   3 436.987 378.836  33
  -2 -10   3 249.169 394.856   6
   2  10  -3 78.4846 447.837  26
  -2 -10   3 652.243 421.072  32
   2 -10  -3-2.14691 423.756  34
   2 -10  -3-1.96401 177.161  31
  -2  10   3 285.538 353.336  16
  -2  10   3-110.767 298.090   8
   2  10  -3-78.0840 436.979  28
   2  10  -3 727.701 316.254  27
  -2  10   3 51.1143 201.990   7
   2  10  -2 8014.16 922.378  28
   2 -10  -2 6966.48 1032.52  34
  -2 -10   2 7511.70 1062.01  34
  -2  10   2 7041.22 1032.14  33
  -2 -10   2 6353.91 1020.50  31
  -2 -10   2 7023.95 1029.15  32
  -2  10   2 7896.46 987.719   8
   2  10  -2 7822.49 988.487  27
   2  10  -2 7631.78 929.376   7
  -2  10   2 7318.92 1030.87   7
   2  10  -2 8246.45 1040.56  26
  -2  10   2 8062.60 1057.32  16
  -2 -10   2 8921.54 1133.16   6
  -2  10   1 417.150 510.710  16
  -2 -10   1 169.667 342.637   6
  -2 -10   1 522.849 502.907  32
   2 -10  -1-331.921 426.811  34
  -2 -10   1-12.6995 382.487  31
  -2 -10   1 308.184 443.987  34
  -2  10   1 484.010 414.620   8
   2  10  -1 117.457 245.446  28
   2  10  -1 559.640 500.568  27
   2  10  -1-12.8854 243.498   7
  -2  10   1-23.7924 112.635   7
   2  10  -1 507.918 611.731  26
   2  10   0 85.2949 537.650  33
  -2 -10   0-607.664 500.695   6
  -2 -10   0 175.561 378.306  34
  -2 -10   0-73.9828 326.514  32
   2 -10   0 7.33028 536.685   6
  -2  10   0 502.526 283.706  16
   2  10   0 708.732 357.926  28
  -2  10   0 425.434 560.999  27
   2  10   0 341.942 215.386  27
   2  10   0 279.862 444.604   7
  -2  10   0 369.220 442.973   7
   2  10   0 452.883 577.235  26
  -2 -10   0 273.495 565.548  31
   2 -10   1 4510.88 717.094   6
  -2 -10  -1 4926.38 992.781  31
   2  10   1 4732.94 826.391  33
   2  10   1 6686.12 854.681  28
  -2 -10  -1 4327.98 828.440  32
  -2 -10  -1 5762.27 1059.29  34
  -2  10  -1 4678.22 707.983  16
   2  10   1 5068.31 915.898  27
  -2  10  -1 5716.88 903.099   7
  -2  10  -1 5882.41 910.200  27
   2  10   1 5447.60 982.943  26
   2  10   1 5569.34 883.084   7
  -2 -10  -1 5141.28 964.610   6
  -2  10  -2 162.402 287.964  13
  -2 -10  -2-35.6750 418.374  34
   2  10   2 136.640 268.885  33
  -2 -10  -2 561.518 420.977  31
  -2 -10  -2 873.374 449.749  19
  -2  10  -2 346.830 385.706  27
   2  10   2 177.484 301.180  27
  -2  10  -2-254.212 427.549   7
   2  10   2 282.758 319.501   7
   2  10   2 390.506 427.434  26
  -2 -10  -2-264.066 381.614   6
  -2 -10  -3 13217.8 1230.61  19
   2  10   3 18308.1 1546.53  33
  -2  10  -3 16730.3 1250.91  10
   2 -10   3 20566.1 1537.38  32
  -2 -10  -3 18873.1 1494.12  31
  -2 -10  -3 14607.1 1095.78   9
  -2 -10  -3 18166.7 1442.02  34
   2  10   3 20791.3 1452.20   8
  -2  10  -3 19148.5 1488.72  27
  -2  10  -3 19012.6 1461.31   7
   2  10   3 19315.3 1400.66  27
   2  10   3 15925.1 1257.70   7
   2  10   3 16541.6 1467.87  26
  -2  10  -3 16718.8 1230.00  13
  -2 -10  -3 18764.7 1459.49   6
  -2 -10  -4 3316.11 711.154  31
  -2 -10  -4 2896.18 537.768   6
   2 -10   4 2583.96 609.230  32
   2  10   4 3124.06 761.998  33
  -2 -10  -4 2374.04 514.056  19
   2  10   4 2175.63 548.669   8
  -2 -10  -4 3262.09 716.022  34
  -2  10  -4 2316.39 611.394  27
   2  10   4 2695.54 516.247  27
   2  10   4 3194.86 713.427  26
  -2  10  -4 2237.74 623.182  10
   2  10   5 36446.9 1842.04  33
  -2 -10  -5 36270.3 1732.94  34
  -2  10  -5 36890.4 1651.58  10
   2 -10   5 26975.9 1388.60  32
  -2 -10  -5 37005.6 1819.08  31
  -2  10  -5 37674.4 1831.37  27
   2  10   5 39639.0 1899.44  26
  -2 -10  -5 39599.3 1846.08  19
  -2 -10  -5 32459.2 1530.38   6
   2 -10   6 12587.8 948.767  30
  -2  10  -6 11989.3 892.860  10
   2  10   6 12757.5 979.179  33
  -2 -10  -6 13581.6 989.560  19
  -2 -10  -6 10824.6 786.018  34
   2  10   6 12913.6 983.264  26
  -2 -10  -6 12953.7 937.075  31
  -2 -11   5 602.476 184.155   6
   2 -11  -5 625.739 267.913  34
  -2 -11   5 132.603 252.040  32
   2  11  -5 444.831 253.751  10
  -2  11   5 397.939 223.754   8
   2  11  -5 614.136 309.881  27
  -2  11   5 505.258 263.344   7
   2  11  -5 461.051 228.423  13
  -2 -11   4 7372.03 830.751  32
   2 -11  -4 8381.08 810.607  34
  -2  11   4 8460.56 744.740   8
   2  11  -4 8986.91 794.708  27
  -2  11   4 7913.02 774.750   7
  -2 -11   4 8127.25 789.337   6
   2  11  -4 9052.81 826.384  13
   2  11  -3-61.9195 247.458  13
  -2 -11   3 111.177 181.849   6
  -2 -11   3 91.9281 389.437  32
   2 -11  -3 304.494 364.157  34
   2  11  -3 173.538 372.532  27
  -2  11   3 34.5651 145.734   7
   2 -11  -2 5160.07 720.655  34
  -2 -11   2 7369.07 844.514  32
   2  11  -2 8475.52 920.428  27
  -2  11   2 7573.88 861.764   7
   2  11  -2 7607.53 907.774  26
  -2 -11   2 8287.85 948.698   6
   2 -11  -2 9086.38 900.062   6
  -2 -11   1-286.453 440.406   6
   2 -11  -1 386.127 287.926   6
  -2 -11   1 17.9830 315.735  31
  -2 -11   1-470.399 331.520  32
   2  11  -1-214.015 366.071  27
  -2  11   1-177.147 272.056   7
   2  11  -1-444.896 516.057  26
  -2 -11   0 12791.7 1132.35  34
  -2 -11   0 9725.52 957.524  32
  -2 -11   0 13524.9 1162.12  31
   2  11   0 13252.2 1105.14  27
  -2  11   0 12291.5 1105.91   7
   2  11   0 12152.7 1128.73  26
  -2 -11   0 13177.0 1118.89   6
   2 -11   0 11275.8 957.394   6
  -2 -11  -1 567.772 474.898   6
   2 -11   1 358.152 344.225  32
  -2 -11  -1 967.830 362.561  31
  -2 -11  -1-476.304 337.084  34
   2  11   1 143.279 189.631  28
  -2  11  -1 433.342 383.074  27
   2  11   1 139.981 192.019  27
  -2  11  -1 83.3362 185.990   7
   2  11   1 425.754 373.862  26
  -2 -11  -2 3258.59 641.730  34
  -2 -11  -2 2732.88 589.809   6
  -2  11  -2 3285.44 545.960   7
   2 -11   2 3156.99 561.874  32
  -2 -11  -2 2560.51 564.319  31
  -2  11  -2 3143.20 542.263  27
   2  11   2 2272.36 509.556  27
   2  11   2 2635.64 531.326  26
  -2 -11  -3 2189.26 532.093   6
  -2 -11  -3 2519.75 599.688  34
   2 -11   3 1997.13 502.549  32
  -2 -11  -3 3277.22 602.513  31
   2  11   3 848.605 265.119  28
  -2  11  -3 2213.85 475.144  27
   2  11   3 2380.88 527.265  27
   2  11   3 2446.72 550.322  26
   2  11   3 2382.13 468.962  33
  -2 -11  -4 288.873 163.406   6
  -2 -11  -4 996.757 356.122  31
   2 -11   4 646.509 316.700  30
   2  11   4 808.084 313.120  33
   2  11   4 254.874 234.326  26
  -2 -11  -4 615.420 358.623  34
  -2 -12   1 2215.43 343.085   6
   2  12  -1 1637.10 325.043  27
  -2 -12   0 363.282 227.723   6
   2 -12   0 87.0193 153.047  32
   3   0 -13 7272.95 650.562  35
  -3   0  12 44.3396 147.208  17
   3   0 -12-600.296 216.366  19
  -3   0  12 352.415 395.608  30
   3   0 -12 484.748 242.955  28
  -3   0  12 315.040 312.469  15
   3   0 -12 576.922 393.354  35
   3   0 -11 507610. 7566.47  35
  -3   0  11 536197. 7353.77  11
  -3   0  11 515305. 7671.70  17
   3   0 -11 508141. 7900.50  28
  -3   0  11 506284. 7488.34  15
  -3   0  11 544234. 8356.45  30
  -3   0  10 412.644 578.353   6
   3   0 -10-13.3099 566.731  35
  -3   0  10-409.638 445.276  11
   3   0 -10 262.098 656.448  28
  -3   0  10 303.019 583.042  15
  -3   0  10-844.408 382.595  30
  -3   0   9 21693.6 2095.19   1
   3   0  -9 22693.7 2057.34  21
  -3   0   9 26376.3 2152.56  30
   3   0  -9 26655.9 1994.65  35
   3   0  -9 25903.9 2006.80  28
  -3   0   9 22923.9 1820.05  15
  -3   0   9 22096.4 1938.27   6
  -3   0   8 758.742 695.533  30
  -3   0   8-57.1445 226.699   6
  -3   0   8 246.010 208.723   1
   3   0  -8 51.5471 468.228  21
   3   0  -8-54.9776 369.741  35
  -3   0   8-761.293 646.241  32
   3   0  -8-87.9303 383.738  28
   3   0  -8-72.3527 588.815   4
  -3   0   8-159.689 518.611  15
   3   0  -8 1089.50 599.849  24
   3   0  -7 13368.7 1387.23  21
  -3   0   7 11707.2 1436.82  32
  -3   0   7 12614.2 1438.32   1
  -3   0   7 14366.5 1496.51  30
   3   0  -7 16006.7 1389.02   4
   3   0  -7 11675.7 1432.39  28
  -3   0   7 11665.4 1271.53   6
   3   0  -7 15478.7 1487.38  24
  -3   0   6 70.1128 104.618   1
   3   0  -6 442.436 378.753  21
  -3   0   6 48.2247 470.246  25
   3   0  -6 385.412 264.584  24
   3   0  -5 126542. 3525.33  21
  -3   0   5 121938. 3565.66   1
   3   0  -5 125423. 3407.61   4
  -3   0   5 122799. 3199.02  25
   3   0  -5 126114. 3533.71  24
  -3   0   4 268.249 168.407   1
   3   0  -4 180.984 206.653  21
   3   0  -4 528.521 289.291   4
   3   0  -4 131.051 160.843  24
   3   0  -3 58304.9 2033.93  21
  -3   0   3 56935.4 2017.37   1
   3   0  -3 58862.3 2094.74  24
   3   0  -2 14.5036 151.625  21
  -3   0   2 45.3909 196.485   1
   3   0  -2 191.121 215.986  24
   3   0  -1 8937.62 685.148  21
  -3   0   1 8080.13 703.181   1
   3   0  -1 8924.91 736.928  24
   3   0   0 107.258 82.0210  21
  -3   0   0-45.5002 40.2867   2
  -3   0   0-92.1890 215.486   1
   3   0   0 105.019 159.742  24
  -3   0  -1 329636. 4548.75   1
  -3   0  -1 325035. 3644.15   2
   3   0   1 337395. 4433.29  23
   3   0   2 281.522 270.166  23
  -3   0  -2 154.324 199.009   2
  -3   0  -2 19.9547 308.664   1
   3   0   2-22.0931 26.3772  24
  -3   0  -3 553982. 6427.69   2
   3   0   3 577946. 6294.99  23
   3   0   4 814.235 295.848  23
  -3   0  -4 123.466 302.868   2
  -3   0  -5 24719.0 1756.68   2
   3   0   5 22695.8 1691.94  25
  -3   0  -6 284.025 357.262   2
  -3   0  -6-424.941 282.039  10
  -3   0  -6-302.827 216.480  29
   3   0   6-14.3309 384.568  25
  -3   0  -7 264279. 6552.27  35
  -3   0  -7 261243. 6548.92  29
  -3   0  -7 252586. 5799.83  10
  -3   0  -7 275726. 6809.42   2
  -3   0  -8-81.4940 264.161   2
  -3   0  -8 280.275 712.848  29
   3   0   8 418.438 545.212  25
  -3   0  -8-74.5713 640.845  35
  -3   0  -9 94488.6 3919.88  35
  -3   0  -9 94931.9 3784.92   5
  -3   0  -9 98177.3 3743.19  14
   3   0  10-386.346 363.347  33
  -3   0 -10-222.743 520.750   5
  -3   0 -10 248.519 447.157  35
  -3   0 -10-2.20569 393.566  14
  -3   0 -11 10075.8 1040.36  35
  -3   0 -11 9115.04 956.527   5
   3   0  11 10615.4 988.268  33
  -3   0 -12 116.295 219.007   5
  -3   0 -12 1.02448 200.168  35
   3   1 -13 3186.96 395.780  35
   3  -1 -13 2752.88 411.973  35
   3   1 -13 2006.93 379.680  28
   3  -1 -12 6467.65 785.181  35
   3   1 -12 5265.13 787.031  35
   3  -1 -12 5804.86 693.838  19
  -3   1  12 5849.16 705.861  17
  -3   1  12 4919.25 748.937  30
  -3  -1  12 6187.95 692.550  17
   3  -1 -12 5296.31 670.575  28
   3   1 -12 5890.38 837.275  28
  -3   1  12 5760.34 696.305  15
  -3  -1  12 3551.38 554.185  15
  -3  -1  12 6116.97 855.952  30
   3  -1 -11 62399.5 2576.26  19
   3  -1 -11 57771.7 2585.95  35
  -3  -1  11 58053.6 2433.95  11
  -3   1  11 64500.8 2843.12  30
   3   1 -11 57325.9 2558.59  35
  -3  -1  11 57660.5 2792.17  30
  -3   1  11 57880.3 2592.23  17
   3   1 -11 47988.6 2285.80  29
   3  -1 -11 59282.7 2694.29  28
   3   1 -11 57166.0 2659.34  28
  -3   1  11 57865.5 2459.37  11
  -3   1  11 58020.3 2591.87  15
  -3  -1  11 55920.0 2469.32  15
  -3  -1  11 54393.5 2631.97   6
  -3   1  10 108499. 3771.89  11
  -3   1  10 113471. 4155.61  30
   3   1 -10 102352. 3704.28  35
   3   1 -10 106502. 3684.39  29
   3  -1 -10 105326. 3855.87  28
   3   1 -10 99425.9 3741.73  28
  -3  -1  10 105115. 4101.31  30
  -3   1  10 101502. 3695.04  15
  -3  -1  10 99143.1 3576.89  15
   3  -1 -10 101534. 3687.51  35
  -3  -1  10 97455.8 3809.24   6
  -3   1  10 99981.3 3705.64  17
   3  -1  -9 38991.0 2660.98  21
   3   1  -9 38231.0 2656.23  21
  -3   1   9 39721.4 2388.14  15
  -3   1   9 40110.9 2368.09  11
  -3   1   9 32201.0 2531.27   1
  -3   1   9 43484.8 2687.30  30
  -3  -1   9 42174.4 2818.33  30
   3   1  -9 42712.4 2496.87  35
   3   1  -9 30605.6 2119.66  29
  -3  -1   9 36204.6 2699.65   1
   3  -1  -9 44735.7 2559.03  35
   3  -1  -9 41759.0 2538.51  28
   3   1  -9 40113.3 2484.45  28
  -3  -1   9 35055.8 2201.94  15
   3  -1  -9 40877.7 2636.91   4
  -3   1   9 39301.9 2498.58   6
  -3  -1   9 39072.7 2518.51   6
   3   1  -8 11829.1 1326.65  35
   3  -1  -8 12475.0 1375.88  35
   3  -1  -8 10092.6 1296.09  21
   3   1  -8 11031.1 1453.42  21
  -3  -1   8 10424.8 1450.71  32
  -3   1   8 10102.2 1212.28  32
  -3   1   8 8887.11 1328.58   1
  -3  -1   8 9540.20 1304.67   1
  -3  -1   8 9858.14 1291.87  30
   3  -1  -8 11503.7 1311.14   4
   3   1  -8 9259.82 1146.45   4
   3   1  -8 9976.74 1173.67  29
   3  -1  -8 10289.8 1306.26  28
   3   1  -8 11153.0 1298.38  28
  -3   1   8 12080.8 1466.66  30
  -3   1   8 10298.2 1261.26  15
  -3  -1   8 8005.88 1055.67  15
  -3   1   8 10917.1 1276.54   6
  -3  -1   8 9522.03 1297.94   6
   3  -1  -8 10344.2 1319.42  24
   3   1  -8 9263.05 1190.17  24
  -3   1   7 3925.89 742.383   6
  -3  -1   7 4053.67 837.379   6
  -3  -1   7 4602.30 823.744   1
   3  -1  -7 3934.97 800.932  21
   3   1  -7 3624.12 692.217  21
  -3   1   7 2805.74 823.420  30
  -3  -1   7 3690.71 795.644  30
  -3   1   7 3217.84 667.825  32
  -3  -1   7 3395.14 709.306  32
   3   1  -7 3067.25 617.400  29
   3  -1  -7 2857.05 765.753  28
   3   1  -7 4607.06 761.896  28
   3  -1  -7 3964.61 793.984   4
   3   1  -7 3905.51 804.249   4
  -3   1   7 2409.25 584.257  15
  -3  -1   7 3415.98 774.905  25
   3  -1  -7 3693.79 780.731  24
   3   1  -7 3409.16 774.411  24
  -3   1   7 3959.56 898.714   1
   3  -1  -6 34091.8 2025.73  21
   3   1  -6 35895.6 2070.65  21
  -3   1   6 35636.7 2111.73   1
  -3  -1   6 33702.1 2092.00   1
   3  -1  -6 34918.8 2016.47   4
   3   1  -6 37793.8 2016.68   4
  -3  -1   6 35820.3 2059.23  25
   3  -1  -6 33323.8 2040.91  24
   3   1  -6 38492.9 2140.07  24
   3  -1  -5 64373.3 2565.48  21
   3   1  -5 66995.5 2597.33  21
  -3   1   5 67461.1 2624.12   1
  -3  -1   5 64276.4 2619.52   1
   3  -1  -5 68773.2 2569.97   4
   3   1  -5 65991.2 2470.01   4
   3  -1  -5 65166.6 2598.31  24
   3   1  -5 64574.3 2564.52  24
  -3  -1   5 67366.0 2602.51  25
  -3   1   4 11980.7 1022.03  22
   3  -1  -4 11786.2 1017.23  21
   3   1  -4 12137.0 1015.32  21
  -3   1   4 11766.6 997.987   1
  -3  -1   4 11334.6 1014.34   1
   3  -1  -4 16046.5 1153.67   4
  -3  -1   4 12373.5 1028.80  25
   3   1  -4 12286.9 1047.55  24
  -3   1   3 45877.2 1864.43  22
   3  -1  -3 45063.5 1880.97  21
   3   1  -3 47908.4 1832.28  21
  -3   1   3 47017.1 1770.43   1
  -3  -1   3 44544.1 1872.46   1
   3  -1  -3 46745.7 1832.27   4
   3   1  -3 46942.5 1907.99  24
  -3   1   2 3501.52 510.179  22
   3  -1  -2 3433.39 498.053  21
   3   1  -2 4307.31 524.544  21
  -3  -1   2 3967.28 519.785   1
  -3   1   2 4135.08 488.925   1
   3   1  -2 3548.84 536.956  24
  -3   1   1 16662.2 994.605  22
   3  -1  -1 16717.4 1028.67  21
   3   1  -1 17646.4 905.883  21
  -3  -1   1 14431.2 996.306   1
   3  -1  -1 13335.3 562.546   3
  -3   1   1 16447.8 942.067   1
   3   1  -1 16254.7 1045.53  24
  -3  -1   0 76306.6 2236.72   1
  -3   1   0 82297.8 1986.16  22
   3   1   0 58431.5 1385.00  21
  -3   1   0 79860.6 2058.44   1
  -3  -1   0 64813.2 1315.87   2
  -3   1   0 71940.5 1531.18   2
   3  -1   0 85243.0 2143.59  24
   3   1   0 83879.6 2172.04  24
   3   1   0 78096.7 2208.79  23
  -3  -1  -1 24083.5 1316.35   1
  -3  -1  -1 24683.2 1052.21   2
  -3   1  -1 25304.8 1220.91   1
  -3   1  -1 24949.8 1093.47   2
   3   1   1 25645.7 1133.51  24
   3  -1   1 27709.6 1208.80  23
   3   1   1 24032.5 1272.81  23
  -3  -1  -2 277.998 196.115   2
   3  -1   2-207.350 191.759  23
   3   1   2 114.808 209.489  23
  -3   1  -2 211.397 134.263   2
  -3  -1  -2 220.351 220.851   1
  -3   1  -2 164.018 241.420   1
   3   1   2 201.173 95.5773  24
  -3  -1  -3 294352. 4785.13   2
  -3   1  -3 286094. 4674.68   2
   3   1   3 286459. 4751.27  23
   3  -1   3 288650. 4095.47  23
  -3  -1  -4 61705.9 2469.74   2
  -3   1  -4 58933.4 2389.30   2
   3  -1   4 63340.3 2609.14  25
   3   1   4 61708.8 2345.64  23
   3   1   5 9336.87 1047.96  23
  -3   1  -5 9096.52 1028.12   2
  -3  -1  -5 7655.41 981.394  35
   3  -1   5 9146.71 1064.07  25
  -3  -1  -5 8750.13 1066.70   2
   3   1   6 314.812 299.021  23
  -3  -1  -6 534.911 290.999   2
  -3   1  -6 923.243 461.668   2
  -3   1  -6-158.614 344.494  35
  -3   1  -6 1113.48 392.710  10
  -3  -1  -6 343.882 288.116  35
   3   1   6 499.441 348.165  25
   3  -1   6 641.667 421.300  25
  -3  -1  -7 135747. 4627.58  35
  -3   1  -7 138816. 4790.67  35
  -3  -1  -7 147564. 5067.07   2
  -3   1  -7 145063. 4923.37  29
  -3   1  -7 153482. 5156.49   2
   3   1   7 159164. 5103.49  25
   3  -1   7 150853. 4981.71  25
  -3  -1  -8 109655. 4284.39  35
  -3   1  -8 110665. 4324.26  29
  -3  -1  -8 113566. 4205.16   5
  -3   1  -8 114435. 4387.28  35
  -3   1  -8 110150. 4661.99   2
   3  -1   8 101989. 3844.60  15
   3   1   8 115940. 4623.16  25
   3  -1   8 110587. 4518.39  25
  -3   1  -8 108892. 4002.42  14
  -3  -1  -8 104977. 4500.57   2
  -3  -1  -9 4349.02 967.568  35
  -3   1  -9 5422.86 979.746  35
  -3  -1  -9 4756.19 1061.21   5
   3   1   9 6841.18 989.250  33
  -3   1  -9 5693.15 1138.76  29
   3  -1   9 3680.81 724.159  15
  -3   1  -9 4774.17 839.848  14
  -3   1 -10 4340.15 902.422  35
   3   1  10 4916.86 855.422  33
  -3  -1 -10 4621.26 828.847   5
  -3   1 -10 4811.59 834.433   5
   3  -1  10 3190.43 652.646  15
  -3  -1 -10 4142.76 973.373  35
  -3  -1 -10 5271.95 863.472  14
  -3  -1 -11 700.642 473.332   5
  -3   1 -11 370.366 248.242  35
   3  -1  11 30.1513 317.508  33
  -3   1 -11 315.652 450.519   5
   3   1  11 397.630 323.097  33
  -3  -1 -11 588.204 456.615  35
   3   1  11 607.230 372.142  26
  -3  -1 -11-139.667 175.108  14
  -3  -1 -12 13159.3 830.996   5
  -3   1 -12 12827.4 800.241   5
  -3  -1 -12 13081.8 863.428  35
   3   2 -12 5405.68 674.884  35
   3  -2 -12 4671.34 723.132  35
   3  -2 -12 4740.57 647.596  19
  -3   2  12 6604.30 771.874  17
  -3  -2  12 5129.37 804.103  30
   3   2 -12 3377.16 564.175  29
   3   2 -12 5653.27 760.827  28
  -3   2  12 4725.59 695.430  15
  -3  -2  12 4928.04 626.216  17
   3  -2 -11 40401.5 2087.13  19
   3   2 -11 38799.7 2053.88  35
  -3   2  11 42868.4 2062.43  11
   3  -2 -11 39824.2 2111.59  35
  -3   2  11 40002.9 2110.62  17
  -3   2  11 40123.8 2186.12  30
  -3  -2  11 40456.6 2327.97  30
   3   2 -11 39511.7 2079.10  29
   3  -2 -11 38725.6 2124.95  28
   3   2 -11 38648.7 2166.30  28
  -3   2  11 39466.6 2110.27  15
  -3  -2  11 35695.4 1897.50  15
  -3  -2  11 36389.7 2104.77   6
  -3   2  10 155463. 4423.70  11
  -3   2  10 160426. 4837.15  30
  -3  -2  10 148984. 4875.32  30
   3   2 -10 146593. 4339.82  35
   3   2 -10 148119. 4341.29  29
   3  -2 -10 142516. 4418.69  28
   3   2 -10 142691. 4413.67  28
  -3   2  10 150430. 4456.62  15
  -3  -2  10 138951. 4126.29  15
   3  -2 -10 147556. 4377.45  35
  -3   2  10 144704. 4392.22  17
  -3  -2  10 136589. 4485.42   6
  -3  -2   9 3206.75 828.431   6
   3   2  -9 4384.47 979.698  35
  -3   2   9 4599.19 869.390  11
   3  -2  -9 4395.15 933.661  35
  -3  -2   9 3345.21 694.888  32
  -3   2   9 3849.21 855.857  30
  -3  -2   9 4936.13 1038.40  30
  -3   2   9 3759.45 839.532  17
   3   2  -9 3486.69 827.334  29
   3  -2  -9 3264.69 736.796  28
   3   2  -9 4567.96 971.344  28
  -3   2   9 3941.21 834.008  15
  -3  -2   9 3561.33 724.716  15
   3  -2  -8 35726.7 2466.39  21
   3   2  -8 33375.5 2359.37  21
   3  -2  -8 38623.7 2363.72  35
  -3   2   8 32100.9 2125.13  11
  -3  -2   8 32581.4 2384.12   1
  -3   2   8 26925.2 2150.15   1
  -3   2   8 35803.5 2413.96  30
  -3  -2   8 35104.1 2391.11  30
   3  -2  -8 34510.6 2420.97   4
  -3   2   8 30579.0 2148.60  32
   3   2  -8 36881.1 2311.64  35
   3   2  -8 34270.5 2135.46  29
   3  -2  -8 22438.4 1794.94  28
   3   2  -8 32977.3 2167.11  28
  -3   2   8 30958.9 2168.07  15
  -3  -2   8 27821.6 1965.67  15
  -3  -2   8 32383.8 2216.78   6
  -3  -2   8 27174.4 2163.20  25
   3  -2  -8 32572.6 2339.88  24
   3   2  -8 28783.0 2133.06  24
  -3  -2   8 23054.3 1940.82  32
   3  -2  -7 17835.5 1617.34  21
   3   2  -7 14267.5 1451.75  21
  -3   2   7 15747.1 1576.63  30
   3   2  -7 17200.1 1494.92  29
   3  -2  -7 12541.6 1362.78  28
  -3   2   7 16869.5 1508.34  11
  -3  -2   7 15481.7 1443.03  18
  -3   2   7 13613.8 1476.46   1
   3  -2  -7 20014.5 1705.51  35
  -3  -2   7 15942.7 1624.60  30
   3  -2  -7 17852.7 1591.01   4
   3   2  -7 15637.3 1476.95  28
  -3   2   7 14382.5 1382.45  15
   3   2  -7 17217.5 1440.97   4
  -3  -2   7 16485.9 1618.80  32
  -3   2   7 14571.2 1449.64   6
  -3  -2   7 14453.5 1512.73   1
  -3  -2   7 16655.5 1613.42  25
  -3  -2   7 15311.1 1470.52   6
   3  -2  -7 16288.5 1594.42  24
  -3   2   7 14121.4 1479.93  32
   3   2  -7 17667.0 1566.35  24
  -3   2   6 2939.23 698.353   6
  -3   2   6 908.065 388.258   1
  -3  -2   6 2270.94 558.360   6
  -3  -2   6 1221.35 434.102   1
  -3   2   6 1590.40 457.431  22
   3   2  -6 1378.50 406.715  21
   3  -2  -6 2268.67 533.652  21
  -3  -2   6 1537.21 416.570  18
  -3   2   6 1305.29 543.025  30
  -3  -2   6 1633.05 701.646  32
  -3  -2   6 704.020 463.308  30
   3  -2  -6 1569.62 494.055   4
   3   2  -6 1476.87 450.681  28
   3   2  -6 1163.91 404.287   4
   3   2  -6 1540.21 470.133  29
  -3  -2   6 1709.11 650.251  25
   3   2  -6 1534.25 616.049  24
  -3   2   5 23436.9 1614.76  22
   3  -2  -5 23370.7 1610.40  21
   3   2  -5 23817.7 1610.31  21
  -3   2   5 25011.1 1600.50   1
  -3  -2   5 21707.3 1578.87   1
   3  -2  -5 24982.2 1628.97   4
  -3  -2   5 24916.6 1690.45  25
   3   2  -5 23517.8 1624.20  24
  -3   2   4 465.679 273.533  22
  -3   2   4 31.2780 71.5439   1
  -3  -2   4 13.4646 249.694   1
   3  -2  -4 469.314 431.007  21
   3   2  -4 288.499 261.487  21
   3  -2  -4-47.6157 167.812   3
  -3  -2   4 284.168 244.564  25
   3   2  -4 203.473 296.447  24
   3  -2  -3 44335.7 1474.66   3
  -3   2   3 47277.8 1975.25  22
   3  -2  -3 48083.9 2029.19  21
   3   2  -3 51831.3 1934.00  21
   3  -2  -3 51585.0 1991.36   4
  -3  -2   3 46437.1 1962.82   1
  -3   2   3 48391.1 1737.95   1
   3   2  -3 49324.8 2024.88  24
  -3   2   2 47119.7 1845.28  22
   3  -2  -2 49757.0 2012.60  21
   3   2  -2 51968.9 1747.58  21
   3  -2  -2 50184.7 1821.64   4
  -3  -2   2 46757.6 1867.24   1
  -3   2   2 45725.7 1522.43   1
   3   2  -2 48382.8 1917.66  24
  -3   2   1 106749. 2225.32   1
  -3   2   1 112806. 2693.16  22
   3   2  -1 83098.3 1920.65  21
   3  -2  -1 110317. 2523.24   4
   3  -2  -1 79450.0 1860.43   3
  -3  -2   1 102695. 2709.33   1
   3   2  -1 111544. 2779.48  24
   3   2   0 2388.82 472.064  23
  -3   2   0 2363.84 381.124  22
   3   2   0 2003.97 231.159  21
  -3  -2   0 2084.78 431.335   1
  -3   2   0 2463.01 403.716   1
   3  -2   0 2366.85 412.176   3
  -3   2   0 2292.67 385.998   2
   3   2   0 2596.64 455.558  24
   3  -2   1 224.595 186.961  23
   3   2   1 369.704 272.554  23
  -3   2  -1 30.9507 162.620  22
  -3   2  -1 562.970 229.120   1
  -3   2  -1 376.286 173.029   2
  -3  -2  -1 336.657 274.815   2
  -3  -2  -1 7.44921 202.192   1
   3   2   1 564.741 225.463  24
   3  -2   2 2194.75 360.833  23
   3   2   2 1894.79 428.433  23
  -3  -2  -2 1967.67 522.753   1
  -3   2  -2 2415.94 456.318   2
   3  -2   2 3018.84 474.964  25
  -3  -2  -2 2190.61 457.409   2
   3   2   2 2343.57 406.667  24
  -3  -2  -3 168640. 3801.42   2
  -3   2  -3 164897. 3773.48   2
  -3  -2  -3 155066. 3896.54   1
   3  -2   3 172337. 3921.62  25
   3   2   3 153145. 3707.59  23
  -3  -2  -4 9394.03 1009.78   2
  -3   2  -4 8840.87 1017.83   2
   3  -2   4 9153.38 1015.65  25
   3   2   4 8666.68 1011.18  23
  -3  -2  -5 610.769 382.755   2
   3   2   5 874.523 539.588  23
  -3   2  -5 246.024 268.798   2
  -3  -2  -5 1188.71 426.311  35
  -3  -2  -5 738.759 382.097   5
  -3   2  -5 582.689 515.902  10
  -3   2  -5 1755.46 662.869  29
  -3   2  -5 360.622 332.812  16
   3  -2   5 430.426 316.415  25
  -3   2  -6-3.07307 302.807   2
   3   2   6 895.134 445.444  23
  -3  -2  -6 270.843 462.859   2
  -3  -2  -6 989.340 583.297  35
  -3   2  -6-416.927 374.748  35
  -3  -2  -6 564.078 553.915   5
   3   2   6 360.034 369.986  33
  -3   2  -6-780.108 637.627  10
  -3   2  -6-379.150 358.030  29
   3   2   6 512.478 485.930  25
   3  -2   6-167.987 265.857  25
   3   2   7 115970. 4245.16  23
  -3  -2  -7 122814. 4458.28  35
  -3   2  -7 128122. 4537.28  35
  -3  -2  -7 123859. 4311.79   5
  -3   2  -7 136644. 4477.72  10
   3   2   7 141351. 4539.53  33
  -3  -2  -7 132910. 4887.97   2
  -3   2  -7 130899. 4755.96  29
  -3   2  -7 138819. 4981.54   2
   3   2   7 139439. 4891.73  25
   3  -2   7 131154. 4756.23  25
  -3  -2  -8 282245. 6796.40  35
  -3   2  -8 301068. 6980.01  35
  -3  -2  -8 292238. 6667.49   5
   3   2   8 307863. 6705.18  33
  -3   2  -8 230156. 5697.28  10
  -3   2  -8 291631. 7098.55  29
   3  -2   8 231383. 5760.99  15
  -3  -2  -9 2267.93 650.699  35
   3   2   9 1770.63 585.832  33
  -3   2  -9 2216.33 684.188  35
  -3  -2  -9 1715.77 690.122   5
  -3   2  -9 1761.14 569.690  10
  -3   2  -9 2057.09 754.027  29
   3  -2   9 1965.26 503.190  15
  -3  -2 -10 10786.0 1170.98   5
  -3   2 -10 9609.29 1158.90  35
   3   2  10 10658.2 1097.62  33
   3  -2  10 9015.90 1005.99  15
   3   2  10 11919.6 1188.06  26
  -3  -2 -10 10856.6 1205.78  14
  -3  -2 -10 10591.8 1319.45  35
  -3  -2 -11-47.7173 281.003  35
   3  -2  11 15.5609 207.147  33
  -3  -2 -11 128.769 270.006   5
  -3   2 -11 425.978 387.856   5
   3   2  11 814.625 339.223  33
   3   2  11-468.012 456.407  26
  -3   2 -11 142.573 380.562  35
  -3  -2 -11-313.893 356.055  14
  -3   3  12 18850.5 1167.92  12
   3  -3 -12 16224.5 1046.41  35
   3   3 -12 17082.8 1045.38  35
   3  -3 -12 18446.3 1122.54  19
  -3  -3  12 19654.3 1268.87  30
  -3   3  12 18212.3 1126.04  17
  -3  -3  12 15987.8 977.442  17
   3   3 -12 17146.1 1122.67  29
   3   3 -12 19941.1 1223.75  28
  -3   3  12 14479.2 994.201  15
  -3  -3  11 961.375 498.688   6
  -3   3  11 2147.52 500.744  30
   3  -3 -11 1367.03 443.762  35
   3   3 -11 1212.73 412.310  35
   3  -3 -11 1190.82 540.833  19
  -3   3  11 1143.70 426.083  17
  -3  -3  11 326.342 487.233  30
   3   3 -11 1234.15 645.584  29
   3   3 -11 591.263 496.433  28
  -3   3  11 1195.06 402.734  15
  -3  -3  11 641.465 293.719  15
  -3   3  11 1476.16 453.622  11
  -3  -3  10 5021.10 983.633   6
   3  -3 -10 6804.15 1049.85  35
  -3   3  10 5881.57 908.848  11
   3  -3 -10 4973.07 896.496  28
  -3  -3  10 6590.31 1196.26  30
   3   3 -10 5967.14 956.295  35
  -3   3  10 5263.52 883.106  30
  -3   3  10 6296.84 1025.74  17
   3   3 -10 6108.27 1066.54  29
   3   3 -10 6286.32 1061.62  28
   3  -3 -10 6895.67 1091.08  19
  -3   3  10 5188.15 849.490  15
  -3  -3  10 5289.95 835.884  15
  -3  -3   9-366.104 376.773   6
   3  -3  -9 128.162 650.334  35
   3   3  -9-101.080 523.188  35
  -3   3   9-463.107 488.004  11
  -3  -3   9 591.772 570.165  32
  -3   3   9-155.914 583.348  30
  -3  -3   9-259.188 417.834  30
  -3   3   9 152.602 611.893  17
   3   3  -9-348.077 348.947  29
   3  -3  -9-1186.63 488.163  28
   3   3  -9-113.427 529.241  28
  -3   3   9-512.840 328.678  15
  -3  -3   9 690.442 409.255  15
  -3  -3   8 3178.33 749.541   6
  -3  -3   8 2819.15 733.101   1
   3  -3  -8 3215.39 869.985  21
   3   3  -8 3944.50 962.836  21
   3   3  -8 2878.65 956.350  35
  -3   3   8 2965.77 776.173  11
  -3   3   8 3502.72 827.108  30
  -3  -3   8 3281.14 836.443  30
  -3   3   8 3059.47 756.325  17
  -3  -3   8 1038.37 745.966  32
   3  -3  -8 1911.52 673.453  28
   3   3  -8 2131.68 668.138  28
   3  -3  -8 2248.85 657.285   4
  -3   3   8 2414.73 935.797  15
  -3  -3   8 2085.11 554.013  15
   3   3  -8 2910.41 863.525  29
   3  -3  -8 2827.62 634.765  35
  -3  -3   8 3846.54 932.271  25
   3  -3  -8 2914.13 912.371  24
   3   3  -8 2045.65 693.077  24
  -3   3   7 9918.93 1242.73  22
   3  -3  -7 8238.32 1149.59  21
   3   3  -7 7078.12 1074.92  21
  -3   3   7 6732.32 950.253  11
   3  -3  -7 7636.37 1258.65  35
  -3  -3   7 7112.49 1067.10  32
  -3  -3   7 7143.11 988.446  18
   3  -3  -7 8553.31 1240.49   4
  -3  -3   7 8642.89 1161.13  30
  -3   3   7 6996.62 1158.87  30
  -3   3   7 7827.26 1030.52  17
  -3  -3   7 7726.42 1133.34   1
   3   3  -7 7086.28 1070.48  28
  -3   3   7 5900.67 910.667  15
   3   3  -7 8669.16 1193.57  29
  -3  -3   7 8353.27 1189.09  25
  -3  -3   7 7783.55 1050.06   6
   3   3  -7 6488.21 1051.50  24
  -3   3   6 166425. 4846.49  22
   3  -3  -6 163617. 4747.67  21
   3   3  -6 159242. 4645.68  21
  -3   3   6 153371. 4316.58  11
  -3  -3   6 156620. 4689.50  32
  -3  -3   6 152186. 4300.13  18
  -3   3   6 153190. 4745.77  30
  -3  -3   6 161328. 4894.04  30
  -3   3   6 151514. 4363.28  17
   3  -3  -6 177580. 4873.23   4
   3  -3  -6 128622. 4051.21  35
   3   3  -6 157296. 4339.92  29
   3   3  -6 153551. 4119.28   4
   3   3  -6 156189. 4436.25  28
  -3   3   6 116560. 3995.20  15
  -3  -3   6 165627. 4944.05  25
  -3  -3   6 161167. 4721.66   6
   3   3  -6 163751. 4606.79  24
  -3  -3   6 163244. 4829.02   1
  -3   3   5 43837.0 2326.42  22
   3  -3  -5 45614.0 2366.83  21
   3   3  -5 45029.9 2274.37  21
   3  -3  -5 45576.8 2304.17   4
  -3  -3   5 39928.3 2224.32   1
  -3   3   5 39814.2 1941.40   1
  -3  -3   5 43268.9 2388.98  25
   3   3  -5 44218.6 2284.95  24
   3  -3  -4 9338.30 915.659   3
  -3   3   4 12518.2 1171.71  22
   3  -3  -4 11895.7 1167.94  21
   3   3  -4 12132.2 1117.72  21
  -3   3   4 11121.0 884.293   1
   3  -3  -4 13705.0 1194.09   4
  -3  -3   4 10980.5 1117.56   1
  -3  -3   4 12172.0 1206.42  25
   3   3  -4 12842.7 1155.62  24
  -3   3   3 20118.6 1382.68  22
   3  -3  -3 22205.7 1525.87  21
   3   3  -3 23166.3 1361.12  21
   3  -3  -3 21634.7 1369.07   4
  -3  -3   3 25417.4 1579.73   1
   3   3  -3 20669.2 1380.23  24
   3  -3  -3 22754.9 1259.06   3
  -3   3   2 39293.3 1820.27  22
   3   3  -2 41037.7 1628.75  21
   3  -3  -2 43726.2 1801.97   4
  -3  -3   2 37409.4 1792.90   1
   3   3  -2 39386.8 1842.59  24
   3  -3  -2 39196.4 1611.44   3
   3   3  -2 36566.0 1710.02  23
  -3   3   1 81968.7 2500.52  22
   3  -3  -1 82940.2 2275.88   3
   3   3  -1 78317.0 2505.39  24
  -3  -3   1 81267.2 2624.82   1
   3   3  -1 82315.3 2552.73  23
  -3   3   0 33428.9 1515.77  22
  -3  -3   0 32431.4 1669.16   1
  -3  -3   0 30664.3 1231.31   3
   3  -3   0 38149.7 1424.75   4
   3  -3   0 34572.4 1520.47   3
   3  -3   0 31926.6 1123.14  25
   3   3   0 32546.2 1607.40  24
   3   3   0 32861.6 1637.94  23
  -3   3  -1 105178. 2531.31  22
  -3  -3  -1 106447. 2584.00   3
  -3  -3  -1 104832. 3022.67   1
   3  -3   1 112465. 2137.61   4
  -3   3  -1 109226. 2762.45   2
   3  -3   1 111115. 2545.86  25
   3   3   1 112291. 2883.64  24
   3   3   1 105263. 2974.53  23
  -3  -3  -2 22413.9 1338.02   3
  -3  -3  -2 21581.1 1480.74   1
  -3   3  -2 22449.7 1389.10   2
   3  -3   2 23172.0 1314.40  25
   3   3   2 23031.9 1311.17  24
   3   3   2 21100.8 1413.58  23
   3   3   3 79.6520 247.041  23
  -3  -3  -3 17.4736 217.740   1
  -3  -3  -3 582.548 401.723   2
   3  -3   3-91.8411 225.335  25
  -3  -3  -4 26316.4 1792.27   2
  -3   3  -4 25296.3 1750.49   2
   3  -3   4 25541.4 1694.07  25
   3   3   4 22150.0 1612.06  23
   3   3   5 556.988 422.179  23
  -3   3  -5 757.634 451.375  12
  -3  -3  -5 818.290 621.754  35
  -3   3  -5 1613.20 664.692  10
  -3   3  -5 421.799 522.360  20
  -3   3  -5 1451.04 604.107   2
  -3  -3  -5 2158.29 618.447   5
  -3  -3  -5 762.922 376.616  19
  -3   3  -5 762.706 373.544  29
  -3   3  -5 1414.72 494.752  16
   3   3   5 1120.41 456.894  33
   3  -3   5 773.837 495.465  25
  -3  -3  -5 1282.71 515.142   2
   3   3   6 115891. 4235.02  23
  -3  -3  -6 101031. 3997.77  35
  -3   3  -6 88487.6 3608.89  35
  -3  -3  -6 102149. 3831.05   5
  -3  -3  -6 100346. 3953.64  19
  -3   3  -6 106812. 3978.91  10
  -3   3  -6 109828. 3887.55  16
  -3   3  -6 107321. 4225.73  29
   3   3   6 108319. 3888.41  33
  -3   3  -6 110652. 4255.81   2
  -3  -3  -6 109533. 4297.80   2
   3  -3   6 112665. 4258.53  25
   3   3   7 3910.78 895.944  23
  -3  -3  -7 4746.65 958.724   2
  -3   3  -7 6251.27 1026.58  35
  -3   3  -7 5926.79 1107.07   2
   3   3   7 4865.66 924.287  33
  -3  -3  -7 5737.75 964.909   5
  -3  -3  -7 5534.69 943.517  19
  -3   3  -7 4580.07 1019.58  10
  -3  -3  -7 7481.19 1096.64  35
  -3   3  -7 5508.15 1141.74  29
   3   3   7 4409.24 999.407  25
   3  -3   7 4698.44 1129.35  25
  -3   3  -8 23259.0 1943.60  35
  -3  -3  -8 23780.7 1955.14  35
  -3  -3  -8 22991.9 1891.17   5
   3   3   8 27905.2 2110.18  33
  -3   3  -8 26348.1 2063.29  10
  -3   3  -8 26090.2 2108.65  29
   3  -3   8 26859.5 1934.23  15
   3   3   8 26585.8 2099.70  26
  -3  -3  -8 24236.2 1877.88  19
  -3   3  -9 29133.4 1971.59  35
  -3  -3  -9 31322.8 2159.73  35
  -3   3  -9 34312.4 2047.87  10
  -3   3  -9 30260.0 2188.94  29
   3   3   9 36115.8 2196.95  33
   3  -3   9 33754.2 2036.90  15
  -3  -3  -9 31174.1 2033.84   5
   3   3   9 32735.8 2181.16  26
  -3  -3 -10 11846.9 1209.50   5
  -3   3 -10 10619.1 1072.61  35
   3   3  10 13154.5 1253.52  33
  -3  -3 -10 11780.8 1211.88  35
   3  -3  10 11475.9 1077.59  15
   3   3  10 12571.6 1192.03  26
  -3  -3 -10 12978.1 1210.07  14
  -3  -3 -11 774.114 361.830   5
   3  -3  11 1349.26 407.293  33
  -3   3 -11 693.318 278.047   5
  -3  -3 -11 1717.43 512.332  35
   3   3  11 931.478 387.589  26
  -3  -3 -11 695.330 297.591  14
   3   3  11 1553.27 498.469  33
  -3   4  12 197.029 150.285  12
   3  -4 -12 37.7929 117.719  19
  -3  -4  12-282.456 275.956  30
   3   4 -12 362.236 221.537  29
   3   4 -12-76.1138 255.595  28
  -3   4  12-168.427 281.580  15
  -3  -4  11 4497.54 712.692   6
  -3   4  11 5352.00 775.154  12
   3   4 -11 4110.08 653.605  35
   3  -4 -11 4559.67 713.033  19
   3  -4 -11 3793.78 562.176  35
  -3   4  11 5096.43 725.674  17
  -3  -4  11 5129.20 826.050  30
   3   4 -11 4824.66 819.125  29
   3   4 -11 5658.52 806.842  28
  -3   4  11 4601.65 805.726  15
  -3   4  10 20123.6 1555.32  11
   3  -4 -10 19040.1 1418.27  35
   3   4 -10 20443.3 1465.92  35
   3   4 -10 18764.3 1548.25  29
   3  -4 -10 20737.8 1595.38  19
  -3   4  10 19911.1 1572.24  30
  -3  -4  10 19910.2 1756.69  30
  -3   4  10 19716.5 1558.56  17
   3   4 -10 19250.5 1562.49  28
  -3   4  10 19167.2 1558.55  15
  -3  -4  10 16414.3 1356.04  15
  -3  -4  10 19380.0 1598.25   6
   3  -4  -9 17014.9 1524.19  19
   3  -4  -9 13262.5 1351.82  35
  -3  -4   9 16918.9 1622.91  32
   3   4  -9 15199.6 1549.27  29
  -3   4   9 15575.7 1457.21  11
  -3   4   9 16553.6 1582.43  30
  -3  -4   9 15717.4 1632.46  30
  -3   4   9 15545.7 1449.29  17
   3   4  -9 15522.8 1524.43  28
  -3   4   9 14550.3 1511.15  15
  -3  -4   9 13212.3 1367.18  15
  -3  -4   9 15203.5 1555.58   6
   3   4  -9 16323.0 1461.87  35
  -3  -4   8 5910.30 984.269   6
  -3   4   8 5086.39 852.993  17
  -3   4   8 4545.41 999.155  11
   3  -4  -8 3613.52 851.292  21
   3   4  -8 5141.49 1014.78  21
   3  -4  -8 6783.39 1009.74  35
  -3  -4   8 6309.86 1149.31  30
   3   4  -8 6120.47 1062.79  29
  -3  -4   8 5373.31 1075.82  32
  -3  -4   8 4769.40 957.310   1
   3   4  -8 4513.21 859.436  28
  -3   4   8 6144.29 981.596  15
   3   4  -8 5113.70 1040.96  35
  -3  -4   8 6732.24 1106.99  25
   3  -4  -8 5419.85 1218.60  24
  -3   4   8 6986.76 1078.01  30
  -3  -4   7 15427.7 1437.26  18
  -3   4   7 19266.4 1897.12  22
   3  -4  -7 19657.9 1811.49  21
   3   4  -7 18838.1 1832.96  21
   3   4  -7 19118.8 1737.42  35
  -3   4   7 22105.7 1840.04  30
  -3  -4   7 21206.3 1781.19  32
   3   4  -7 19599.4 1652.99  29
  -3  -4   7 20376.8 1839.14  30
   3  -4  -7 20388.5 1871.29   4
  -3   4   7 17915.4 1628.33  17
  -3  -4   7 18601.1 1766.66   1
   3   4  -7 18075.7 1642.44  28
  -3   4   7 17558.0 1697.28  15
  -3  -4   7 19445.1 1865.94  25
  -3   4   7 18937.4 1637.36  11
  -3  -4   7 19649.4 1805.21   6
   3   4  -7 17220.9 1623.78  24
   3   4  -7 13718.2 1410.29  13
  -3  -4   6 88111.5 3725.86  31
  -3   4   6 97564.3 3910.77  22
   3  -4  -6 100590. 3914.44  21
   3   4  -6 99292.5 3850.94  21
  -3   4   6 97976.8 3540.93  11
   3   4  -6 99837.6 3539.23  29
  -3  -4   6 98272.2 3838.25  32
  -3  -4   6 87800.1 3368.72  18
  -3   4   6 96824.5 3837.35  30
  -3  -4   6 99702.2 3938.75  30
  -3   4   6 95886.2 3548.89  17
   3   4  -6 95883.1 3569.71  28
  -3  -4   6 94884.2 3809.09   1
  -3   4   6 84288.1 3496.15  15
   3  -4  -6 105397. 4022.41   4
  -3  -4   6 101319. 4066.89  25
  -3  -4   6 96483.5 3782.19   6
   3   4  -6 97331.2 3711.45  24
   3   4  -6 78151.4 3215.14  13
  -3   4   5 34487.8 2179.30  22
   3  -4  -5 27350.8 1825.03   3
   3  -4  -5 34354.1 2191.28  21
   3   4  -5 36073.0 2147.28  21
  -3   4   5 31940.2 2006.84  11
  -3  -4   5 32051.5 2123.42  32
  -3  -4   5 32098.2 2201.79  31
  -3  -4   5 32026.4 1965.52  18
  -3   4   5 34462.2 2261.42  30
  -3  -4   5 33376.3 2276.58  30
  -3   4   5 34148.4 2091.69  17
  -3  -4   5 33963.2 2073.76   9
   3  -4  -5 38228.8 2234.46   4
   3   4  -5 33432.2 2029.59  29
   3   4  -5 34222.7 2064.97  28
  -3  -4   5 35074.7 2182.21   1
  -3  -4   5 36107.4 2324.85  25
  -3  -4   5 35194.8 2200.53   6
   3   4  -5 34423.6 2129.23  24
   3  -4  -4 27120.3 1695.63   3
  -3   4   4 26958.3 1842.76  22
   3  -4  -4 27045.6 1847.14  21
   3   4  -4 28298.4 1777.89  21
   3  -4  -4 29649.8 1849.76   4
  -3  -4   4 26947.1 1792.33   1
   3   4  -4 25557.6 1719.41  24
   3   4  -4 29224.6 1702.71  23
  -3   4   3 51379.3 2372.48  22
   3  -4  -3 55775.2 2561.41  21
   3   4  -3 50582.1 2176.67  21
   3  -4  -3 57568.9 2400.80   4
  -3  -4   3 48602.5 2295.04   1
   3   4  -3 48759.6 2264.36  24
   3   4  -3 54440.2 2261.29  23
   3  -4  -3 49927.5 2177.50   3
  -3   4   2 67172.7 2583.77  22
   3   4  -2 68961.1 2299.05  21
  -3  -4   2 70846.2 2689.78   1
   3  -4  -2 71692.4 2507.26   3
   3   4  -2 68253.7 2632.23  24
   3   4  -2 73905.8 2610.04  23
  -3   4   1 226855. 4573.76  22
   3  -4  -1 233967. 4460.50   3
   3   4  -1 221669. 4647.03  24
   3   4  -1 235634. 4666.94  23
  -3  -4   1 228940. 4738.49   1
  -3  -4   0 110697. 2779.21   3
  -3   4   0 121519. 3250.65  22
  -3  -4   0 115793. 3367.70   1
   3  -4   0 120793. 3229.73   3
   3   4   0 117814. 3333.99  24
   3   4   0 119484. 3344.38  23
  -3   4  -1 138749. 3330.14  22
  -3  -4  -1 142057. 3426.85   3
  -3  -4  -1 148367. 3863.70   1
   3  -4   1 149717. 3735.52   3
  -3   4  -1 150202. 3624.19   2
   3   4   1 145938. 3679.06  24
   3   4   1 146614. 3808.41  23
   3   4   2 29537.5 1586.35  22
  -3  -4  -2 27894.7 1656.35   3
  -3  -4  -2 27671.1 1769.98   1
  -3   4  -2 28298.9 1680.00   2
   3   4   2 28218.6 1608.64  24
   3   4   2 26935.1 1710.27  23
  -3  -4  -3 109029. 3557.38   3
  -3   4  -3 109766. 3567.82   2
   3  -4   3 111216. 3373.21  25
  -3  -4  -3 107064. 3663.98   1
   3   4   3 100342. 3419.11  23
  -3   4  -4 24872.9 1719.00  12
  -3  -4  -4 24962.9 1805.51   5
  -3   4  -4 24702.8 1773.89  20
   3   4   4 20237.0 1617.51  33
  -3  -4  -4 24041.4 1871.35  19
  -3  -4  -4 27566.5 1997.10   2
  -3   4  -4 26212.9 1820.94  16
  -3   4  -4 23618.9 1872.50  27
  -3   4  -4 25707.7 1951.36  10
  -3   4  -4 29085.2 1982.63   2
   3   4   4 25682.1 1900.02  26
   3  -4   4 22595.3 1703.21  25
  -3  -4  -4 20370.3 1722.30  35
   3   4   4 26407.1 1853.85  23
   3   4   5 73141.7 3310.73  23
  -3   4  -5 73267.2 3088.24  12
   3   4   5 70680.6 3120.55  33
  -3  -4  -5 71469.4 3177.61   5
  -3  -4  -5 70831.3 3301.19  19
  -3   4  -5 75084.2 3341.32  10
  -3  -4  -5 62790.6 3086.90  35
  -3  -4  -5 79000.8 3540.94   2
  -3   4  -5 61174.5 3115.71  29
  -3   4  -5 76725.2 3224.48  16
  -3   4  -5 78792.2 3508.85   2
   3   4   5 76937.7 3382.16  26
   3  -4   5 58595.7 2980.22  25
   3   4   6 1029.12 597.428  23
  -3   4  -6-322.751 299.184   2
  -3  -4  -6 412.180 348.682   5
   3   4   6 64.2532 392.742  33
  -3  -4  -6-375.211 657.017  19
  -3   4  -6 1112.96 480.360  10
  -3   4  -6-159.172 394.090  29
  -3   4  -6 62.4896 247.462  16
   3   4   6 424.597 555.873  26
   3  -4   6-458.220 467.966  25
  -3  -4  -6-465.402 414.247  35
  -3  -4  -6-318.344 535.900   2
   3   4   7 24533.0 2120.16  23
  -3  -4  -7 28425.6 2127.44  19
  -3  -4  -7 28498.1 2258.98  35
  -3  -4  -7 28325.1 2059.32   5
   3   4   7 29701.1 2209.26  33
  -3   4  -7 29939.0 2287.66  29
  -3   4  -7 27180.8 2049.54  10
  -3  -4  -7 28311.5 2422.55   2
  -3   4  -7 27157.2 2332.69   2
   3   4   7 28833.8 2169.16  26
   3   4   7 23238.6 2158.04  25
   3  -4   7 23961.0 2102.59  25
  -3  -4  -8 49683.5 2663.85   5
  -3   4  -8 53681.1 2730.88  10
   3   4   8 51482.6 2697.17  33
  -3  -4  -8 53956.9 2714.02  19
  -3   4  -8 52635.3 2941.08  29
   3   4   8 52263.5 2806.74  26
  -3  -4  -8 49335.6 2715.97  35
  -3  -4  -9 840.950 533.905   5
   3   4   9 1509.25 541.685  33
  -3  -4  -9 1145.45 534.193  19
  -3   4  -9 2588.82 685.127  10
  -3   4  -9 1024.63 673.061  29
  -3  -4  -9 1928.56 636.148  35
   3  -4   9 3078.40 670.549  15
   3   4   9 2394.18 602.415  26
  -3   4 -10 7212.85 769.285  10
  -3  -4 -10 12840.8 1092.04   5
  -3  -4 -10 12713.6 1166.00  35
  -3   4 -10 11133.3 979.632   5
   3   4  10 11223.5 1091.88  33
   3  -4  10 8693.76 865.848  15
   3   4  10 12224.6 1175.57  26
  -3  -4 -10 11983.4 1142.42  14
   3   4  11 7711.95 708.902  33
   3  -4  11 7496.64 669.805  33
   3   4  11 8360.05 727.734  26
  -3  -4 -11 7391.97 675.545  14
  -3   5  11 15571.5 1119.96  12
   3  -5 -11 14316.8 1103.78  19
  -3  -5  11 13594.8 1165.33  30
   3   5 -11 13491.3 1043.13  29
  -3   5  11 12887.6 952.466  16
   3   5 -11 14727.0 1093.55  28
  -3   5  11 11376.0 932.524  15
  -3  -5  11 13128.3 1087.93   6
  -3   5  10 10683.4 1153.97  12
   3   5 -10 11693.7 1139.15  29
   3  -5 -10 11588.2 1182.08  19
  -3  -5  10 10538.2 1213.75  30
  -3   5  10 11159.6 1079.24  17
   3   5 -10 11886.1 1138.79  28
  -3   5  10 11035.3 1131.87  15
  -3  -5  10 9331.34 1103.80   6
  -3  -5   9-269.763 319.887   6
  -3   5   9-242.991 251.193  30
  -3  -5   9 212.055 628.351  30
  -3   5   9 186.037 401.040  11
   3  -5  -9 147.034 531.130  19
  -3   5   9 186.256 278.999  17
   3   5  -9-151.652 543.563  29
  -3  -5   9-221.857 225.151  32
   3   5  -9 257.999 438.578  28
  -3   5   9 128.446 263.693  15
  -3  -5   9-568.677 336.216  15
  -3   5   9 211.779 303.537  12
  -3  -5   8 1399.08 748.135   6
  -3   5   8 1134.63 672.045  12
  -3   5   8 311.939 347.825  11
   3  -5  -8 362.626 569.655  19
  -3   5   8 284.832 277.883  17
  -3  -5   8 572.628 742.718  30
   3   5  -8 479.406 544.894  29
   3   5  -8 143.173 220.573  28
  -3  -5   8 2171.41 504.058  32
  -3   5   8 62.0765 615.711  15
  -3   5   8-509.124 644.626  30
   3   5  -8 890.561 369.003  13
  -3   5   7 10769.7 1278.63  12
  -3   5   7 10833.7 1382.98  22
   3  -5  -7 10064.5 1436.93  21
  -3   5   7 10597.5 1258.58  11
  -3  -5   7 11040.0 1431.08  32
  -3   5   7 11705.2 1496.80  30
   3  -5  -7 11661.9 1462.40   4
  -3  -5   7 9477.01 1378.98  30
  -3   5   7 10739.7 1320.37  17
   3   5  -7 9005.36 1277.98  21
   3   5  -7 10953.6 1196.20  29
   3  -5  -7 13762.8 1425.73  19
   3   5  -7 10057.8 1229.57  28
  -3   5   7 10388.8 1264.28  15
  -3  -5   7 8926.07 1296.83   1
  -3  -5   7 9798.29 1412.15  25
  -3  -5   7 10971.0 1436.87   6
   3   5  -7 8816.76 1115.85  13
   3   5  -7 7174.86 1094.74  24
   3   5  -6 2779.57 698.430  13
  -3  -5   6 3550.08 936.001   6
  -3   5   6 3865.65 886.117  22
   3  -5  -6 4469.99 1025.16  21
  -3   5   6 4890.70 835.701  12
  -3   5   6 3969.79 759.251  11
   3   5  -6 3037.38 719.231  21
  -3  -5   6 3330.87 710.012  32
  -3  -5   6 4403.80 804.320  18
  -3  -5   6 2917.27 848.706  31
  -3  -5   6 3714.15 774.065   1
  -3   5   6 4599.60 891.878  30
  -3   5   6 5335.69 896.199  17
  -3  -5   6 3491.12 935.810  30
   3   5  -6 4031.95 879.568  29
   3   5  -6 3647.65 948.362  28
   3  -5  -6 4195.80 857.728   4
  -3   5   6 4032.87 893.752  15
  -3  -5   6 3548.03 847.752  25
   3   5  -6 5939.72 1068.19  24
   3   5  -5 7651.32 996.813  13
  -3  -5   5 8190.49 1168.38  32
  -3   5   5 10202.0 1266.97  22
   3  -5  -5 10768.9 1301.16   3
  -3   5   5 8480.50 1095.26  12
   3  -5  -5 8455.80 1214.44  21
   3   5  -5 10185.6 1198.36  21
  -3   5   5 9800.73 1182.31  11
  -3  -5   5 9607.51 1171.42   1
  -3  -5   5 9190.41 1072.13  18
  -3   5   5 10319.6 1272.14  30
  -3  -5   5 11114.8 1238.54   9
   3  -5  -5 12638.2 1366.24   4
  -3   5   5 10300.1 1134.61  17
   3   5  -5 10420.0 1194.67  28
  -3  -5   5 7921.46 1216.42  30
   3   5  -5 10992.6 1201.51  29
  -3  -5   5 8973.35 1391.02  31
  -3   5   5 7794.60 1071.21  15
   3   5  -5 8215.37 1187.28  26
  -3  -5   5 9920.28 1303.63   6
   3   5  -5 9875.56 1214.30  24
   3   5  -4 2008.54 685.541  23
  -3   5   4 2322.90 648.055  22
  -3  -5   4 2328.64 586.479   6
   3  -5  -4 1376.23 527.686  21
  -3   5   4 1554.03 512.245  12
   3   5  -4 1176.79 550.809  21
   3  -5  -4 1624.30 631.219   3
  -3   5   4 1928.87 617.263  17
  -3  -5   4 2098.39 658.172  31
  -3   5   4 1749.91 777.182  30
  -3  -5   4 1254.98 533.240  30
  -3  -5   4 983.243 452.469   9
   3   5  -4 3975.87 704.417  29
  -3  -5   4 2195.47 601.510   1
   3   5  -4 1450.76 552.602  28
   3  -5  -4 2034.70 624.788   4
  -3  -5   4 2311.34 700.133  32
  -3   5   4 999.640 597.966  15
   3   5  -4 1708.27 505.737  26
  -3   5   4 1593.72 487.193  11
   3   5  -4 1972.21 602.436  24
  -3   5   3 30764.5 2091.43  30
  -3   5   3 33022.2 2092.27  22
  -3   5   3 31284.2 1959.15  12
   3  -5  -3 34783.6 2198.40  21
  -3   5   3 31331.9 1945.35  11
  -3  -5   3 31904.3 2070.88  34
   3  -5  -3 39256.3 2179.14   4
  -3  -5   3 30703.0 2057.49  32
  -3  -5   3 30349.4 2115.11  31
  -3  -5   3 30414.5 1928.41   9
  -3   5   3 30551.9 2015.78  16
   3   5  -3 30210.9 1949.17  28
  -3  -5   3 37256.0 2171.02   1
   3   5  -3 31767.5 2006.48  24
  -3  -5   3 32746.8 2177.23   6
   3  -5  -3 34693.3 2089.76   3
   3   5  -3 35362.5 1943.46  23
  -3   5   2 11362.9 1154.32  22
   3  -5  -2 12129.9 1108.38   4
  -3   5   2 10486.0 1126.90  16
   3  -5  -2 10069.6 1084.83   3
   3   5  -2 11280.9 1207.57  24
  -3  -5   2 11170.2 1205.15   1
   3   5  -2 11138.3 1096.03  23
  -3   5   1 25715.0 1684.08  22
  -3  -5   1 26656.4 1791.09   1
   3  -5  -1 25484.1 1703.26   3
   3   5  -1 23637.7 1684.32  24
   3   5  -1 25964.4 1673.98  23
   3   5   0 376.010 220.573  23
  -3   5   0-112.770 244.115  22
   3  -5   0 280.229 343.717   3
  -3  -5   0 49.6306 472.950   1
   3   5   0 1126.60 580.163  24
   3   5   1 1297.05 445.217  23
  -3   5  -1 720.653 282.882  22
  -3   5  -1 1945.39 516.182  12
   3  -5   1 998.720 362.599   3
  -3  -5  -1 1171.17 372.850   3
  -3  -5  -1 779.009 444.091   1
  -3  -5  -1 1237.83 624.649  19
  -3   5  -1 561.294 416.743  16
   3   5   1 1720.18 484.654  24
   3   5   2 3424.03 783.854  23
   3   5   2 3509.09 664.305  22
  -3   5  -2 3296.25 611.451  12
   3  -5   2 3476.76 677.480   3
  -3   5  -2 4538.38 811.260  20
  -3  -5  -2 5066.38 972.853  34
  -3  -5  -2 2946.34 587.175   3
  -3   5  -2 3382.74 645.377   2
  -3  -5  -2 3420.99 854.194  19
  -3  -5  -2 2412.93 618.273  31
  -3   5  -2 1997.46 524.593  10
  -3   5  -2 3214.35 745.771  16
  -3   5  -2 2226.59 613.994  27
  -3  -5  -2 4120.63 881.789   1
   3   5   2 3220.29 731.748  26
  -3   5  -3 38552.3 2194.01  12
  -3  -5  -3 41314.5 2417.74   3
  -3  -5  -3 39043.7 2290.57   5
  -3   5  -3 36146.8 2148.91  16
  -3  -5  -3 34917.3 2296.97  34
   3   5   3 29598.5 2011.88  33
  -3  -5  -3 35698.8 2273.08  19
  -3   5  -3 38375.5 2239.40  20
  -3   5  -3 36979.0 2388.82  27
  -3  -5  -3 35531.2 2263.13  31
  -3   5  -3 24304.5 1738.39   7
  -3   5  -3 36449.6 2283.26  10
   3   5   3 37574.9 2314.25  26
  -3   5  -3 41625.7 2359.42   2
   3   5   3 38011.9 2319.53  23
  -3   5  -4 164058. 4582.79  12
  -3  -5  -4 173653. 5204.18   3
  -3  -5  -4 164367. 4838.96   5
  -3  -5  -4 155866. 4875.01  19
  -3   5  -4 164993. 4970.77  10
  -3  -5  -4 151557. 4692.84  31
  -3  -5  -4 144477. 4588.99  34
  -3   5  -4 159735. 4642.99  16
  -3   5  -4 159328. 4975.57  27
   3   5   4 168673. 5009.09  26
   3   5   4 155292. 4650.79  33
  -3   5  -4 172458. 5125.22   2
   3   5   4 161785. 4865.36  23
   3   5   5 19965.3 1878.43  23
  -3   5  -5 19246.4 1698.45  12
  -3  -5  -5 17022.5 1582.22  35
   3   5   5 18209.2 1687.77  33
  -3  -5  -5 19227.8 1832.82  19
  -3   5  -5 21111.6 1774.87  10
  -3  -5  -5 15907.7 1549.83  31
  -3   5  -5 19380.9 1667.73  16
  -3   5  -5 19000.4 1797.84  27
  -3  -5  -5 19784.1 1681.49   5
   3   5   5 20365.4 1787.96  26
  -3  -5  -5 19750.2 1907.73   2
  -3   5  -5 20145.1 1965.64   2
   3  -5   5 17546.7 1810.15  25
   3   5   6 603.096 344.422  23
  -3  -5  -6 257.569 381.672  35
  -3  -5  -6 1551.15 617.095   5
  -3   5  -6 975.031 476.820   2
  -3  -5  -6 1261.47 500.330  19
   3   5   6 307.685 391.219  33
  -3  -5  -6 607.216 497.096  31
  -3   5  -6 348.103 307.843  29
  -3   5  -6 1315.71 679.195  16
   3   5   6 1028.03 513.845  26
  -3   5  -6 1827.89 789.913  10
  -3  -5  -6 989.462 446.878   2
  -3  -5  -7 6846.96 1132.25  35
   3   5   7 7466.82 1154.53  33
  -3  -5  -7 6943.02 1014.23   5
  -3  -5  -7 7372.85 1148.42  19
  -3   5  -7 6141.93 1047.84  10
  -3   5  -7 5749.13 953.494  29
   3   5   7 7949.42 1074.17  26
  -3  -5  -8 980.854 406.563   5
   3   5   8 230.588 492.970  33
  -3  -5  -8 581.402 380.580  19
  -3   5  -8 378.726 326.376  10
  -3   5  -8 533.620 562.814  29
   3   5   8 95.2013 419.313  27
   3   5   8 604.310 448.674  26
  -3  -5  -8 1131.03 548.876  35
  -3  -5  -9 1211.13 511.172  35
  -3  -5  -9 3217.00 658.569   5
  -3  -5  -9 1928.64 649.067  19
  -3   5  -9 2250.26 568.412  10
   3  -5   9 2259.02 527.761  15
   3   5   9 1842.97 612.379  26
   3   5   9 2865.94 768.542  33
  -3   5 -10 1822.64 349.871  10
   3   5  10 1818.54 465.096  26
   3   5  10 1688.08 402.769  33
  -3  -5 -10 1251.44 456.219  14
   3  -6 -11 3923.17 539.595  19
   3  -6 -11 4053.24 553.620  31
  -3  -6  11 4359.29 588.225  30
   3   6 -11 5178.31 595.885  29
  -3   6  11 3461.43 423.975  16
   3   6 -11 4880.78 564.650  28
  -3   6  11 2805.40 384.587  15
  -3  -6  11 4498.90 512.901   6
  -3  -6  10 412.935 307.946   6
  -3   6  10 666.285 462.218  12
   3  -6 -10 3.51928 303.800  19
  -3  -6  10-18.4188 475.268  30
   3   6 -10 429.861 376.510  29
  -3   6  10 608.511 405.850  16
   3   6 -10 178.901 385.880  28
  -3   6  10-189.781 262.245  15
  -3   6   9 8549.87 1078.84  12
   3  -6  -9 7082.81 988.895  19
  -3  -6   9 6161.04 818.173  32
  -3  -6   9 7841.81 1100.56  30
   3   6  -9 7165.83 938.457  29
   3   6  -9 6932.58 933.289  28
  -3   6   9 7196.56 915.018  15
  -3  -6   9 6801.47 933.039   6
  -3   6   8 8022.19 1113.13  12
   3  -6  -8 7581.79 1067.89  19
  -3  -6   8 7476.72 1147.41  30
   3   6  -8 5670.57 932.596  29
  -3  -6   8 7340.56 1028.50  32
   3   6  -8 6483.21 988.732  28
  -3   6   8 6136.61 1028.32  15
  -3  -6   8 7379.70 1133.37   6
   3   6  -8 6942.65 995.871  13
  -3   6   7 36958.4 2302.35  12
  -3   6   7 33512.7 2136.26  11
  -3   6   7 31405.5 2086.97  17
  -3  -6   7 33377.4 2327.87  30
   3  -6  -7 36935.1 2312.64  19
   3   6  -7 33805.5 2156.62  29
   3   6  -7 40090.4 2394.63  28
  -3   6   7 34178.6 2300.48  15
  -3  -6   7 33285.8 2269.57  32
  -3  -6   7 34111.9 2311.98   6
   3   6  -7 33247.8 2151.18  13
   3   6  -6-157.553 422.258  13
  -3  -6   6-562.265 481.146   6
  -3   6   6 306.758 378.278  22
  -3   6   6 28.6392 531.542  12
   3  -6  -6-766.792 666.536  21
  -3   6   6 638.169 431.657  11
  -3  -6   6 60.4954 284.195  32
   3  -6  -6-614.976 595.205  19
  -3  -6   6 419.522 423.864  31
  -3   6   6 198.754 521.674  17
   3   6  -6-375.189 585.918  29
   3   6  -6-250.339 726.187  28
   3  -6  -6-509.130 298.866   4
  -3   6   6 734.378 383.534  15
   3   6  -6-305.743 432.484  24
  -3  -6   6-28.5259 530.956  30
   3  -6  -5 121468. 4621.15   3
  -3   6   5 134010. 4817.80  22
  -3   6   5 139983. 4481.41  12
   3  -6  -5 134183. 4831.99  21
  -3   6   5 135313. 4250.16  11
   3  -6  -5 108002. 3767.62  19
  -3  -6   5 137909. 4720.22  31
   3  -6  -5 137219. 4747.62   4
  -3   6   5 144740. 4391.58  17
  -3  -6   5 141248. 4667.17  30
  -3  -6   5 132036. 4531.04  32
   3   6  -5 148531. 4476.55  29
   3   6  -5 140037. 4465.19  28
  -3   6   5 140745. 4712.61  15
   3   6  -5 140067. 4761.60  26
  -3  -6   5 129948. 4667.26   1
  -3  -6   5 134203. 4583.05   6
   3   6  -5 137218. 4760.12  24
   3   6  -5 104645. 3883.13  13
   3  -6  -4 26985.7 2098.67   3
  -3   6   4 40478.4 2598.30  22
  -3   6   4 39115.8 2343.23  12
   3  -6  -4 41399.1 2612.54  21
  -3   6   4 37986.9 2232.13  11
  -3  -6   4 40138.9 2468.03  32
  -3  -6   4 33970.2 2151.20  18
   3  -6  -4 40795.3 2446.59   4
  -3  -6   4 31482.9 2231.93  30
  -3  -6   4 40421.9 2373.59   9
  -3  -6   4 39542.6 2535.13  31
   3   6  -4 41266.8 2322.74  29
  -3   6   4 38652.7 2372.90  16
   3   6  -4 39985.0 2377.50  28
  -3   6   4 34959.0 2353.96  15
   3   6  -4 35667.2 2227.19  27
   3   6  -4 41314.7 2617.86  26
  -3  -6   4 31328.3 2214.05   1
   3   6  -4 39437.1 2550.44  24
  -3  -6   4 38803.0 2508.99   6
  -3   6   3 10738.2 1409.03  22
  -3   6   3 9506.69 1200.60  12
   3  -6  -3 11769.9 1388.49  21
   3   6  -3 9875.17 1227.58  28
  -3  -6   3 10150.3 1279.21  34
  -3  -6   3 10873.7 1380.90  32
  -3  -6   3 12270.4 1391.21  31
  -3  -6   3 11699.3 1258.34   9
  -3   6   3 10242.1 1225.08  16
   3  -6  -3 11836.3 1225.91   4
   3   6  -3 10131.7 1243.20  27
  -3   6   3 7801.48 1122.02  15
   3   6  -3 9807.18 1280.05  26
   3   6  -3 10363.8 1270.36  24
  -3  -6   3 9314.12 1219.46   6
   3  -6  -3 8652.12 1119.47   3
  -3  -6   3 8251.22 1171.99   1
  -3   6   2 80657.7 3423.93  22
  -3   6   2 76029.2 3154.79  12
  -3  -6   2 63279.7 2960.32   1
  -3  -6   2 76090.4 3285.83  34
  -3  -6   2 70006.1 3323.83  19
  -3  -6   2 73809.1 3362.40  32
  -3  -6   2 75115.9 3354.96  31
  -3  -6   2 77505.3 3201.76   9
  -3   6   2 74229.1 3145.39  16
  -3   6   2 64361.5 3091.03  15
   3   6  -2 76721.8 3103.44  27
   3   6  -2 74972.7 3385.00  26
   3   6  -2 74430.8 3228.69  24
   3  -6  -2 65455.8 3059.57   3
  -3  -6   2 77382.8 3416.84   6
   3   6  -2 78433.3 3062.19  23
  -3   6   1 6550.72 1023.24  22
  -3   6   1 6523.53 947.568  12
  -3  -6   1 6839.56 984.938   6
  -3  -6   1 6090.01 927.698  34
  -3   6   1 7870.45 1058.16  20
  -3  -6   1 7118.96 1209.23  19
  -3  -6   1 5979.10 923.563  32
  -3  -6   1 6752.48 967.889  31
  -3   6   1 8404.05 1056.38  16
  -3  -6   1 5694.06 844.491   1
   3   6  -1 6631.77 1010.63  27
   3   6  -1 7250.01 1184.88  26
   3  -6  -1 8219.77 1047.96   3
   3   6  -1 8427.18 1124.48  24
   3   6  -1 6971.28 1010.64  23
  -3   6   0 61413.6 2791.89  12
  -3   6   0 64726.6 2990.52  22
  -3  -6   0 61160.4 2904.39  34
  -3  -6   0 64779.0 3099.77  19
  -3  -6   0 48272.0 2698.99  32
  -3  -6   0 62430.7 2951.76  31
  -3  -6   0 52441.5 2640.30   1
  -3   6   0 64559.5 2799.61  20
  -3   6   0 62183.9 2838.98  16
   3   6   0 67924.2 2918.98  27
  -3   6   0 51832.9 2546.03   7
   3   6   0 62845.0 3131.51  26
   3  -6   0 65483.7 3043.15   3
   3   6   0 63552.2 2985.89  24
   3   6   0 71429.3 3011.47  23
   3   6   1-173.452 628.265  23
   3   6   1-65.2495 175.201  22
  -3   6  -1 697.305 713.574  22
  -3   6  -1 50.4946 106.552  12
  -3   6  -1 1178.35 433.025  10
   3   6   1 770.851 691.685  33
  -3  -6  -1 348.748 482.036  19
   3  -6   1 746.212 364.946   3
  -3  -6  -1 439.868 662.679  31
  -3   6  -1 1289.33 636.731  20
  -3   6  -1 386.973 266.061  16
  -3  -6  -1 70.9815 201.396  34
  -3   6  -1 2352.82 666.390  27
   3   6   1 437.850 311.525  27
  -3   6  -1 1392.70 622.899   7
   3   6   1 941.391 612.754  26
  -3  -6  -1-212.956 441.461   1
  -3   6  -2 10494.3 1146.97  12
   3   6   2 8164.85 1045.56  22
  -3   6  -2 12557.6 1424.08  20
  -3  -6  -2 13394.9 1428.29   3
  -3  -6  -2 12317.6 1473.52  34
   3   6   2 10994.8 1310.16  33
  -3  -6  -2 14452.0 1589.52  19
  -3  -6  -2 12086.3 1380.07  31
  -3   6  -2 11575.8 1256.16  16
  -3   6  -2 10031.3 1213.86  10
  -3   6  -2 11246.6 1325.82  27
   3   6   2 11134.9 1195.69  27
  -3   6  -2 11218.3 1246.74   7
   3   6   2 13108.0 1459.43  26
   3  -6   2 11697.3 1325.49   3
  -3  -6  -2 9399.69 1277.37   1
   3   6   2 12137.4 1360.23  23
  -3   6  -3 85720.9 3389.26  12
  -3  -6  -3 86067.3 3707.54   3
  -3  -6  -3 91284.5 3736.09  34
   3   6   3 86483.7 3585.08  33
  -3  -6  -3 85906.8 3606.34  19
  -3   6  -3 91171.7 3724.07  10
  -3  -6  -3 88727.1 3700.29  31
  -3   6  -3 88795.6 3490.88  16
  -3   6  -3 87622.5 3761.77  27
  -3   6  -3 80403.7 3266.00   7
   3   6   3 95120.1 3489.35  27
   3   6   3 87629.2 3678.58  26
   3  -6   3 96371.7 3968.04   3
   3   6   3 93689.8 3796.99  23
   3   6   4 470701. 8821.85  23
  -3   6  -4 463661. 7961.38  12
  -3  -6  -4 472372. 8471.69  34
  -3  -6  -4 465627. 8500.42  19
   3   6   4 406314. 7808.53  33
  -3  -6  -4 418362. 8577.20   3
  -3  -6  -4 472985. 8494.15  31
  -3   6  -4 461577. 8045.38  16
  -3   6  -4 450356. 8617.95  27
  -3   6  -4 457513. 7789.94   7
   3   6   4 497968. 8063.64  27
  -3   6  -4 483435. 8774.53  10
   3  -6   4 481985. 9128.55   3
   3   6   4 472882. 8618.99  26
  -3   6  -4 459875. 8913.57   2
   3   6   5 18959.1 1966.10  23
  -3   6  -5 21281.6 1785.55  12
  -3  -6  -5 20075.2 1761.60  34
   3   6   5 23549.5 1918.22  33
  -3  -6  -5 22161.2 1949.86  19
  -3   6  -5 22435.2 1909.61  10
  -3  -6  -5 17724.8 1857.67   2
  -3  -6  -5 19334.0 1717.62  31
  -3   6  -5 22121.3 1810.24  16
  -3   6  -5 20534.4 1926.48  27
   3   6   5 22550.5 1785.28  27
   3  -6   5 21483.4 2122.09   3
   3   6   5 20859.8 1835.64  26
  -3   6  -5 19524.3 1960.84   2
  -3  -6  -6 1014.85 695.325  31
   3   6   6 1122.84 569.758  33
  -3  -6  -6 755.032 374.951  19
  -3   6  -6-568.673 373.885  10
  -3   6  -6 511.754 530.708  16
   3   6   6 644.512 578.538  27
   3   6   6 599.302 345.101  26
  -3  -6  -7 7488.55 1129.57  19
  -3   6  -7 6559.75 941.893  10
   3  -6   7 7726.24 973.482  30
   3   6   7 7307.90 961.275  27
   3   6   7 6835.20 1000.37  26
   3   6   7 6892.19 1086.73  33
   3   6   8 1120.34 666.235  33
  -3  -6  -8 1846.35 631.709  19
  -3   6  -8 1298.94 596.337  10
   3   6   8 1146.15 438.461  27
   3   6   8 1453.33 574.388  26
   3   6   9 5628.20 813.523  33
  -3  -6  -9 4762.00 754.799  19
  -3   6  -9 3766.61 636.749  10
   3   6   9 5093.54 744.302  26
   3  -6   9 4560.54 615.757  15
  -3  -6  -9 4660.02 737.946  14
   3   6  10-17.4222 106.058  33
   3   6  10 29.8692 187.646  26
  -3  -6 -10-62.7685 195.720  14
   3  -7 -10 8014.80 752.886  19
   3  -7 -10 5674.22 575.600  34
   3  -7 -10 7844.92 766.718  31
  -3  -7  10 8142.22 834.740  30
   3   7 -10 8437.98 817.125  29
  -3   7  10 7772.67 699.855  16
   3   7 -10 8544.59 798.859  28
  -3   7  10 6354.82 637.753  15
  -3  -7  10 8007.40 796.368   6
  -3  -7   9-45.9722 362.454   6
  -3   7   9-15.5388 142.166  12
  -3  -7   9-111.606 131.210  32
   3  -7  -9-487.572 244.955  19
   3  -7  -9-434.059 464.486  31
  -3  -7   9 405.958 342.114  30
   3   7  -9 115.179 412.144  29
  -3   7   9 133.256 241.811  16
   3   7  -9 203.672 472.424  28
  -3   7   9-131.486 335.461  15
  -3   7   8 31736.4 1889.51  12
  -3  -7   8 31166.0 1972.55  32
   3  -7  -8 33772.3 1974.76  19
   3   7  -8 31996.1 1888.97  29
  -3   7   8 29584.6 1857.71  16
  -3  -7   8 30751.8 2039.70  30
   3   7  -8 30507.4 1856.97  28
  -3   7   8 28784.3 1873.71  15
  -3  -7   8 30737.2 1982.86   6
   3   7  -8 31536.6 1859.69  13
  -3   7   7 97353.2 3437.39  12
  -3  -7   7 86899.5 3516.82  32
   3  -7  -7 98870.8 3447.69  19
  -3  -7   7 88536.7 3514.67  30
   3   7  -7 95012.3 3365.11  29
  -3   7   7 89524.2 3416.45  16
   3   7  -7 88828.8 3347.10  28
  -3   7   7 84501.7 3434.94  15
  -3  -7   7 87881.3 3547.98   6
   3   7  -7 93908.1 3391.76  13
  -3   7   6 76491.9 3218.72  12
  -3  -7   6 68339.8 3242.26  32
   3  -7  -6 73374.3 3082.06  19
  -3  -7   6 71023.4 3266.52  30
  -3   7   6 72071.2 3212.16  16
   3   7  -6 73331.2 3091.27  29
   3   7  -6 70630.1 3124.51  28
  -3   7   6 72550.7 3302.35  15
  -3  -7   6 69183.8 3259.55   6
   3   7  -6 75515.7 3229.28  13
  -3   7   5 33389.4 2175.15  12
  -3   7   5 30576.0 2149.93  16
  -3  -7   5 31333.5 2266.36  32
  -3  -7   5 23684.4 1975.94  31
  -3  -7   5 28822.7 2160.57  30
   3   7  -5 32748.5 2091.20  29
   3   7  -5 30534.8 2120.90  28
  -3   7   5 30127.1 2229.59  15
   3   7  -5 23119.5 1761.14  27
   3   7  -5 28031.8 2182.83  26
  -3  -7   5 30480.9 2246.87   6
   3   7  -5 32619.1 2224.04  13
  -3   7   4 13390.5 1411.02  12
  -3   7   4 10774.1 1467.91  22
   3  -7  -4 11201.3 1474.63  21
   3  -7  -4 10032.8 1347.08   3
  -3  -7   4 14146.3 1480.62  32
  -3  -7   4 15161.8 1582.58  31
   3   7  -4 13473.6 1433.47  28
  -3  -7   4 10663.6 1363.50  30
  -3  -7   4 10490.1 1245.63   9
   3   7  -4 14255.3 1452.30  29
  -3   7   4 11808.6 1333.63  16
  -3   7   4 12913.9 1614.27  15
   3   7  -4 9562.15 1276.75  27
   3   7  -4 12631.9 1581.43  26
   3   7  -4 12203.4 1408.76  24
  -3  -7   4 12379.3 1437.76   6
  -3   7   3 86.7086 386.173  22
  -3  -7   3-38.2993 511.767   6
  -3   7   3-151.292 431.849  12
   3  -7  -3-219.140 336.437  21
  -3  -7   3 1549.04 533.598  34
   3  -7  -3-1125.42 873.155   3
  -3  -7   3 343.556 292.494  32
  -3  -7   3 1612.55 704.831  31
  -3  -7   3-1028.54 542.585   9
   3   7  -3-238.630 492.525  29
  -3   7   3 519.407 498.913  16
   3   7  -3 26.1594 584.402  28
  -3   7   3 276.457 245.098   8
  -3   7   3-433.230 700.032  15
   3   7  -3 72.4710 206.612  27
   3   7  -3 1257.42 612.192  26
   3   7  -3-252.705 281.720  24
  -3   7   2 232947. 5697.24  12
  -3   7   2 222629. 6167.45  22
  -3  -7   2 226375. 6029.41  32
  -3  -7   2 220747. 5896.83  31
  -3  -7   2 234922. 5751.33   9
  -3   7   2 223447. 5674.82  16
   3   7  -2 228408. 5687.17  28
   3   7  -2 234229. 5680.98  27
   3   7  -2 232804. 6148.73  26
  -3  -7   2 216499. 5729.48  34
   3   7  -2 226029. 6035.15  24
   3  -7  -2 221306. 6147.48   3
  -3  -7   2 242859. 6230.23   6
   3   7  -1 29061.2 2201.11  22
  -3   7   1 27047.8 1941.37  12
  -3   7   1 27102.5 2149.02  22
  -3   7   1 20854.6 1711.82  20
  -3  -7   1 29694.4 2161.14  19
  -3  -7   1 26077.2 2042.48  32
   3   7  -1 22991.8 1902.79  33
  -3  -7   1 26948.5 2020.90  31
  -3  -7   1 26133.2 2013.66  34
  -3  -7   1 26356.4 1993.75   9
  -3   7   1 25499.2 1907.98  16
  -3   7   1 23675.5 1791.24   8
   3   7  -1 27058.1 1929.72  27
   3   7  -1 27613.4 2124.63  26
   3  -7  -1 27537.9 2180.59   3
   3   7  -1 27048.3 2125.98  24
  -3  -7   1 25220.3 2010.18   6
   3   7  -1 21645.5 1783.62  23
   3   7   0 2540.10 766.129  23
   3   7   0 6853.56 1143.09  22
  -3   7   0 2885.24 708.118  22
  -3   7   0 5010.76 915.661  12
  -3   7   0 5545.44 1066.04  20
   3  -7   0 4514.89 1029.46   3
  -3  -7   0 4874.77 957.344  34
   3   7   0 4080.42 799.014  33
  -3  -7   0 4227.20 962.809  32
  -3  -7   0 4449.53 940.624  31
  -3  -7   0 6292.26 984.141   6
  -3   7   0 4831.38 881.616  16
  -3  -7   0 4021.45 994.762  19
  -3   7   0 2584.96 723.432  27
   3   7   0 4600.91 958.666  27
  -3   7   0 4912.95 823.857   7
   3   7   0 5340.02 931.729  26
   3   7   1 7466.83 1098.02  23
  -3   7  -1 7615.17 1121.64  12
   3   7   1 6419.65 1101.47  22
   3  -7   1 8722.09 1198.01   3
  -3  -7  -1 7961.06 1106.51  19
  -3  -7  -1 6405.26 1132.69  34
  -3  -7  -1 7437.88 1087.30  31
   3   7   1 4770.86 982.218  33
  -3   7  -1 8232.91 1056.13  16
   3   7   1 6912.47 997.756   8
  -3   7  -1 10021.6 1242.64  27
   3   7   1 8272.88 1151.65  27
  -3   7  -1 8140.40 1065.86   7
   3   7   1 8017.76 1166.04  26
  -3   7  -2 15075.1 1418.45  12
   3   7   2 12791.1 1421.98  22
  -3   7  -2 15499.4 1504.71  10
  -3  -7  -2 14825.8 1605.12  34
   3   7   2 11661.4 1405.14  33
  -3  -7  -2 14863.1 1642.01  19
  -3  -7  -2 15007.0 1611.85  31
  -3   7  -2 15628.5 1511.24  16
  -3   7  -2 16758.0 1714.19  27
   3   7   2 15533.3 1476.81  27
  -3   7  -2 14699.7 1514.72   7
   3   7   2 14571.0 1680.34  26
   3  -7   2 15698.1 1652.96   3
   3   7   2 16285.8 1649.75  23
   3   7   3 45993.7 2820.99  23
  -3   7  -3 49040.0 2666.43  12
   3   7   3 37838.1 2464.71  33
  -3  -7  -3 45370.2 2708.77  19
  -3   7  -3 50885.1 2823.86  10
  -3  -7  -3 46672.5 2696.13  31
  -3   7  -3 47883.2 2622.90  16
  -3  -7  -3 48967.8 2772.81  34
  -3   7  -3 49962.4 2948.60  27
  -3   7  -3 49183.7 2662.38   7
   3   7   3 48700.0 2592.03  27
   3   7   3 51030.2 2867.54  26
   3  -7   3 44154.9 2882.77   3
  -3   7  -4 90933.9 3578.30  12
  -3   7  -4 95588.3 3901.48  10
  -3  -7  -4 93527.0 3822.84  34
   3   7   4 95596.1 3822.15  33
  -3  -7  -4 88713.0 3735.95  19
  -3  -7  -4 89912.1 3734.44  31
  -3   7  -4 91251.1 3603.96  16
  -3   7  -4 92359.6 3952.37  27
   3   7   4 96399.4 3587.46  27
   3   7   4 91025.6 3841.10  26
  -3  -7  -5 1300.54 443.109  34
  -3  -7  -5 1736.94 771.383  19
  -3  -7  -5 1015.88 472.444  31
  -3   7  -5 1201.37 523.910  10
   3   7   5 1980.50 617.789  33
  -3   7  -5 1593.10 614.231  16
  -3   7  -5 4097.47 956.959  27
   3   7   5 2167.88 706.657  27
   3   7   5 1473.49 763.997  26
  -3  -7  -5-536.546 454.371  14
  -3  -7  -6 24976.2 1742.27  34
   3   7   6 28795.5 1993.82  33
  -3  -7  -6 26507.3 2027.70  19
  -3   7  -6 27780.0 1992.57  10
  -3  -7  -6 27220.7 1879.28  31
  -3   7  -6 29031.9 1978.38  16
   3   7   6 28492.0 1830.04  27
   3   7   6 27268.2 1981.31  26
  -3  -7  -6 24445.1 1825.67  14
   3   7   7 8239.25 1062.97  33
  -3  -7  -7 8207.39 1052.90  19
  -3   7  -7 6761.56 964.232  10
  -3  -7  -7 6735.06 894.245  31
   3  -7   7 8696.83 1002.37  30
   3   7   7 8304.90 935.898  27
   3   7   7 7844.63 1110.73  26
  -3  -7  -7 8025.15 1045.67  14
   3   7   8 198.910 503.311  33
  -3  -7  -8 76.4815 291.607  19
  -3   7  -8 253.139 349.400  10
   3   7   8 253.870 455.643  26
  -3  -7  -8-398.728 361.815  14
   3   7   9 333.738 248.962  33
  -3   7  -9 351.216 317.554  10
   3   7   9 526.074 328.541  26
  -3  -7  -9 8.47740 72.9823  14
   3  -8  -9 1257.54 404.434  34
  -3  -8   9 1624.71 473.654   6
   3  -8  -9 1015.46 328.533  19
   3  -8  -9 1333.47 406.124  31
   3   8  -9 949.608 339.014  10
  -3  -8   9 1388.59 461.005  30
   3   8  -9 1681.14 405.714  29
  -3   8   9 2124.99 371.748  16
   3   8  -9 2023.86 381.447  28
  -3   8   9 1612.71 370.972   8
  -3   8   8 14843.2 1038.89  12
   3   8  -8 19049.0 1280.95  29
  -3  -8   8 17955.9 1336.89  32
   3  -8  -8 18503.5 1301.16  31
  -3  -8   8 18353.7 1324.59  30
  -3   8   8 17895.3 1317.03  16
   3   8  -8 19433.7 1272.48  28
  -3   8   8 18953.4 1264.70   8
  -3   8   8 17342.5 1276.63  15
  -3  -8   8 17991.1 1361.84   6
   3   8  -8 18205.7 1244.01  13
  -3  -8   7 128459. 3933.15  32
   3  -8  -7 135291. 3799.49  31
  -3  -8   7 132636. 3859.82  30
   3   8  -7 140949. 3657.79  29
  -3   8   7 129299. 3743.86  16
   3   8  -7 129540. 3686.96  28
  -3   8   7 130844. 3865.52  15
   3  -8  -7 124410. 3385.18  19
  -3  -8   7 132731. 3969.48   6
   3   8  -7 137205. 3777.48  13
  -3   8   6 123167. 3686.49  12
   3  -8  -6 121930. 3808.73  31
  -3  -8   6 116013. 3803.76  30
  -3  -8   6 114995. 3946.12  32
   3   8  -6 126812. 3666.53  29
  -3   8   6 117107. 3806.44  16
   3   8  -6 117322. 3738.71  28
  -3   8   6 120964. 3714.91   8
  -3   8   6 114675. 3899.46  15
  -3  -8   6 119789. 3983.73   6
   3   8  -6 125288. 3873.97  13
   3   8  -5 3971.78 716.466  13
  -3  -8   5 3523.65 845.807   6
  -3   8   5 3094.90 840.701  12
  -3  -8   5 3552.13 861.729  32
  -3  -8   5 2632.33 817.590  31
   3  -8  -5 4491.69 874.548  31
  -3  -8   5 2968.50 699.585  30
   3   8  -5 4604.05 827.487  29
  -3   8   5 3472.77 812.129  16
  -3   8   5 3353.32 823.479  15
   3   8  -5 4119.95 875.814  28
  -3   8   5 3805.97 757.286   8
   3   8  -5 2888.10 657.304  27
  -3  -8   4 1954.56 696.062   6
  -3   8   4 2441.32 640.284  12
  -3  -8   4 1750.61 767.833  32
  -3  -8   4 1091.02 558.284  31
   3  -8  -4 1166.67 724.049  31
  -3  -8   4 2437.93 785.535   9
   3   8  -4 2522.56 754.355  29
  -3   8   4 773.224 480.317  16
   3   8  -4 2061.49 732.909  28
  -3   8   4 1773.28 562.167   8
   3   8  -4 4203.51 956.685  27
   3   8  -4 1682.30 635.898  26
  -3   8   3 4287.16 936.276  12
  -3  -8   3 3667.93 831.146   6
  -3  -8   3 2385.60 743.854  32
  -3  -8   3 5880.21 1140.83  31
   3  -8  -3 2280.74 554.912  31
  -3  -8   3 3372.50 834.810   9
   3   8  -3 2984.63 701.648  29
  -3   8   3 3966.43 797.422  16
   3   8  -3 3253.53 768.954  28
  -3   8   3 3206.24 714.306   8
   3   8  -3 3712.18 750.959  27
   3   8  -3 3533.10 829.701  26
  -3   8   2 216.037 1585.87  12
  -3  -8   2 751.809 520.435   6
  -3  -8   2 383.287 418.377  31
  -3  -8   2-123.256 227.110  34
  -3   8   2 790.062 506.140  33
  -3  -8   2 991.807 441.520  32
  -3  -8   2 33.3995 259.212   9
   3   8  -2 564.100 601.675  29
  -3   8   2 707.041 353.166  16
  -3   8   2 360.737 485.477   8
   3   8  -2 703.688 592.036  28
   3   8  -2 187.788 330.246  27
   3   8  -2 954.849 515.473  26
  -3   8   1 15202.8 1455.34  12
  -3   8   1 11442.0 1549.69  22
  -3  -8   1 13610.3 1521.26  34
   3   8  -1 9884.73 1226.37  33
  -3  -8   1 12305.5 1407.81  19
  -3  -8   1 13931.4 1574.28  32
  -3  -8   1 12041.7 1532.28  31
  -3  -8   1 14913.3 1531.86   9
  -3   8   1 12932.7 1451.25  16
  -3   8   1 12924.0 1292.55   8
   3   8  -1 13479.4 1451.25  27
  -3   8   1 12739.8 1364.01   7
   3   8  -1 13960.5 1609.57  26
  -3  -8   1 16287.9 1631.36   6
  -3   8   0 81082.5 3373.91  12
  -3  -8   0 79607.5 3520.18  34
  -3  -8   0 75381.9 3392.97  32
  -3  -8   0 76072.4 3466.02  31
  -3  -8   0 76565.4 3320.82   9
  -3   8   0 77960.2 3391.24  16
  -3  -8   0 82927.9 3660.99  19
  -3   8   0 73116.7 3074.67   8
  -3   8   0 72758.0 3290.13  27
   3   8   0 78580.4 3362.61  27
  -3   8   0 82753.8 3384.66   7
   3   8   0 78905.4 3626.28  26
  -3  -8   0 84373.1 3689.11   6
  -3   8  -1 74778.2 3246.01  12
  -3   8  -1 70755.3 3241.58  16
  -3  -8  -1 71724.2 3352.96  34
  -3  -8  -1 78535.3 3570.52  19
  -3  -8  -1 72870.7 3391.26  31
  -3   8  -1 75084.3 3416.70  27
   3   8   1 76257.0 3238.34  27
  -3   8  -1 76598.9 3281.34   7
   3   8   1 75696.4 3535.42  26
  -3  -8  -1 79556.4 3503.86   6
  -3   8  -2 37183.4 2242.72  12
  -3  -8  -2 35621.2 2372.53  34
   3   8   2 37807.0 2407.23  33
  -3   8  -2 34489.8 2220.58  16
  -3   8  -2 34846.1 2181.38  10
  -3  -8  -2 33401.5 2362.49  19
  -3  -8  -2 34824.5 2325.15  31
   3   8   2 26823.3 1909.54   8
  -3   8  -2 37624.0 2522.21  27
   3   8   2 38656.1 2372.48  27
  -3   8  -2 36936.8 2252.55   7
   3   8   2 36991.6 2492.23  26
  -3   8  -3 15205.1 1442.88  12
  -3  -8  -3 13952.0 1512.93  34
   3   8   3 16009.7 1592.07  33
  -3  -8  -3 13272.1 1614.11  19
  -3   8  -3 13941.8 1444.90  10
  -3  -8  -3 13437.3 1497.91  31
  -3   8  -3 14491.3 1400.61  16
  -3   8  -3 14933.2 1606.44  27
  -3   8  -3 13352.7 1332.32   7
   3   8   3 13960.8 1446.10  27
   3   8   3 13730.6 1515.00  26
   3   8   4 2719.13 713.161  33
  -3  -8  -4 2828.16 860.365  34
  -3  -8  -4 2842.13 895.991  19
  -3   8  -4 2768.79 701.889  10
  -3  -8  -4 1842.89 758.102  31
  -3   8  -4 2624.08 792.248  16
  -3   8  -4 2001.68 791.525  27
   3   8   4 2205.50 589.714  27
   3   8   4 2287.68 738.639  26
   3   8   5 3799.91 824.202  33
  -3  -8  -5 2586.99 715.180  19
  -3  -8  -5 2796.24 868.132  31
  -3   8  -5 3031.71 749.819  10
  -3  -8  -5 2518.45 759.719  34
  -3   8  -5 4038.77 755.370  16
   3   8   5 3264.17 772.398  27
   3   8   5 3164.70 846.764  26
  -3  -8  -6 143.161 542.116  34
   3   8   6 266.206 211.951  33
  -3  -8  -6 660.246 489.041  19
  -3  -8  -6-303.321 414.561  31
  -3   8  -6 782.067 501.688  10
   3   8   6 122.611 415.609  27
   3   8   6 87.1021 414.154  26
  -3  -8  -7 2632.97 658.376  19
  -3  -8  -7 1192.16 477.351  31
  -3   8  -7 2923.20 639.528  10
   3  -8   7 2256.34 495.908  30
   3   8   7 2683.09 582.741  33
   3   8   7 2764.48 644.143  26
   3   8   8 1134.72 357.514  33
  -3   8  -8 1364.78 383.073  10
  -3  -8  -8 454.621 294.300  19
   3   8   8 1453.84 376.511  26
  -3  -9   8 5939.58 612.612  32
   3  -9  -8 6605.87 669.299  34
   3  -9  -8 6661.39 674.393  31
  -3  -9   8 4920.53 578.329  30
  -3   9   8 8813.18 717.090  16
   3   9  -8 5269.43 565.198  10
   3   9  -8 6722.29 594.449  28
  -3   9   8 6095.90 573.204   8
  -3  -9   8 7543.11 707.986   6
   3  -9  -7 63563.3 2242.29  34
  -3  -9   7 54973.5 2184.47  32
   3  -9  -7 59357.3 2144.07  31
  -3  -9   7 49025.6 1907.16  30
   3   9  -7 54340.7 1850.16  29
  -3   9   7 58676.3 2160.87  16
   3   9  -7 61422.8 2112.34  28
  -3   9   7 59065.0 2045.05   8
  -3  -9   7 59584.0 2278.38   6
   3   9  -7 55313.9 2006.43  13
  -3  -9   6 55118.8 2455.42  32
   3  -9  -6 60098.1 2346.30  31
  -3  -9   6 48086.2 2073.87  30
   3   9  -6 55644.0 2088.60  29
  -3   9   6 59080.0 2391.63  16
   3   9  -6 58236.6 2288.26  28
  -3   9   6 59900.6 2314.94   8
   3   9  -6 48067.2 2010.71  27
  -3  -9   6 57467.3 2464.97   6
   3   9  -6 59511.5 2354.59  13
  -3   9   5 23751.7 1477.61  12
  -3  -9   5 28621.5 1919.70  32
   3  -9  -5 30715.3 1825.97  31
   3   9  -5 27292.0 1593.71  29
  -3   9   5 29916.2 1859.92  16
  -3   9   5 30803.0 1746.66   8
   3   9  -5 29148.2 1796.13  28
   3   9  -5 28457.2 1755.97  27
  -3  -9   5 30156.8 1941.53   6
   3   9  -5 30586.3 1860.17  13
   3   9  -4 5841.49 899.351  13
  -3  -9   4 5402.10 992.453   6
  -3   9   4 5427.53 854.967  12
  -3  -9   4 5211.77 956.595  32
  -3  -9   4 5570.18 891.904  31
   3  -9  -4 5130.12 794.087  31
  -3   9   4 6130.24 1000.15  16
   3   9  -4 4372.18 800.440  29
  -3   9   4 5954.99 802.280   8
   3   9  -4 5924.62 972.435  28
   3   9  -4 5586.80 1009.13  27
   3   9  -4 5213.14 990.045  26
  -3   9   3 12232.9 1168.29  12
  -3  -9   3 10716.2 1251.29  32
  -3  -9   3 14846.2 1509.47  31
  -3  -9   3 8666.70 1102.67   9
  -3   9   3 11599.0 1323.02  16
  -3   9   3 12212.0 1250.69   8
   3   9  -3 13014.9 1379.82  28
   3   9  -3 13131.7 1293.10  27
   3   9  -3 11034.0 1302.39  26
  -3  -9   3 10913.8 1336.09   6
  -3   9   2 310.023 239.536  12
  -3  -9   2 229.720 450.176   6
   3  -9  -2-7.11008 460.486  34
  -3  -9   2 141.749 362.038  32
  -3  -9   2 168.218 514.377  34
  -3   9   2 541.015 597.250  16
  -3   9   2-504.650 398.480   8
   3   9  -2 304.352 417.292  28
   3   9  -2 246.482 446.005  27
   3   9  -2 183.398 465.644  26
  -3   9   2 125.214 266.320   7
  -3  -9   2 983.441 558.955  31
  -3   9   1 21734.4 1681.55  12
  -3  -9   1 18967.4 1676.04  32
  -3  -9   1 20327.1 1784.09  34
  -3  -9   1 20896.2 1629.01   9
  -3   9   1 20152.9 1663.30  16
  -3   9   1 19960.4 1565.05   8
   3   9  -1 20714.7 1687.37  28
  -3  -9   1 20930.2 1773.20  31
   3   9  -1 20432.7 1752.89  27
  -3   9   1 21668.4 1749.13   7
   3   9  -1 22941.1 1948.99  26
  -3  -9   1 21927.6 1824.32   6
  -3   9   0 28954.9 1904.32  12
  -3  -9   0 25850.4 1976.85  34
   3   9   0 24482.7 1846.60  33
  -3  -9   0 26451.6 1989.79  19
  -3  -9   0 22851.7 1722.91  32
  -3  -9   0 24654.8 1943.34  31
  -3  -9   0 28198.2 1938.37   9
  -3   9   0 26804.0 1951.57  16
  -3   9   0 23044.8 1773.63  27
   3   9   0 26083.4 1902.39  27
  -3   9   0 26262.3 1890.93   7
   3   9   0 26834.5 2038.93  26
  -3  -9   0 28492.4 2023.40   6
  -3   9  -1 8483.28 1090.17  12
   3   9   1 8638.46 1148.63  33
  -3  -9  -1 8234.54 1161.92  19
  -3  -9  -1 7801.78 1139.08  34
  -3  -9  -1 8912.06 1149.79  31
  -3  -9  -1 7537.06 1058.87   9
  -3   9  -1 9155.65 1132.13  16
  -3   9  -1 8466.26 1197.20  27
   3   9   1 9206.40 1174.26  27
  -3   9  -1 8734.35 1075.94   7
   3   9   1 8833.31 1153.57  26
  -3  -9  -1 8865.46 1231.11   6
  -3   9  -2 68683.5 2865.20  12
  -3  -9  -2 59021.5 2826.95  34
   3   9   2 65784.8 2977.34  33
  -3  -9  -2 67100.6 3034.82  19
  -3  -9  -2 60999.0 2930.17  31
  -3   9  -2 72561.5 2955.60  16
  -3   9  -2 65882.7 3003.92  27
   3   9   2 64452.6 2814.00  27
  -3   9  -2 66590.3 2813.73   7
   3   9   2 65374.5 3069.36  26
  -3  -9  -2 68442.9 2952.65   6
  -3  -9  -3 58458.3 2735.04  34
   3   9   3 61749.4 2790.90  33
  -3   9  -3 58588.5 2498.48  10
  -3   9  -3 67013.0 2741.21  16
  -3  -9  -3 60210.8 2844.52  31
  -3   9  -3 64901.4 2910.45  27
  -3   9  -3 59802.4 2581.68   7
   3   9   3 62897.3 2668.08  27
   3   9   3 60956.0 2895.70  26
  -3  -9  -3 60033.3 2812.09  19
  -3  -9  -3 57797.4 2597.84   6
  -3  -9  -4 6434.04 940.783  34
   3   9   4 6446.75 1009.77  33
  -3  -9  -4 6602.71 873.237  19
  -3   9  -4 7949.97 962.641  10
   3  -9   4 4807.96 2674.94  32
  -3  -9  -4 6597.38 1045.86  31
  -3   9  -4 8086.44 997.461  16
  -3   9  -4 6517.97 1073.74  27
   3   9   4 6132.81 839.968  27
   3   9   4 7139.27 973.472  26
  -3  -9  -5 8011.59 1014.47  34
  -3   9  -5 8689.47 973.141  10
  -3  -9  -5 8392.99 972.339  31
   3   9   5 7682.38 857.872  27
   3   9   5 7658.28 963.181  33
   3   9   5 9027.52 1056.62  26
  -3  -9  -5 5482.62 972.424  19
   3   9   6 6179.59 785.906  33
  -3  -9  -6 5717.54 797.898  19
  -3   9  -6 5431.90 755.650  10
  -3  -9  -6 5786.97 757.304  31
   3  -9   6 5127.63 732.831  30
   3   9   6 2862.17 408.100  27
   3   9   6 6383.69 770.168  26
  -3  -9  -7 17221.9 1045.08  19
  -3   9  -7 17040.6 978.073  10
   3   9   7 19121.5 1119.09  26
  -3 -10   6 17996.9 1162.80  32
   3 -10  -6 20263.5 1163.06  34
  -3  10   6 21327.1 1182.55  16
  -3  10   6 12777.4 831.399   8
   3  10  -6 17138.5 937.203  28
  -3  10   6 14349.5 913.884   7
  -3 -10   6 19911.4 1187.39   6
   3  10  -6 16732.3 976.383  13
  -3 -10   5 1641.37 449.445   6
   3 -10  -5 2427.83 485.960  34
  -3 -10   5 1519.14 480.697  32
  -3  10   5 1590.20 424.732  16
  -3  10   5 1560.15 372.007   8
   3  10  -5 2430.58 429.669  28
   3  10  -5 1497.34 403.027  27
  -3  10   5 2007.61 466.822   7
   3  10  -5 1976.97 472.128  13
   3 -10  -4 41802.5 1895.90  34
  -3 -10   4 37985.0 1921.97  32
  -3  10   4 40445.1 1917.18  16
  -3  10   4 35721.5 1666.71   8
   3  10  -4 39660.3 1814.17  28
   3  10  -4 41364.5 1935.79  27
  -3  10   4 40607.2 1875.07   7
  -3 -10   4 38293.5 1924.65   6
   3  10  -4 41617.9 1951.59  13
  -3 -10   3 56979.8 2467.92  32
  -3  10   3 64229.9 2491.59  16
  -3  10   3 55627.7 2169.71   8
   3  10  -3 63046.5 2400.24  28
   3  10  -3 60780.0 2476.53  27
   3 -10  -3 56740.7 2211.96  34
  -3  10   3 61970.5 2374.76   7
   3  10  -3 58064.9 2538.84  26
  -3 -10   3 61815.1 2595.16   6
  -3 -10   2 18732.6 1458.11  32
  -3 -10   2 20268.4 1571.68  31
   3 -10  -2 18732.0 1371.44  34
  -3  10   2 21262.3 1468.80  16
   3  10  -2 20406.6 1457.85  28
   3  10  -2 21201.1 1535.92  27
  -3  10   2 20696.6 1451.88   7
   3  10  -2 19424.7 1580.16  26
  -3 -10   2 20295.6 1509.16   6
  -3  10   1 43514.5 1901.67  12
  -3 -10   1 43098.2 2147.45  32
  -3 -10   1 45650.3 2314.75  31
  -3  10   1 50376.7 2267.79  16
   3  10  -1 49373.0 2238.17  28
   3  10  -1 48528.6 2275.25  27
  -3  10   1 48432.6 2234.47   7
   3  10  -1 43690.8 2314.98  26
  -3 -10   1 48231.0 2349.53   6
  -3  10   0 2006.70 420.229  12
  -3 -10   0 1536.80 557.282   6
  -3 -10   0 1598.98 637.028  34
  -3 -10   0 1666.98 563.866  32
  -3 -10   0 2179.02 456.755   9
  -3  10   0 2265.71 587.216  16
   3  10   0 1294.95 591.257  28
   3  10   0 2083.38 562.358  27
  -3  10   0 1436.48 470.037   7
   3  10   0 1356.27 578.956  26
  -3 -10   0 730.491 581.445  31
  -3  10  -1 8365.08 838.994  12
   3  10   1 7460.98 1005.32  33
  -3 -10  -1 9923.98 1219.20  31
  -3 -10  -1 6868.72 918.766   9
  -3  10  -1 11318.7 1136.54  16
   3  10   1 9971.96 1039.83  28
  -3  10  -1 8714.28 938.414  27
   3  10   1 10997.3 1148.61  27
  -3  10  -1 10720.5 1110.67   7
   3  10   1 9533.38 1151.07  26
  -3 -10  -1 10410.6 1175.26  34
  -3 -10  -1 11026.8 1214.95   6
  -3 -10  -2 5288.51 766.804   6
  -3 -10  -2 4650.36 869.435  34
  -3 -10  -2 3977.90 810.356  19
  -3 -10  -2 4362.48 895.637  31
   3  10   2 3317.17 612.384  33
  -3 -10  -2 3665.92 635.836   9
  -3  10  -2 4691.75 696.446  16
  -3  10  -2 5477.55 771.702   7
   3  10   2 5309.63 824.239  27
  -3  10  -2 5119.01 766.349  27
   3  10   2 4615.89 745.967  26
   3  10   3 67643.0 2472.03  33
  -3 -10  -3 73539.7 2619.80  19
   3 -10   3 76778.3 2574.85  32
  -3 -10  -3 74410.1 2702.61  31
   3  10   3 78188.2 2543.04  27
   3  10   3 76105.6 2759.57  26
  -3 -10  -3 73619.8 2635.11  34
   3  10   4 1307.63 377.894  33
  -3 -10  -4 1043.96 472.970  31
  -3  10  -4-421.443 187.377  10
  -3 -10  -4 789.993 426.881  34
  -3 -10  -4 1146.65 385.164  19
  -3 -10  -4 488.637 366.463   9
   3  10   4 1631.36 403.004  27
   3  10   4 1247.43 398.530  26
  -3 -10  -5 34.4157 234.068  34
   3  10   5 239.294 153.270  33
  -3 -10  -5 343.993 217.393  19
  -3  10  -5-349.404 183.640  10
   3 -10   5-65.9507 85.9387  30
  -3 -10  -5-105.170 218.009   9
   3  10   5 225.814 257.967  27
   3  10   5 203.925 311.409  26
  -3 -10  -5 432.011 253.286  31
  -3 -11   4 1056.39 250.247   6
  -3 -11   4 776.593 349.242  32
  -3 -11   3 18114.2 1047.98  32
  -3  11   3 15527.6 899.758  16
   3  11  -3 20078.0 1142.51  27
  -3  11   3 17381.2 974.861   7
  -3 -11   3 19109.3 1133.66   6
   3  11  -3 17821.8 1046.18  13
  -3 -11   2 5766.93 664.066  32
  -3  11   2 5855.74 560.436  16
   3  11  -2 4722.19 512.667  28
   3  11  -2 7648.84 765.042  27
  -3  11   2 6742.16 661.727   7
  -3 -11   2 7180.38 706.702   6
   3  11  -2 7434.55 700.957  13
  -3 -11   1 2057.45 457.395   6
  -3 -11   1 1663.39 457.941  31
  -3  11   1 1733.64 321.251  16
   3  11  -1 1472.08 329.059  28
   3  11  -1 2946.72 491.484  27
  -3  11   1 2249.11 475.060   7
   3  11  -1 2567.87 574.214  26
  -3 -11   0 1213.96 321.117   6
  -3 -11   0 1492.30 475.472  31
   3  11   0 1043.85 318.141  28
   3  11   0 1172.37 426.709  27
  -3  11   0 1295.74 392.048   7
   3  11   0 1390.58 463.465  26
   3 -11   1 7048.93 751.615  32
  -3 -11  -1 8000.47 849.556  31
   3  11   1 6238.20 595.742  28
   3  11   1 8254.78 747.914  27
   3  11   1 7456.73 774.414  26
  -3 -11  -1 6790.91 708.433   6
   3 -11   2 2343.30 423.043  32
  -3 -11  -2 2160.47 409.347  31
   3  11   2 1585.83 340.135  28
   3  11   2 1237.83 305.307  27
   3  11   2 2366.51 392.419  26
  -3 -11  -3 794.753 287.637  31
   3  11   3 712.400 255.457  27
   3  11   3 905.706 291.310  26
   4   0 -12 36424.4 1649.31  35
  -4   0  12 28097.7 1219.72  11
   4   0 -12 32985.0 1413.29  19
  -4   0  12 40068.1 1769.17  30
  -4   0  12 38105.0 1629.02  17
   4   0 -12 29051.7 1366.33  28
  -4   0  11-222.810 345.961  30
   4   0 -11-459.329 397.478  35
  -4   0  11 246.819 253.619  17
  -4   0  11 294.769 419.609  11
   4   0 -11 352.698 406.170  28
   4   0 -10 2186.40 799.053  35
  -4   0  10 2799.42 658.105  11
  -4   0  10 3207.93 871.107  30
   4   0 -10 2935.76 650.590  28
  -4   0  10 1644.57 702.173   6
  -4   0   9-72.2643 410.576   6
   4   0  -9-219.678 566.948  35
  -4   0   9 619.899 329.504  32
  -4   0   9 86.9816 299.772  30
   4   0  -9-927.140 364.627  28
   4   0  -8 96844.6 4123.63  21
   4   0  -8 107372. 3943.42  35
  -4   0   8 100525. 3922.21  32
  -4   0   8 98108.4 4062.78  30
   4   0  -8 99021.5 4035.47   4
  -4   0   8 87713.9 4093.01   1
  -4   0   8 95389.5 3831.66   6
   4   0  -8 98128.9 4252.36  24
  -4   0   7 891.092 367.928   6
   4   0  -7-506.573 421.694  21
  -4   0   7-799.662 346.762  20
  -4   0   7-187.111 546.136  32
  -4   0   7 230.395 337.341   1
  -4   0   7-692.424 470.213  30
   4   0  -7-518.351 448.904  28
   4   0  -7 616.466 557.212   4
   4   0  -7-70.2685 476.996  24
   4   0  -6 247646. 5952.56  21
  -4   0   6 204387. 5101.27  20
  -4   0   6 230989. 5683.36  32
  -4   0   6 243940. 5505.48  18
  -4   0   6 256294. 6333.68  30
   4   0  -6 254001. 5837.78   4
  -4   0   6 239364. 6034.64   1
  -4   0   6 219246. 5561.76   6
   4   0  -6 244678. 5962.12  24
   4   0  -5 193.154 204.874  21
  -4   0   5-215.953 215.363   1
  -4   0   5 859.420 566.511  32
  -4   0   5 970.914 601.794  30
   4   0  -5-187.967 291.140   4
   4   0  -5-143.676 357.226  24
   4   0  -4 42094.9 2146.13  21
  -4   0   4 38703.8 2102.99   1
   4   0  -4 39348.2 2135.24  24
   4   0  -3 195.790 212.499  21
  -4   0   3 208.901 307.452   1
   4   0  -3 418.700 362.473  24
   4   0  -2 374243. 5505.13  21
   4   0  -2 363088. 5798.87  24
  -4   0   1 132.636 261.518   1
   4   0  -1 59.8551 219.432  21
   4   0  -1-91.9648 313.749  24
   4   0   0 88459.6 2343.79  21
  -4   0   0 87129.1 2742.01   1
   4   0   0 86666.3 2700.20  23
   4   0   1 149.015 229.133  23
  -4   0  -1-234.910 388.540   1
   4   0   1 36.7541 198.559  24
  -4   0  -2 15778.8 1062.41   2
  -4   0  -2 15467.8 1320.11   1
   4   0   2 17015.1 1241.20  23
   4   0   3-492.708 297.759  23
  -4   0  -3 171.197 328.192   2
  -4   0  -4 142060. 4332.97   5
  -4   0  -4 144327. 4312.76  10
  -4   0  -4 138841. 4445.23  35
  -4   0  -4 149301. 4588.86  14
  -4   0  -5-91.8932 347.105   2
  -4   0  -5-99.7615 585.604  35
  -4   0  -5-414.690 492.369   5
  -4   0  -5 754.388 351.835  10
   4   0   5 392.936 354.838  25
  -4   0  -5 166.633 520.545  14
  -4   0  -6 23808.1 2064.23  35
  -4   0  -6 27859.2 2053.12   5
  -4   0  -6 30281.8 2094.57  10
  -4   0  -6 27579.2 2174.32   2
   4   0   6 31818.0 2434.66  25
  -4   0  -6 28603.2 2180.73  14
  -4   0  -7 666.794 365.249  35
  -4   0  -7 432.179 528.687   2
  -4   0  -7-155.275 192.176   5
  -4   0  -7 5.55432 112.923  10
   4   0   7-215.159 549.912  25
  -4   0  -7 553.080 373.179  14
  -4   0  -8-280.859 482.745  35
   4   0   8 15.9801 526.912  33
  -4   0  -8 326.060 383.137   5
  -4   0  -8 46.6593 487.093  10
  -4   0  -8 438.440 414.513  14
  -4   0  -9-289.330 474.108  35
   4   0   9 696.302 504.564  33
  -4   0  -9 738.462 649.405   5
  -4   0  -9-160.785 351.808  14
   4   0  10 273.706 464.492  33
  -4   0 -10-45.3545 266.184   5
  -4   0 -10-60.0454 422.748  35
   4   0  10 266.166 246.260  26
  -4   0 -10 894.672 395.875  14
  -4   0 -11 178.996 271.668  35
  -4   0 -11 140.410 283.274   5
   4   1 -12 627.661 375.037  35
  -4   1  12 935.563 277.505  11
   4  -1 -12 690.243 386.400  19
   4   1 -12 242.904 247.648  19
  -4   1  12 1087.64 362.563  30
  -4  -1  12 1239.50 463.083  30
  -4   1  12 663.154 369.274  17
  -4  -1  12 872.827 309.450  17
   4   1 -12 751.149 279.187  28
   4  -1 -12 733.714 338.209  35
   4  -1 -11 5547.56 825.229  35
   4   1 -11 6364.01 900.135  35
  -4  -1  11 7263.46 878.037  11
  -4   1  11 6500.43 862.506  11
  -4   1  11 5871.31 966.887  30
  -4  -1  11 5475.63 932.521  30
  -4   1  11 5912.34 867.799  17
   4  -1 -11 5312.59 706.778  28
   4   1 -11 5419.65 788.714  28
  -4   1  10 11346.4 1232.02  11
  -4   1  10 9593.82 1135.37  17
   4  -1 -10 11613.2 1306.87  35
  -4  -1  10 6934.66 916.864  32
  -4   1  10 11527.3 1361.26  30
  -4  -1  10 9874.33 1356.88  30
   4   1 -10 10399.1 1150.63  35
   4  -1 -10 10905.7 1286.56  28
   4   1 -10 11148.4 1202.02  28
  -4  -1  10 9818.54 1185.50   6
  -4  -1   9 84.5036 205.898   6
  -4   1   9-377.966 260.810  11
   4  -1  -9 256.427 526.966  35
  -4   1   9-570.688 477.811  32
  -4  -1   9 493.191 359.403  32
  -4   1   9 503.078 508.231  30
  -4  -1   9 1175.74 775.622  30
   4   1  -9-241.408 168.932  29
   4  -1  -9-113.380 479.116  28
   4   1  -9 16.6747 469.525  28
   4   1  -9 298.021 369.277  35
  -4   1   9 281.795 486.957   6
   4  -1  -8 10055.8 1471.95  21
  -4   1   8 8017.98 1343.05   1
   4   1  -8 9365.25 1293.09  21
   4   1  -8 13489.8 1440.59  35
  -4  -1   8 8271.07 1363.78   1
  -4   1   8 8405.20 1230.72  32
  -4  -1   8 10197.0 1427.02  32
   4  -1  -8 11841.8 1432.63  35
  -4   1   8 10014.6 1386.16  30
  -4  -1   8 11433.3 1437.93  30
   4  -1  -8 10741.9 1380.18   4
   4   1  -8 12717.0 1502.69   4
   4   1  -8 7930.14 1129.86  29
   4  -1  -8 9474.35 1347.02  28
   4   1  -8 10768.0 1246.33  28
  -4   1   8 11586.4 1311.86   6
  -4  -1   8 9740.25 1303.31   6
   4   1  -8 9981.28 1348.38  24
   4  -1  -8 9741.06 1443.77  24
   4  -1  -7 50478.0 2886.26  21
   4   1  -7 47258.5 2797.13  21
  -4   1   7 49028.6 2783.43  32
  -4  -1   7 50370.0 2766.64  32
  -4  -1   7 50452.6 2615.76  18
  -4   1   7 54007.8 2981.13  30
  -4  -1   7 53458.4 3026.16  30
   4   1  -7 47153.9 2429.60  29
  -4   1   7 44578.5 2726.11   1
   4  -1  -7 53065.4 2926.16   4
   4   1  -7 50550.9 2731.73   4
  -4  -1   7 47092.6 2910.92   1
   4   1  -7 46151.6 2515.79  28
  -4   1   7 45322.2 2597.36   6
  -4  -1   7 48930.6 2707.39   6
   4  -1  -7 50451.7 2912.89  24
   4   1  -7 50304.1 2966.25  24
   4  -1  -6 100669. 3823.28  21
   4   1  -6 101024. 3781.48  21
  -4   1   6 80227.5 3152.03  20
  -4  -1   6 95333.9 3680.67  32
  -4  -1   6 99104.6 3595.18  18
  -4   1   6 102015. 3952.17  30
  -4  -1   6 109897. 4208.58  30
   4   1  -6 90519.7 3283.09  29
   4  -1  -6 106256. 3849.97   4
  -4   1   6 103219. 3907.38   1
   4   1  -6 108423. 3811.98   4
   4   1  -6 84175.4 3258.33  28
  -4  -1   6 96067.6 3870.11   1
  -4   1   6 91403.5 3586.14   6
  -4  -1   6 89978.3 3597.10   6
   4  -1  -6 104885. 3952.90  24
   4   1  -6 104022. 3964.52  24
  -4   1   6 94010.3 3685.91  32
   4  -1  -5 33211.1 2074.85  21
   4   1  -5 33408.6 2078.51  21
  -4  -1   5 34348.4 2050.35  18
  -4   1   5 29195.9 2004.70  32
  -4  -1   5 31025.1 1983.16  32
  -4   1   5 31249.1 1936.32  18
  -4   1   5 30078.7 2101.33  30
  -4  -1   5 31051.7 2215.95  30
   4  -1  -5 34338.3 2059.31   4
   4   1  -5 32342.3 1956.68   4
  -4   1   5 34439.0 2085.70   1
  -4  -1   5 31129.8 2085.77   1
  -4   1   5 31589.1 2042.45  14
   4  -1  -5 33852.5 2099.30  24
   4   1  -5 32497.9 2078.35  24
   4   1  -4 1987.62 514.538  21
   4  -1  -4 1823.01 451.682  21
  -4   1   4 2066.21 574.255   1
  -4  -1   4 1444.35 412.937   1
   4  -1  -4 2838.58 579.789   4
   4  -1  -4 2611.47 593.190  24
   4   1  -4 2585.18 600.440  24
   4  -1  -3 414476. 6454.16  21
   4   1  -3 427307. 6216.97  21
   4  -1  -3 401264. 6215.01   4
  -4  -1   3 394611. 6439.42   1
  -4   1   3 412501. 6134.25   1
   4  -1  -3 402944. 6526.06  24
   4   1  -3 413451. 6684.33  24
   4  -1  -2 970973. 9317.70  21
   4   1  -2 966277. 8544.19  21
   4  -1  -2 953263. 9517.66  24
   4   1  -2 962786. 9731.85  24
  -4   1   1 1144.81 410.046   1
  -4  -1   1 921.856 484.645   1
   4  -1  -1 1257.04 334.677  21
   4   1  -1 1404.89 370.956  21
   4  -1  -1 1416.10 427.378  24
   4   1  -1 1599.97 402.266  24
   4  -1   0 99012.7 2783.42  21
  -4  -1   0 91386.1 2929.06   1
  -4   1   0 94017.3 2735.83   1
   4  -1   0 105231. 2857.28  24
   4   1   0 99997.4 2821.71  24
   4   1   0 91610.6 2889.85  23
   4  -1   1 119844. 3038.71  21
  -4  -1  -1 115182. 3358.98   1
  -4   1  -1 122505. 3225.54   1
   4   1   1 120288. 2900.82  24
   4  -1   1 124572. 3153.52  23
   4   1   1 121243. 3384.81  23
  -4  -1  -2 52844.9 1977.30   2
  -4  -1  -2 51114.5 2355.17   1
  -4   1  -2 54292.7 2056.00   2
  -4   1  -2 58241.2 2405.75   1
   4  -1   2 58638.4 2177.12  23
   4   1   2 59644.3 2427.12  23
  -4  -1  -3 128117. 3543.37   2
  -4   1  -3 132620. 3616.20   2
  -4  -1  -3 126648. 3989.28   1
  -4   1  -4 42535.1 2461.37  35
  -4  -1  -4 40945.9 2428.86  35
  -4  -1  -4 47393.9 2516.55   5
  -4   1  -4 33419.5 2133.99   5
  -4  -1  -4 46542.0 2416.84  10
  -4   1  -4 45621.9 2475.33  10
  -4  -1  -4 50193.9 2482.10   2
  -4   1  -4 48697.4 2523.31  16
  -4   1  -4 53551.9 2562.28   2
   4  -1   4 56133.2 2806.53  25
  -4   1  -4 45702.1 2481.28  14
  -4  -1  -4 46734.5 2583.74  14
   4   1   4 41642.7 2222.55  23
   4   1   5 6326.57 1055.69  23
  -4  -1  -5 9174.63 1323.61  35
  -4  -1  -5 9124.54 1161.20   5
  -4   1  -5 8623.03 1343.23  35
  -4  -1  -5 9039.02 1134.65  10
  -4   1  -5 9190.37 1170.07  10
  -4   1  -5 7095.59 1118.54   5
  -4  -1  -5 9777.95 1175.07   2
  -4   1  -5 8973.75 1156.32   2
   4  -1   5 9832.15 1276.50  25
  -4   1  -5 11063.1 1320.51  14
  -4  -1  -5 9473.51 1181.25  14
  -4  -1  -6-277.625 399.523   2
  -4   1  -6 489.040 512.270   2
  -4  -1  -6-555.448 553.782  35
   4   1   6-737.721 320.589  33
  -4   1  -6 488.127 908.307  35
  -4  -1  -6 57.4356 498.432   5
  -4   1  -6-454.863 261.503   5
  -4  -1  -6 191.172 506.480  10
  -4   1  -6 38.0481 479.115  10
   4   1   6 1261.30 746.024  25
   4  -1   6 27.7384 562.863  25
  -4   1  -6 194.319 409.701  14
  -4  -1  -6 514.259 395.180  14
  -4   1  -7 747.491 679.987  35
  -4  -1  -7 1275.21 602.313  35
   4   1   7 656.283 615.432  33
  -4  -1  -7 1724.18 610.974   5
  -4   1  -7 2329.37 627.518   5
  -4  -1  -7 1207.05 654.929  10
  -4   1  -7 1006.53 666.500  10
  -4   1  -7 1604.54 499.989  14
  -4  -1  -7 1411.92 773.125  14
  -4   1  -8 9395.38 1388.65  35
  -4  -1  -8 9204.76 1370.40  35
  -4  -1  -8 8815.09 1237.16   5
  -4   1  -8 9944.30 1333.51   5
   4   1   8 9859.46 1233.68  33
  -4   1  -8 8910.52 1246.58  10
  -4   1  -8 8595.18 1066.04  14
  -4  -1  -8 8516.17 1206.88  14
  -4   1  -9 1464.39 720.864  35
  -4  -1  -9 92.7895 451.581  35
   4   1   9 168.300 389.024  33
  -4  -1  -9 269.776 485.797   5
   4  -1   9 719.163 434.264  33
  -4   1  -9 801.480 426.538   5
  -4   1  -9-79.5738 333.226  10
   4   1   9 258.985 559.174  26
  -4   1  -9-8.33057 272.533  14
  -4  -1  -9 295.983 399.323  14
  -4   1 -10 3650.84 725.530  35
  -4  -1 -10 3836.57 710.524  35
  -4  -1 -10 3996.61 751.037   5
   4   1  10 3447.85 662.696  33
   4  -1  10 4001.32 672.976  33
  -4   1 -10 3432.52 621.707   5
   4   1  10 4366.19 651.061  26
   4  -1  10 3833.59 648.780  26
  -4  -1 -10 3672.14 592.294  14
  -4  -1 -11 13109.0 867.710   5
  -4   1 -11 11947.9 816.095   5
  -4  -1 -11 11445.4 875.880  35
  -4   2  12 1156.30 350.236  12
   4  -2 -12 1511.45 388.580  35
   4   2 -12 1342.84 309.114  35
   4  -2 -12 1513.98 387.526  19
  -4   2  12 1166.47 343.333  30
  -4  -2  12 1717.21 450.978  30
  -4   2  12 1429.58 331.837  17
  -4  -2  12 1604.01 307.477  17
   4   2 -12 1431.45 409.343  28
   4  -2 -11 10427.3 1079.64  35
   4   2 -11 9844.30 1049.51  35
  -4   2  11 9152.99 914.023  11
  -4  -2  11 10495.3 956.107  11
   4  -2 -11 9670.00 1030.63  19
  -4   2  11 9184.62 1105.67  30
  -4  -2  11 9105.79 1058.27  30
  -4   2  11 9024.51 969.526  17
   4   2 -11 7993.15 875.471  29
   4   2 -11 8522.44 974.147  28
  -4  -2  11 8235.92 934.871   6
   4  -2 -10 22078.8 1654.33  35
   4   2 -10 19864.5 1587.67  35
  -4   2  10 17539.3 1569.56  30
  -4  -2  10 15425.2 1309.45  32
  -4   2  10 18868.8 1545.07  11
  -4  -2  10 18995.3 1692.37  30
  -4   2  10 18770.1 1534.75  17
   4   2 -10 19892.3 1449.77  29
   4   2 -10 17705.8 1519.93  28
  -4  -2  10 17950.1 1550.27   6
   4  -2  -9 22489.6 1822.35  35
  -4   2   9 19217.4 1709.15  11
   4   2  -9 21448.9 1837.38  35
  -4  -2   9 18843.3 1680.10  32
  -4   2   9 20554.1 1794.03  30
  -4  -2   9 19978.0 1937.97  30
  -4   2   9 17850.6 1624.32  17
   4   2  -9 19184.6 1602.18  29
   4   2  -9 19796.8 1669.82  28
  -4  -2   9 18846.4 1759.46   6
  -4  -2   8 4444.75 821.694   6
  -4  -2   8 5165.74 969.680  32
   4  -2  -8 3555.51 825.098  21
   4   2  -8 3633.89 927.640  21
   4  -2  -8 4724.78 1022.14  35
   4   2  -8 5909.06 958.065  35
  -4   2   8 4151.53 893.468  11
  -4  -2   8 3732.60 891.460   1
  -4   2   8 3403.94 719.228  32
  -4   2   8 3551.75 882.706  30
  -4  -2   8 5243.02 1163.90  30
   4   2  -8 5603.91 908.236  29
   4   2  -8 4999.62 877.163  28
   4  -2  -8 3708.20 963.187  24
   4   2  -8 2380.90 893.066  24
   4  -2  -7 46827.5 2789.24  21
   4   2  -7 47245.5 2818.34  21
  -4   2   7 43827.6 2417.72  11
  -4   2   7 46657.5 2688.43  32
  -4  -2   7 43468.5 2588.86  32
  -4  -2   7 48234.0 2569.28  18
  -4   2   7 45633.9 2742.72  30
  -4  -2   7 47335.5 2916.98  30
   4  -2  -7 51379.5 2898.40   4
   4   2  -7 49831.2 2593.38  29
   4   2  -7 43800.0 2517.35   4
   4   2  -7 47338.8 2563.81  28
  -4  -2   7 45224.5 2810.33   1
  -4  -2   7 46157.8 2687.80   6
   4  -2  -7 42980.8 2775.52  24
   4   2  -7 47449.9 2818.33  24
  -4  -2   6-410.371 347.188   6
   4   2  -6-2.95700 289.090  21
  -4   2   6-503.410 606.916   1
  -4  -2   6 337.524 428.867   1
  -4   2   6 264.501 317.226  32
  -4  -2   6 743.984 516.160  32
  -4   2   6 306.702 342.121  30
  -4  -2   6 379.341 482.069  30
   4   2  -6 487.316 487.606  29
   4   2  -6 1284.35 575.062  28
   4  -2  -6-104.642 295.470   4
   4   2  -6 59.1397 265.732   4
   4  -2  -6 300.554 230.035  21
  -4   2   6 565.614 377.430   6
  -4  -2   6-762.021 422.496  18
   4  -2  -6-283.164 374.746  24
   4   2  -6-103.024 273.720  24
  -4  -2   5 653.685 315.895   6
   4  -2  -5 282.717 390.298  21
   4   2  -5 877.891 341.419  21
  -4   2   5 685.979 259.175   1
  -4   2   5 1038.96 401.662  32
  -4  -2   5 529.036 314.982  32
  -4   2   5 1208.63 579.111  30
  -4  -2   5 315.526 334.233  30
  -4  -2   5 370.217 234.609   1
   4   2  -5 610.263 525.981  29
   4   2  -5 1814.67 491.923  28
   4  -2  -5 882.930 435.822   4
   4  -2  -5 624.464 422.761  24
   4   2  -5 720.980 375.443  24
  -4   2   5 842.681 364.983   6
  -4   2   4 59595.6 2686.95  22
   4  -2  -4 58860.4 2710.83  21
   4   2  -4 61028.9 2573.03  21
   4  -2  -4 60347.9 2636.56   4
  -4  -2   4 54364.0 2614.96   1
  -4   2   4 55922.5 2371.25   1
   4  -2  -4 57209.9 2715.28  24
   4   2  -4 59248.1 2709.36  24
  -4   2   3 120680. 3613.45  22
   4  -2  -3 119052. 3652.42  21
   4   2  -3 123329. 3354.73  21
   4  -2  -3 127820. 3627.47   4
  -4  -2   3 116796. 3612.97   1
  -4   2   3 115171. 3170.42   1
   4   2  -3 116588. 3620.91  24
  -4   2   2 772302. 8597.49  22
   4  -2  -2 749548. 8818.97  21
   4   2  -2 766806. 7557.29  21
   4  -2  -2 777505. 8468.81   4
  -4  -2   2 717501. 8780.50   1
   4   2  -2 728825. 8684.58  24
  -4   2   2 703776. 7377.02   1
  -4  -2   1 430559. 6667.37   1
  -4   2   1 505426. 6567.07  22
   4  -2  -1 489244. 6958.66  21
  -4   2   1 440714. 5668.10   1
   4  -2  -1 508119. 6453.23   4
   4  -2  -1 517826. 6942.46  24
   4   2  -1 474090. 6765.87  24
   4   2  -1 472027. 6802.88  23
   4   2   0 1480.17 394.081  23
  -4   2   0 741.031 266.394   1
  -4   2   0 1307.58 413.331  22
   4  -2   0 1047.28 400.183  21
  -4  -2   0 475.602 407.675   1
   4  -2   0 1055.11 297.406  24
   4   2   0 1559.81 368.866  24
   4  -2   1 726.034 279.196  23
   4   2   1 1139.68 368.559  23
  -4  -2  -1 821.246 466.979   1
  -4   2  -1 612.779 315.210   1
   4   2   1 1230.32 314.795  24
  -4  -2  -2 7180.89 917.938   1
  -4   2  -2 5411.41 708.665   2
   4  -2   2 6970.92 896.059  25
   4   2   2 6304.99 826.549  23
  -4  -2  -3 33523.4 2112.05   5
  -4  -2  -3 35102.5 2008.52  10
  -4   2  -3 35447.2 2107.71  10
  -4  -2  -3 36520.9 1994.09   2
  -4   2  -3 35221.0 2150.96  16
  -4   2  -3 39674.6 2085.52   2
  -4  -2  -3 36687.8 2229.99   1
   4  -2   3 44806.1 2324.67  25
  -4  -2  -3 34433.3 2172.34  14
  -4  -2  -3 32547.0 2090.77  35
   4   2   3 41158.8 2209.38  23
  -4   2  -4 19483.6 1567.46  12
  -4   2  -4 18920.3 1620.72  35
  -4   2  -4 17042.5 1465.07  20
  -4  -2  -4 22827.7 1827.17   5
  -4  -2  -4 22410.5 1690.75  10
  -4   2  -4 22206.3 1753.41  10
  -4  -2  -4 22312.6 1780.25   2
  -4   2  -4 24397.2 1873.07  16
  -4   2  -4 21530.2 1706.51   2
   4  -2   4 26086.0 1878.85  25
  -4   2  -4 20156.7 1607.75  14
  -4  -2  -4 21110.4 1749.41  14
  -4  -2  -4 19334.9 1701.29  35
   4   2   4 23585.3 1817.20  23
   4   2   5 394.659 331.437  23
  -4  -2  -5-40.9662 101.285   2
  -4   2  -5 1899.23 580.069  35
  -4  -2  -5-219.048 592.436  35
  -4   2  -5 839.658 474.879   2
  -4  -2  -5 436.168 388.566   5
  -4  -2  -5 259.976 395.262  10
  -4   2  -5 1014.65 506.477  10
  -4   2  -5 646.800 566.971  16
   4   2   5 745.644 542.689  26
   4  -2   5 958.474 489.475  25
  -4   2  -5 1315.50 636.540  14
  -4  -2  -5 451.302 417.619  14
   4   2   6 2591.04 794.882  23
  -4  -2  -6 1808.95 984.239   2
  -4   2  -6 974.412 733.339  35
  -4  -2  -6 1425.98 550.061  35
  -4   2  -6 2159.56 756.435   2
   4   2   6 1935.64 573.333  33
  -4  -2  -6 1484.69 576.574  10
  -4   2  -6 2610.64 837.244  10
  -4  -2  -6 3307.49 763.888   5
   4   2   6 1924.57 531.491  26
   4   2   6 1768.31 603.639  25
   4  -2   6 1970.42 618.736  25
  -4   2  -6 531.439 303.870  14
  -4  -2  -6 378.929 533.671  14
  -4   2  -7 48838.9 2843.83  35
  -4  -2  -7 44260.9 2789.71  35
  -4  -2  -7 44233.9 2653.06   5
  -4   2  -7 50269.5 2810.31   5
  -4   2  -7 48748.9 2701.60  10
   4   2   7 42847.5 2410.37  33
   4   2   7 52990.2 2839.76  26
  -4   2  -7 44047.4 2451.67  14
  -4  -2  -7 49451.1 2894.26  14
  -4  -2  -8 29461.7 2226.87  35
  -4  -2  -8 30149.9 2109.90   5
  -4   2  -8 33702.4 2160.01   5
   4   2   8 33237.9 2088.11  33
  -4   2  -8 33870.8 2140.78  10
   4   2   8 33491.2 2221.37  26
  -4   2  -8 27626.4 2114.95  35
  -4  -2  -8 32046.0 2268.23  14
  -4  -2  -9 843.836 638.838  35
  -4  -2  -9 419.983 515.051   5
   4   2   9 1203.32 391.022  33
  -4   2  -9 711.605 305.766   5
  -4   2  -9 413.746 397.098  10
   4   2   9 950.625 455.259  26
  -4   2  -9 980.990 630.619  35
  -4  -2  -9 512.126 460.064  14
  -4  -2 -10 24612.7 1536.40   5
  -4   2 -10 25673.3 1488.65   5
  -4  -2 -10 23859.5 1580.81  35
   4   2  10 23641.2 1366.95  33
   4  -2  10 23263.6 1337.24  33
  -4   2 -10 22270.6 1367.60  35
   4   2  10 27610.2 1523.93  26
  -4  -2 -10 25482.1 1510.07  14
  -4  -2 -11 2547.00 401.643   5
  -4   3  12 1968.91 384.467  12
   4   3 -12 1263.46 306.562  35
   4  -3 -12 1778.41 396.518  19
  -4   3  12 1656.47 327.027  17
  -4  -3  12 1878.97 390.546  30
  -4  -3  12 1910.01 317.105  17
   4   3 -12 1714.17 364.715  28
  -4  -3  11 2424.12 552.299   6
   4  -3 -11 2656.01 608.421  35
   4   3 -11 2941.94 598.061  35
  -4  -3  11 2534.59 503.117  11
   4  -3 -11 3056.37 649.552  19
  -4   3  11 2215.77 555.555  30
  -4  -3  11 2690.98 640.011  30
  -4   3  11 3301.76 610.435  17
   4   3 -11 2096.62 637.315  29
   4   3 -11 3012.24 580.553  28
  -4   3  11 2528.44 518.192  12
  -4   3  11 3032.83 508.715  11
   4  -3 -10 27667.0 1766.61  35
   4   3 -10 28242.5 1801.97  35
  -4  -3  10 22506.2 1457.86  20
  -4  -3  10 25009.4 1625.46  32
  -4   3  10 28412.6 1912.86  30
  -4  -3  10 25572.9 1858.72  30
  -4   3  10 27032.5 1730.51  17
   4   3 -10 28355.6 1822.00  29
  -4   3  10 27232.7 1760.70  11
   4   3 -10 27536.7 1820.57  28
  -4  -3  10 25848.1 1850.98   6
  -4  -3   9 3753.50 807.331   6
   4   3  -9 4565.89 1077.38  35
  -4   3   9 3950.11 825.628  11
   4  -3  -9 3873.09 916.897  35
  -4  -3   9 3447.60 836.964  32
  -4   3   9 3719.93 874.837  30
  -4  -3   9 4459.16 976.680  30
  -4   3   9 3850.36 759.378  17
   4   3  -9 4411.86 852.397  29
   4   3  -9 5035.08 931.714  28
   4   3  -8 24524.4 1894.96  35
  -4   3   8 21673.5 1737.38  11
  -4  -3   8 23322.6 1977.69  32
   4  -3  -8 25370.3 1995.80  35
  -4   3   8 23261.2 2012.49  30
  -4  -3   8 25540.5 2111.50  30
  -4   3   8 22460.7 1787.16  17
   4   3  -8 23632.1 1823.56  29
   4   3  -8 23695.4 1850.84  28
  -4  -3   8 21239.6 1916.83   6
   4  -3  -7 96028.3 4110.80  21
   4   3  -7 90184.9 3971.98  21
   4  -3  -7 83146.7 3475.39  35
  -4   3   7 91904.3 3544.54  11
  -4  -3   7 93590.8 3897.38  32
  -4  -3   7 106392. 3826.02  18
  -4   3   7 97411.5 4017.80  30
  -4  -3   7 102957. 4237.71  30
  -4   3   7 95482.0 3629.39  17
   4  -3  -7 105448. 4281.99   4
   4   3  -7 100994. 3688.06  29
   4   3  -7 97574.9 3741.99  28
  -4  -3   7 93097.9 4077.42   1
  -4  -3   7 93350.3 3795.38   6
   4  -3  -7 92753.4 4146.89  24
   4   3  -7 91706.5 3970.55  24
  -4  -3   6 5610.59 900.704   6
  -4   3   6 6699.94 1090.78  22
   4   3  -6 7133.35 1080.34  21
   4  -3  -6 6657.18 1066.07  21
  -4   3   6 5787.52 876.667  11
  -4  -3   6 5673.66 939.317   1
  -4  -3   6 6745.29 1099.72  18
  -4   3   6 5077.96 1065.64  30
  -4  -3   6 6065.73 1129.66  30
  -4   3   6 7105.47 1074.48  17
   4  -3  -6 7059.10 1162.26   4
  -4  -3   6 6056.02 1104.53  32
   4   3  -6 6247.67 928.550  29
   4   3  -6 6470.16 969.732  28
   4   3  -6 5238.36 868.121   4
   4  -3  -6 5392.19 1060.90  24
   4   3  -6 5906.76 1028.26  24
  -4   3   5 48755.7 2682.12  22
   4  -3  -5 49768.1 2714.63  21
   4   3  -5 40814.6 2366.23  21
  -4   3   5 46839.4 2411.60  11
  -4   3   5 45416.7 2535.52  32
  -4  -3   5 48358.8 2644.24  32
  -4  -3   5 48366.8 2730.33  31
  -4  -3   5 49340.3 2542.86  18
  -4   3   5 47944.0 2710.84  30
  -4  -3   5 50173.7 2810.09  30
  -4   3   5 43581.3 2328.17  17
   4  -3  -5 54836.0 2771.85   4
   4   3  -5 48562.7 2477.35  29
   4   3  -5 51426.8 2629.80  28
  -4  -3   5 49847.3 2715.05   1
  -4  -3   5 42811.6 2504.05   6
   4   3  -5 48835.8 2636.80  24
  -4  -3   4 1565.69 617.245   6
  -4   3   4 1837.78 539.739  22
   4  -3  -4 2140.46 632.488  21
  -4   3   4 1742.41 583.889  12
   4   3  -4 1649.60 508.941  21
  -4   3   4 1333.23 592.436  11
  -4   3   4 2318.52 576.262  32
  -4  -3   4 1422.62 498.070  32
  -4  -3   4 2285.16 749.990  31
  -4  -3   4 3458.08 691.822  18
  -4   3   4 711.027 376.079  30
  -4  -3   4 3477.76 696.927   9
  -4  -3   4 2568.50 670.165   1
   4   3  -4 4934.37 894.497  28
   4  -3  -4 1965.00 516.825   4
  -4   3   4 1859.12 489.199  14
   4   3  -4 1920.35 545.457  24
  -4   3   3 97846.7 3460.57  22
   4  -3  -3 89258.8 3357.43  21
   4   3  -3 78545.7 2791.60  21
   4  -3  -3 102078. 3365.70   4
  -4  -3   3 88724.0 3318.78   1
   4   3  -3 87033.2 3274.49  24
  -4   3   2 396104. 6654.45  22
   4  -3  -2 388295. 6865.95  21
   4   3  -2 373647. 6532.73  24
  -4  -3   2 374502. 6695.80   1
   4   3  -2 375730. 6468.34  23
  -4  -3   1 31924.9 1923.53   1
  -4   3   1 33384.8 1833.41  22
   4  -3  -1 31972.5 1972.15  21
   4  -3  -1 35443.8 1760.66   4
   4   3  -1 31348.6 1837.70  24
   4   3  -1 32312.1 1912.61  23
   4   3   0 2558.52 636.870  23
  -4   3   0 1569.87 398.662  22
   4  -3   0 2111.52 474.367   3
  -4  -3   0 2921.92 603.091   1
   4  -3   0 1750.40 380.617   4
   4   3   0 3161.08 623.453  24
  -4  -3  -1 107030. 3567.21   1
   4   3   1 113771. 3343.66  24
   4   3   1 114034. 3618.68  23
  -4   3  -2 9625.02 1115.46  20
  -4  -3  -2 11062.6 1166.08  10
  -4   3  -2 11443.3 1257.03  10
  -4  -3  -2 10716.5 1321.20   5
  -4   3  -2 10422.7 1152.14  16
  -4  -3  -2 12081.7 1302.14   1
  -4   3  -2 12313.5 1127.81   2
   4  -3   2 9715.48 994.753  25
   4   3   2 11739.7 1227.30  23
  -4  -3  -3 870.303 505.270   2
   4   3   3 2033.76 649.586  23
  -4   3  -3 512.267 281.651  12
  -4   3  -3 1004.79 390.528  20
  -4   3  -3 1604.97 436.657   2
  -4  -3  -3 1147.79 501.907   5
  -4  -3  -3 2105.10 544.388  10
  -4  -3  -3 1717.18 679.352  19
  -4   3  -3 1267.98 510.654  10
  -4  -3  -3 1376.87 793.292   1
  -4   3  -3 154.701 191.512  16
  -4  -3  -3-104.810 163.117  35
   4  -3   3 959.910 558.868  25
  -4  -3  -3 1768.75 563.307  14
  -4   3  -4 23539.5 1796.42  12
  -4  -3  -4 24309.9 1944.77  35
  -4  -3  -4 24623.1 1880.58   5
  -4  -3  -4 23576.1 1862.89  10
  -4  -3  -4 23747.2 1973.44  19
  -4   3  -4 26022.3 1962.09  10
  -4  -3  -4 24392.1 1900.29   2
  -4   3  -4 24827.8 1824.90  16
  -4   3  -4 23372.0 1699.26  20
  -4   3  -4 24570.5 1862.13   2
   4   3   4 22036.0 1786.50  26
   4  -3   4 19759.2 1746.93  25
  -4  -3  -4 24302.5 1937.14  14
   4   3   4 25409.8 1984.48  23
   4   3   5 1908.84 642.735  23
  -4  -3  -5 209.681 435.138   2
  -4  -3  -5 919.257 376.885  35
  -4   3  -5 990.123 494.098  35
  -4   3  -5 191.148 570.969  20
  -4   3  -5 565.082 565.807   2
  -4  -3  -5 639.504 349.267   5
  -4  -3  -5 741.309 472.803  10
  -4  -3  -5 1550.25 562.111  19
  -4   3  -5 785.979 380.757  10
  -4   3  -5 1903.12 719.584  16
   4   3   5 298.633 477.634  26
   4  -3   5 2181.77 716.265  25
   4   3   6 10768.5 1432.44  23
  -4  -3  -6 9264.81 1431.36   2
  -4   3  -6 8916.14 1331.89  35
  -4  -3  -6 10451.7 1474.98  35
  -4   3  -6 9141.66 1355.07   2
  -4  -3  -6 10537.2 1250.28   5
   4   3   6 9896.18 1232.83  33
  -4  -3  -6 10569.9 1348.16  19
  -4   3  -6 12569.6 1483.11  10
  -4   3  -6 11230.1 1377.35  16
   4   3   6 9059.22 1208.32  26
   4  -3   6 9808.03 1440.69  25
   4   3   7 33117.0 2225.35  33
  -4   3  -7 28571.0 2102.58  35
  -4  -3  -7 28059.2 2198.20  35
  -4  -3  -7 31515.9 2202.27   5
  -4   3  -7 31118.0 2148.35   5
  -4   3  -7 31071.7 2170.47  10
   4   3   7 33020.2 2202.90  26
  -4  -3  -7 30179.5 2330.82  14
  -4   3  -8-113.219 506.813  35
  -4  -3  -8 472.844 382.017  35
  -4  -3  -8 307.668 355.071   5
   4   3   8 426.221 320.700  33
  -4   3  -8 271.610 206.081   5
  -4   3  -8 990.314 460.192  10
   4   3   8 1389.18 462.737  26
  -4  -3  -8 432.441 626.221  14
  -4   3  -9 1096.11 632.633  35
  -4  -3  -9 3623.24 721.694  35
  -4  -3  -9 3528.08 735.553   5
   4   3   9 3783.61 710.741  33
  -4   3  -9 3184.58 675.129  10
  -4   3  -9 3375.40 639.267   5
   4   3   9 4255.80 745.223  26
  -4  -3  -9 3241.15 770.162  14
  -4  -3 -10 3126.51 566.733   5
   4   3  10 2162.26 475.241  33
   4  -3  10 2255.16 417.584  33
  -4  -3 -10 2816.49 565.299  35
   4   3  10 3213.75 583.168  26
  -4  -3 -10 2883.43 581.046  14
  -4   4  11 11659.4 974.913  12
  -4  -4  11 7920.70 769.613  11
   4  -4 -11 12165.9 968.496  19
  -4  -4  11 12374.9 1028.14  30
  -4   4  11 12060.1 943.209  17
   4   4 -11 11805.5 957.132  29
   4   4 -11 12191.9 1041.74  28
  -4  -4  11 10942.9 951.523   6
  -4  -4  10 5267.19 878.113   6
   4   4 -10 6084.77 802.912  35
  -4   4  10 5063.24 780.665  12
  -4   4  10 4914.46 785.967  11
  -4  -4  10 3932.76 707.844  32
   4  -4 -10 6583.65 884.093  19
  -4   4  10 6293.40 839.665  30
  -4  -4  10 6141.73 1007.83  30
  -4   4  10 5532.98 847.354  17
   4   4 -10 6403.86 841.779  29
   4   4 -10 5293.88 855.651  28
  -4   4  10 3564.85 602.632  16
  -4  -4   9 1224.84 503.016   6
  -4   4   9 1146.66 569.540  12
  -4   4   9 1125.27 523.323  11
  -4  -4   9 686.501 581.117  32
   4  -4  -9 1325.74 482.347  19
  -4   4   9 835.272 612.723  30
  -4   4   9 1526.59 518.934  17
  -4  -4   9 1826.61 822.569  30
   4   4  -9 1364.84 578.499  29
  -4   4   9 2368.02 664.902  16
   4   4  -9 1427.21 490.304  28
  -4   4   9 400.366 378.972  15
   4   4  -9 1801.41 530.092  35
   4  -4  -9 1167.87 427.521  35
  -4  -4   8 415.096 536.395   6
  -4   4   8 363.198 356.101  12
   4   4  -8 738.796 613.707  35
  -4   4   8 233.836 279.195  11
   4  -4  -8 827.498 596.955  35
  -4  -4   8 308.364 214.896  32
  -4   4   8-290.137 463.563  30
  -4   4   8 164.293 396.356  17
  -4  -4   8-212.073 530.750  30
   4   4  -8 193.083 358.621  29
   4   4  -8-627.800 376.921  28
  -4  -4   7 930.075 505.758   6
   4  -4  -7-468.919 350.510  21
  -4   4   7 533.404 536.221  12
   4   4  -7-190.616 357.735  21
  -4   4   7 899.484 400.565  11
  -4  -4   7 1005.33 634.147  32
  -4  -4   7 718.639 505.323  18
  -4  -4   7 838.071 659.868   1
  -4   4   7 97.6186 586.508  30
  -4   4   7 632.958 505.984  17
  -4  -4   7 1617.91 645.922  30
   4   4  -7 453.469 701.465  29
   4   4  -7 609.863 469.110  28
   4  -4  -7 1939.86 854.769  24
   4   4  -7 105.931 421.655  24
   4   4  -6 5363.10 949.388  23
  -4   4   6 7817.91 1210.76  12
  -4   4   6 8232.74 1333.26  22
   4  -4  -6 7717.86 1151.22  21
   4   4  -6 6103.99 1147.95  21
  -4   4   6 8167.87 1075.32  11
  -4  -4   6 8713.80 1128.13  18
  -4   4   6 8346.60 1242.44  30
  -4   4   6 11114.8 1354.49  17
  -4  -4   6 8256.91 1221.29   1
  -4  -4   6 6554.82 1117.92  30
   4   4  -6 9659.53 1213.69  29
   4   4  -6 8801.15 1148.68  28
   4  -4  -6 8257.98 1328.20   4
  -4  -4   6 6656.82 1164.21  32
   4   4  -6 5256.78 877.698   4
  -4  -4   6 8186.21 1144.50   6
   4   4  -6 7043.97 1125.38  24
   4   4  -5 6600.54 967.378  23
  -4   4   5 7944.33 1190.73  22
  -4  -4   5 6386.83 1040.42   6
   4   4  -5 4575.84 914.092  21
  -4   4   5 7074.94 991.976  11
  -4  -4   5 6219.42 1024.44  32
  -4  -4   5 11083.4 1428.09  31
  -4  -4   5 7653.80 1090.89  18
  -4   4   5 6041.34 925.210  12
  -4   4   5 6970.07 1090.86  30
  -4  -4   5 7156.99 1081.05   9
  -4   4   5 5732.01 926.816  17
  -4  -4   5 6601.77 1080.39  30
   4  -4  -5 9223.07 1221.31   4
   4   4  -5 7255.46 1083.80  29
   4   4  -5 7776.94 1114.03  28
  -4  -4   5 6675.11 1074.16   1
  -4   4   5 6374.40 1102.72  16
   4   4  -5 6801.98 1084.03  24
   4   4  -4 828.396 526.481  23
  -4   4   4 2675.75 750.617  22
  -4  -4   4 1970.16 671.903   6
  -4   4   4 948.556 499.856  12
   4  -4  -4 1117.31 421.449  21
   4   4  -4 780.824 389.105  21
  -4   4   4 543.358 309.857  11
  -4   4   4 211.561 196.274  20
  -4  -4   4 1136.97 596.279  32
  -4  -4   4 2053.63 591.675  31
  -4  -4   4 571.286 471.385  18
  -4   4   4-315.299 415.110  30
  -4   4   4 714.933 366.053  17
  -4  -4   4 1936.75 497.604   9
  -4   4   4 649.836 342.150  16
   4   4  -4 492.751 296.879  28
   4  -4  -4 1120.00 587.539   4
  -4  -4   4 467.475 360.525   1
   4   4  -4 653.362 340.938  24
  -4   4   3 36369.4 2266.76  22
  -4   4   3 33541.9 2080.11  12
   4  -4  -3 36570.2 2310.66  21
  -4   4   3 29266.4 1843.84  11
  -4   4   3 29300.6 1861.08  20
  -4  -4   3 34017.0 2271.57  32
  -4  -4   3 34939.7 2236.21  31
  -4   4   3 30706.5 2125.56  30
  -4  -4   3 34323.9 2086.69   9
   4  -4  -3 40632.0 2228.24   4
  -4   4   3 29427.1 2005.72  16
   4   4  -3 32812.3 2075.14  28
  -4   4   3 38727.1 2350.98  14
  -4  -4   3 36458.6 2267.47   1
   4   4  -3 33306.6 2104.94  24
  -4  -4   3 28264.6 1973.29   6
   4   4  -3 38924.3 2278.68  23
   4   4  -2 857.150 521.740  23
  -4  -4   2 2728.58 774.218   1
  -4   4   2 1228.00 423.310  22
  -4   4   2 1417.96 663.863  12
   4  -4  -2 709.291 438.855  21
  -4   4   2 1221.69 367.375  20
  -4  -4   2 2216.13 569.367  19
  -4  -4   2 210.099 782.134  32
  -4  -4   2 1334.36 512.032  31
  -4   4   2 2108.93 565.231  30
  -4  -4   2 1436.82 494.907   9
  -4   4   2 926.097 385.607  16
   4  -4  -2 1762.95 506.563   4
  -4   4   2 1275.56 461.784  14
   4   4  -2 1138.12 690.800  24
  -4   4   1 101022. 3524.42  12
  -4   4   1 120384. 3734.61  22
  -4  -4   1 117034. 3909.87   1
  -4  -4   1 107916. 3818.87  34
  -4   4   1 105719. 3457.67  20
  -4  -4   1 105638. 3780.99  19
  -4  -4   1 105936. 3809.79  31
   4  -4  -1 96044.5 2982.39   4
  -4   4   1 106580. 3689.01  16
   4   4  -1 119252. 3882.05  24
   4   4  -1 120480. 3862.71  23
  -4   4   0 25001.1 1753.11  12
  -4   4   0 26822.8 1692.89  22
  -4   4   0 26351.5 1730.61  20
  -4  -4   0 25562.6 1919.67  34
  -4  -4   0 29235.6 1982.22   1
  -4  -4   0 26411.8 1895.92  19
  -4  -4   0 26255.2 1924.41  31
  -4   4   0 26076.2 1838.69  16
   4  -4   0 22003.9 1552.80   3
   4   4   0 31704.5 2127.06  24
   4   4   0 28919.2 1913.01  23
  -4   4  -1 50012.8 2440.11  12
  -4   4  -1 51350.2 2452.89  20
  -4  -4  -1 48741.8 2630.38  19
  -4   4  -1 47362.1 2459.63  10
  -4  -4  -1 51984.5 2743.65  34
  -4  -4  -1 50228.5 2665.64  31
  -4  -4  -1 56547.7 2789.14   1
  -4   4  -1 50678.4 2530.16  16
   4  -4   1 52558.9 2430.12   3
   4   4   1 44495.6 2277.36  24
   4   4   1 58999.7 2751.41  23
  -4   4  -2 36051.6 2115.86  12
  -4  -4  -2 36061.9 2245.34   5
  -4   4  -2 36948.6 2136.31  20
  -4  -4  -2 30830.1 2125.06  34
  -4  -4  -2 34369.5 2283.54  19
  -4   4  -2 34327.6 2171.83  10
  -4  -4  -2 27855.9 2008.36  31
  -4   4  -2 37323.4 2155.96  16
  -4  -4  -2 37762.5 2381.54   1
   4  -4   2 30488.4 1938.04   3
  -4  -4  -2 33278.1 2157.49  14
  -4   4  -2 35258.7 2055.13   2
   4   4   2 38178.9 2276.02  23
  -4   4  -3 85846.6 3297.31  12
  -4  -4  -3 93544.9 3580.21   5
  -4   4  -3 89033.0 3353.66  20
  -4  -4  -3 74905.7 3373.35  34
  -4  -4  -3 79148.1 3425.04  35
  -4  -4  -3 87194.8 3691.02  19
  -4   4  -3 88473.8 3583.30  10
  -4  -4  -3 72183.1 3256.60  31
  -4   4  -3 90489.1 3474.50  16
   4   4   3 77312.3 3329.58  26
  -4   4  -3 82425.2 3336.35   2
  -4  -4  -3 85064.4 3511.18  14
  -4  -4  -3 108468. 4161.94   1
   4   4   3 91674.9 3680.77  23
  -4  -4  -4 798.924 418.426   2
   4   4   4 1673.73 696.512  23
  -4   4  -4 1935.32 548.424  12
  -4   4  -4 781.014 540.469  20
  -4  -4  -4 1173.88 505.752   5
  -4   4  -4 990.837 450.207   2
  -4  -4  -4 1660.83 559.546  19
  -4   4  -4 634.924 312.780  10
  -4  -4  -4 1573.84 802.592  35
  -4   4  -4 1836.99 576.346  16
   4   4   4 1634.16 683.028  26
  -4  -4  -4 189.396 387.449  14
  -4   4  -5 331.517 435.441  12
  -4  -4  -5 1272.19 874.965   2
   4   4   5 211.045 326.816  23
  -4  -4  -5-146.589 233.124   5
  -4   4  -5 1405.53 709.882   2
   4   4   5-485.227 589.738  33
  -4  -4  -5 692.354 427.492  19
  -4   4  -5-136.130 377.254  10
  -4  -4  -5 63.3039 326.058  35
  -4   4  -5 45.2809 439.664  16
   4   4   5 60.8348 291.076  26
  -4  -4  -5 113.816 214.813  14
  -4  -4  -6 626.148 714.962  35
  -4  -4  -6-409.207 515.861   5
   4   4   6-746.746 598.586  33
  -4  -4  -6-931.054 500.680  19
  -4   4  -6 418.061 591.478  10
  -4   4  -6 721.958 620.664  16
   4   4   6 136.096 727.247  26
  -4  -4  -6-121.172 536.077  14
  -4  -4  -7 14433.4 1599.58  35
  -4  -4  -7 14794.9 1506.31   5
   4   4   7 16419.0 1480.24  33
  -4  -4  -7 14159.0 1567.46  19
  -4   4  -7 15802.4 1590.97  10
   4   4   7 17670.8 1608.72  26
  -4  -4  -7 15217.9 1537.92  14
   4   4   8 29088.0 1875.68  33
  -4  -4  -8 26537.2 1777.17  19
  -4   4  -8 27942.5 1880.53  10
  -4  -4  -8 27314.7 1894.55  35
   4   4   8 30796.6 2001.94  26
  -4  -4  -8 28623.7 1885.99   5
  -4  -4  -8 28912.7 2024.13  14
  -4  -4  -9 2848.09 640.942   5
   4   4   9 2012.51 505.761  33
  -4   4  -9 2922.79 613.318  10
   4   4   9 2520.53 453.948  27
   4   4   9 2121.11 531.242  26
  -4  -4  -9 1906.32 745.933  35
  -4  -4  -9 2135.80 597.312  14
   4   4  10 1820.38 435.899  26
  -4  -4 -10 2088.51 495.371  14
  -4   5  11 24424.6 1188.57  12
   4  -5 -11 24019.0 1210.52  19
  -4  -5  11 24102.3 1282.86  30
   4   5 -11 25007.1 1236.83  29
   4   5 -11 25891.0 1260.12  28
  -4  -5  11 22507.2 1214.08   6
  -4  -5  10 1032.62 444.783   6
  -4   5  10 1368.19 461.857  12
  -4  -5  10 991.381 338.799  32
   4  -5 -10 1972.37 480.842  19
  -4  -5  10 1340.15 469.221  30
   4   5 -10 1270.29 473.843  29
  -4   5  10 773.478 682.965  16
   4   5 -10 1299.05 482.141  28
  -4   5   9 10488.9 1167.31  12
  -4   5   9 10682.6 1086.89  11
  -4  -5   9 12249.4 1204.15  32
  -4  -5   9 10872.0 1291.36  30
  -4   5   9 12114.0 1211.54  17
   4   5  -9 11647.6 1164.95  29
  -4   5   9 10040.6 1106.25  16
   4   5  -9 11810.1 1261.39  28
  -4   5   9 9160.62 989.668  15
   4  -5  -9 10982.6 1166.28  19
  -4  -5   9 11071.0 1213.98   6
  -4  -5   8 6321.70 976.763   6
  -4   5   8 6786.47 962.307  12
  -4   5   8 5736.57 902.281  11
   4   5  -8 5738.46 992.173  35
  -4  -5   8 7355.06 1139.91  32
   4  -5  -8 7541.42 1017.08  19
  -4  -5   8 7276.06 1058.85  30
  -4   5   8 5902.40 967.518  17
  -4   5   8 5967.99 1067.50  30
   4   5  -8 6409.77 910.818  29
   4   5  -8 7122.70 995.921  28
  -4   5   8 5159.25 816.232  16
  -4   5   8 5155.23 873.885  15
  -4  -5   7 4469.15 849.192   6
  -4   5   7 5181.07 1055.50  12
   4   5  -7 4977.10 856.421  35
  -4   5   7 5095.62 959.295  11
  -4  -5   7 6785.61 1057.11  32
  -4  -5   7 5070.08 1045.60  18
  -4   5   7 5057.14 873.679  30
  -4   5   7 5643.33 988.581  17
  -4  -5   7 5775.22 1051.33  30
   4   5  -7 4876.15 943.340  29
  -4   5   7 5250.91 1098.94  16
   4   5  -7 4680.81 963.803  28
  -4   5   7 4580.17 785.733  15
  -4   5   6 181859. 5847.13  22
  -4   5   6 198698. 5414.92  12
   4  -5  -6 190484. 5974.83  21
  -4   5   6 196781. 5168.77  11
  -4  -5   6 190038. 5516.10  32
  -4  -5   6 202870. 5763.32  31
  -4  -5   6 165841. 4795.74  18
  -4   5   6 187624. 5573.62  30
  -4  -5   6 205949. 5826.23  30
  -4   5   6 211808. 5274.22  17
   4   5  -6 208136. 5282.51  29
  -4   5   6 211791. 5660.58  16
   4   5  -6 196795. 5324.60  28
  -4  -5   6 188274. 5915.25   1
  -4  -5   6 195072. 5506.75   6
   4   5  -6 188612. 5838.10  24
  -4   5   5 135971. 4979.24  22
  -4   5   5 135011. 4420.25  12
   4  -5  -5 140784. 4962.22  21
  -4   5   5 135956. 4239.57  11
  -4  -5   5 130101. 4561.48  32
  -4  -5   5 135677. 4726.00  31
  -4  -5   5 146655. 4574.42  18
  -4   5   5 130628. 4618.48  30
  -4  -5   5 127092. 4560.75  30
  -4   5   5 130043. 4101.00  17
   4  -5  -5 140364. 4882.61   4
  -4  -5   5 142081. 4491.12   9
   4   5  -5 143933. 4381.14  29
  -4   5   5 139906. 4602.46  16
   4   5  -5 130576. 4335.93  28
  -4  -5   5 143745. 5083.36   1
  -4  -5   5 139319. 4644.41   6
   4   5  -5 135176. 4762.96  24
   4   5  -4 846.736 362.931  23
  -4   5   4-6.81092 277.500  22
  -4  -5   4 595.582 497.513   6
  -4   5   4 577.950 415.568  12
   4  -5  -4 1091.38 457.871  21
  -4   5   4 430.905 367.693  11
  -4  -5   4 922.544 583.069  31
  -4  -5   4 452.983 637.937  32
  -4  -5   4-28.0025 297.401  18
  -4   5   4 887.616 482.617  30
  -4   5   4 179.298 218.786  17
  -4  -5   4 1260.46 418.370   9
  -4   5   4 44.7713 337.208  16
   4   5  -4 694.064 427.970  28
   4  -5  -4 1296.42 519.628   4
  -4  -5   4-776.904 702.486   1
   4   5  -4 1214.42 480.577  24
   4   5  -3 1186.07 522.445  23
  -4  -5   3 1328.59 722.795   1
  -4   5   3 432.621 501.441  22
  -4  -5   3 1203.15 441.632   6
  -4   5   3 1225.16 461.372  12
   4  -5  -3 547.035 419.856  21
  -4   5   3 1203.06 455.713  20
  -4   5   3 1225.01 428.827  11
  -4  -5   3 3111.14 730.714  32
  -4  -5   3 889.414 547.950  31
  -4  -5   3 1259.76 456.154   9
  -4   5   3 231.518 264.782  16
   4   5  -3 1476.30 595.481  28
   4  -5  -3 1576.48 776.800   4
   4   5  -3 1829.63 513.161  24
   4   5  -2 923.412 410.025  23
  -4   5   2 1535.86 603.059  22
  -4  -5   2 1207.25 795.141   6
  -4   5   2 1261.19 606.257  12
   4  -5  -2 1672.90 700.709  21
  -4  -5   2 1720.89 808.055   1
  -4   5   2 1538.11 667.285  20
  -4  -5   2 328.697 374.593  19
  -4  -5   2 769.400 557.147  32
  -4  -5   2 1567.38 798.259  31
  -4  -5   2 3219.42 651.529   9
  -4   5   2 1505.13 537.254  16
   4   5  -2 1799.17 619.090  27
  -4   5   2 1700.21 467.828  14
   4   5  -2 1169.71 689.040  24
   4   5  -1 736.138 331.783  23
  -4   5   1 1256.72 450.058  22
  -4   5   1 931.203 374.038  12
  -4  -5   1 550.589 433.323  34
  -4   5   1 819.359 420.984  20
  -4  -5   1 834.844 427.483  19
  -4  -5   1 524.246 494.287  32
  -4  -5   1 782.389 675.247  31
  -4  -5   1 1172.13 723.656   1
  -4   5   1 1555.95 595.092  16
   4   5  -1 460.582 374.217  27
   4   5  -1 948.794 409.099  24
  -4   5   0 10990.8 1192.96  12
  -4   5   0 9892.24 1120.82  22
  -4   5   0 10258.1 1158.59  20
  -4  -5   0 9627.59 1172.01  34
  -4  -5   0 10519.1 1389.47   1
  -4  -5   0 8744.55 1147.93  31
  -4  -5   0 11601.0 1299.76  19
  -4   5   0 9218.45 1154.49  16
   4   5   0 8967.42 1187.60  27
   4   5   0 7957.13 1115.83  26
   4  -5   0 9366.29 1074.84   3
   4   5   0 10860.5 1276.79  24
   4   5   0 10947.6 1302.47  23
  -4   5  -1 30248.7 1980.91  12
  -4   5  -1 29870.4 1985.54  20
  -4  -5  -1 28457.3 2119.91  34
  -4  -5  -1 29583.6 2117.82  19
  -4   5  -1 24708.9 1835.62  10
  -4  -5  -1 29123.9 2105.58  31
  -4  -5  -1 32949.3 2264.33   1
  -4   5  -1 29976.1 2020.29  16
  -4   5  -1 22821.0 1894.51  27
   4   5   1 26390.7 1936.53  26
   4  -5   1 21193.3 1664.36   3
   4   5   1 23165.6 1852.99  24
   4   5   1 32092.6 2174.50  23
  -4   5  -2 46526.8 2454.72  12
  -4   5  -2 46895.0 2443.17  20
  -4  -5  -2 43519.8 2642.75  19
  -4   5  -2 44927.9 2569.35  10
  -4  -5  -2 44161.8 2632.50  31
  -4  -5  -2 46071.3 2692.03  34
  -4   5  -2 46657.3 2546.34  16
  -4  -5  -2 49045.0 2875.01   1
   4   5   2 45209.4 2599.18  26
   4  -5   2 35940.9 2340.29   3
  -4  -5  -2 41188.8 2402.36  14
   4   5   2 52281.4 2869.96  23
  -4   5  -3 124979. 4054.65  12
  -4  -5  -3 117116. 4264.53  34
  -4  -5  -3 123370. 4453.48  19
  -4   5  -3 127929. 4398.90  10
  -4  -5  -3 118502. 4324.40  31
  -4   5  -3 125503. 4164.78  16
   4  -5   3 121915. 4407.19   3
   4   5   3 129357. 4404.90  26
  -4   5  -3 125048. 4088.08  20
   4   5   3 127813. 4528.20  23
  -4   5  -4 19693.0 1642.63  12
  -4  -5  -4 19938.1 1829.93   5
  -4   5  -4 19661.1 1771.59  20
  -4  -5  -4 17922.2 1721.97  34
  -4  -5  -4 18069.6 1890.73  19
  -4   5  -4 20108.4 1906.67  10
  -4  -5  -4 16458.5 1628.23  31
  -4   5  -4 19782.2 1707.06  16
   4  -5   4 15561.8 1624.44   3
   4   5   4 20637.6 1878.27  26
  -4  -5  -4 13811.7 1534.52  14
  -4   5  -4 14594.0 1680.03   2
   4   5   4 17855.6 1777.76  23
  -4   5  -5 6427.11 1061.37  12
  -4  -5  -5 6419.45 1009.07   5
   4   5   5 4758.17 840.760  33
  -4  -5  -5 6859.88 1305.93  19
  -4   5  -5 6478.88 1115.56  10
  -4   5  -5 5631.75 924.625  16
   4   5   5 8605.47 1218.42  26
  -4  -5  -5 6985.19 1123.81  14
  -4  -5  -6 21216.9 1748.88   5
  -4  -5  -6 16915.7 1606.25  35
   4   5   6 20702.8 1791.99  33
  -4  -5  -6 20243.6 1822.67  19
  -4   5  -6 19967.5 1843.60  10
  -4   5  -6 18851.0 1686.34  16
   4   5   6 21972.2 1844.57  26
  -4  -5  -6 18613.4 1721.94  14
  -4  -5  -7 4464.28 836.734   5
   4   5   7 4993.31 758.631  33
  -4  -5  -7 4664.82 935.166  19
  -4   5  -7 3953.40 768.254  10
   4   5   7 4153.00 902.701  26
  -4  -5  -7 4300.70 949.287  14
   4   5   8 353.245 504.431  33
  -4  -5  -8 345.827 436.849  19
   4   5   8 74.3114 669.974  27
   4   5   8-189.520 399.492  26
  -4  -5  -8 395.864 299.680  14
  -4   5  -8 764.956 470.705  10
  -4   5  -9 11638.5 925.361  10
   4   5   9 12582.1 1061.41  26
  -4  -5  -9 11095.9 974.070  14
  -4  -6  10 445.557 367.824   6
  -4   6  10 245.442 226.864  12
   4  -6 -10 244.857 146.286  19
  -4  -6  10 655.558 349.533  30
   4   6 -10 919.231 383.600  29
  -4   6  10 70.0718 264.905  16
   4   6 -10 315.512 391.077  28
  -4   6   9 6009.96 814.213  12
  -4  -6   9 5286.42 859.835  32
   4  -6  -9 5283.51 803.220  19
  -4  -6   9 5979.75 986.660  30
   4   6  -9 6220.85 822.130  29
  -4   6   9 5355.00 712.515  16
   4   6  -9 6656.34 847.312  28
  -4  -6   9 5546.87 825.216   6
  -4  -6   8 425.103 518.046   6
  -4   6   8 642.639 489.781  12
  -4  -6   8-446.003 287.007  32
   4  -6  -8 125.645 113.704  19
  -4  -6   8-313.608 450.122  30
   4   6  -8 104.746 373.479  29
  -4   6   8 240.657 510.918  16
   4   6  -8-178.476 395.562  28
  -4   6   8-198.411 327.471  15
  -4   6   7 22276.3 1753.92  12
  -4   6   7 22866.5 1697.16  11
  -4  -6   7 23197.7 1883.57  32
   4  -6  -7 26997.1 1783.22  19
  -4  -6   7 16558.3 1400.23  18
  -4  -6   7 24193.8 1905.80  30
   4   6  -7 23817.2 1754.65  29
  -4   6   7 24019.2 1831.35  16
   4   6  -7 22939.7 1733.18  28
  -4   6   7 19814.3 1620.60  15
  -4  -6   7 20696.0 1805.63   6
  -4   6   6 81548.9 3413.55  12
  -4   6   6 81592.2 3249.56  11
  -4  -6   6 81154.9 3589.22  32
   4  -6  -6 90334.4 3362.59  19
  -4  -6   6 86406.6 3706.35  31
  -4  -6   6 84865.4 3266.46  18
  -4  -6   6 79601.2 3491.73  30
   4   6  -6 85246.1 3374.79  29
  -4   6   6 81835.3 3459.94  16
   4   6  -6 83819.3 3399.31  28
  -4   6   6 73782.9 3261.01  15
  -4  -6   6 77606.1 3439.53   6
  -4   6   5 105047. 3907.31  12
  -4   6   5 104976. 3705.28  11
  -4  -6   5 104358. 4104.37  32
  -4  -6   5 105359. 4188.48  31
  -4  -6   5 84766.4 3436.74  18
  -4  -6   5 94390.9 3860.89  30
   4   6  -5 110025. 3908.12  29
  -4   6   5 105162. 4054.25  16
   4   6  -5 106727. 3937.80  28
  -4   6   5 87694.1 3674.32  15
  -4  -6   5 105163. 4058.93   6
  -4   6   4 1465.51 625.506  22
  -4  -6   4 2039.61 554.834   6
  -4  -6   4 2409.60 716.601   1
  -4   6   4 440.640 557.115  12
   4  -6  -4 2056.05 676.352  21
  -4   6   4 1573.91 508.893  11
  -4  -6   4 1753.34 837.724  32
  -4  -6   4 1487.45 724.897  31
  -4  -6   4 1438.29 635.988  18
  -4  -6   4 1758.56 650.144   9
   4   6  -4 1543.21 650.571  29
  -4   6   4 367.679 324.352  16
   4   6  -4 1448.31 722.881  28
   4   6  -4 288.681 294.295  26
   4   6  -4 880.955 446.473  24
  -4   6   3 33139.0 2200.14  12
  -4   6   3 32640.1 2462.17  22
  -4  -6   3 34604.4 2554.17   1
   4  -6  -3 35306.8 2497.97  21
  -4   6   3 32392.5 2094.49  20
  -4  -6   3 33316.4 2364.86  32
  -4  -6   3 36436.4 2402.65  31
  -4  -6   3 36207.6 2309.40   9
  -4   6   3 35375.5 2307.68  16
   4   6  -3 33903.0 2227.00  28
   4   6  -3 26851.7 1930.78  27
   4   6  -3 23177.2 1927.14  26
   4   6  -3 35998.4 2479.16  24
  -4  -6   3 35892.5 2358.03   6
   4   6  -3 29162.7 2147.79  23
  -4   6   2 27132.9 1969.49  12
  -4   6   2 27663.5 2178.28  22
   4  -6  -2 28065.6 2273.20  21
  -4   6   2 21594.2 1695.49  20
  -4  -6   2 29721.1 2318.06   1
  -4  -6   2 28967.6 2238.87  19
  -4  -6   2 26711.2 2119.73  32
  -4  -6   2 27725.2 2104.89  31
  -4  -6   2 28629.5 2043.55   9
  -4   6   2 27741.2 2045.20  16
   4   6  -2 27580.8 2005.68  28
   4   6  -2 28487.7 1948.66  27
   4   6  -2 19083.8 1728.90  26
   4   6  -2 26401.9 2115.86  24
  -4  -6   2 25205.9 1957.60   6
   4   6  -2 26939.2 2105.96  23
   4   6  -1 646.569 550.576  23
  -4   6   1 597.684 384.805  22
  -4  -6   1 411.516 403.072  19
  -4   6   1 595.127 433.661  12
  -4  -6   1 680.567 504.791   6
  -4  -6   1 1108.65 468.581  34
  -4   6   1 2321.65 574.911  20
  -4  -6   1 237.870 300.295  32
  -4  -6   1 1112.25 523.095  31
  -4  -6   1 660.987 375.377   9
  -4   6   1 425.923 478.108  16
   4   6  -1 573.969 550.273  27
  -4  -6   1 944.522 744.948   1
   4   6  -1 252.413 394.205  26
   4   6  -1 940.818 473.965  24
  -4   6   0 10950.6 1230.75  12
  -4   6   0 9559.76 1321.14  20
   4  -6   0 9791.42 1367.40   3
  -4  -6   0 11933.9 1370.66  34
  -4  -6   0 10778.9 1294.13  19
  -4  -6   0 9723.75 1315.55  31
  -4  -6   0 9782.68 1473.08   1
  -4   6   0 10556.0 1283.11  16
   4   6   0 10451.6 1169.98  27
   4   6   0 7304.67 1047.77  26
   4   6   0 9314.49 1353.88  24
   4   6   0 10578.6 1306.53  23
   4   6   1 2648.24 926.255  23
  -4   6  -1 1546.28 555.711  12
   4  -6   1 1416.57 623.474   3
  -4  -6  -1 1359.36 642.995  34
  -4  -6  -1 1974.46 577.806  19
  -4   6  -1 2073.81 642.231  20
  -4  -6  -1 2192.29 655.314  31
  -4   6  -1 1713.57 651.304  10
  -4   6  -1 1468.80 481.968  16
  -4   6  -1 1839.84 716.956  27
   4   6   1 2063.38 549.834  27
   4   6   1 1238.45 672.317  26
  -4  -6  -1 2292.39 1019.38   1
  -4   6  -2 12049.6 1324.29  12
  -4  -6  -2 13141.5 1640.54  34
  -4  -6  -2 11628.3 1475.26  19
  -4   6  -2 10819.0 1411.31  10
  -4  -6  -2 12178.1 1496.99  31
  -4   6  -2 13208.4 1514.95  20
  -4   6  -2 12152.6 1278.55  16
  -4   6  -2 13493.2 1659.20  27
   4   6   2 12176.4 1441.22  27
   4   6   2 13954.6 1472.66  26
   4  -6   2 11571.6 1480.58   3
  -4  -6  -2 11916.8 1590.24   1
   4   6   2 12804.2 1513.56  23
   4   6   3 7149.03 1193.77  23
  -4   6  -3 5584.16 889.320  12
  -4   6  -3 7384.63 1274.85  20
  -4  -6  -3 7280.86 1131.35  34
  -4  -6  -3 7116.31 1282.10  19
  -4  -6  -3 6466.36 1144.40  31
  -4   6  -3 6447.22 1148.14  10
  -4   6  -3 6702.15 1083.77  16
   4  -6   3 4210.67 1218.20   3
   4   6   3 6154.82 1048.88  27
   4   6   3 6759.56 1042.88  26
  -4   6  -4 10681.1 1354.86  12
  -4  -6  -4 9395.93 1386.59  34
  -4  -6  -4 10568.2 1405.67  19
  -4   6  -4 11782.3 1411.38  10
  -4  -6  -4 9623.46 1322.05  31
  -4   6  -4 10056.4 1321.37  16
   4   6   4 11344.0 1287.74  27
   4   6   4 11170.9 1397.50  26
  -4  -6  -4 9777.06 1151.99  14
   4   6   5 846.862 473.057  33
  -4  -6  -5 1036.15 685.808  19
  -4  -6  -5 803.668 693.022  31
  -4   6  -5 1155.77 775.057  10
  -4   6  -5 1619.54 681.727  16
   4   6   5 2349.92 694.948  27
   4   6   5 1843.57 559.613  26
  -4  -6  -5 1625.40 498.197  14
   4   6   6 39739.4 2272.55  33
  -4  -6  -6 39559.4 2405.25  19
  -4   6  -6 40930.0 2378.33  10
  -4   6  -6 42024.7 2318.11  16
   4   6   6 41963.3 2185.54  27
   4   6   6 45143.8 2505.89  26
  -4  -6  -6 41345.1 2334.52  14
   4   6   7-22.7928 442.023  33
  -4  -6  -7 819.338 468.146  19
  -4   6  -7-122.945 385.066  10
   4   6   7 228.737 403.029  27
   4   6   7 420.261 341.937  26
  -4  -6  -7-200.945 342.986  14
   4   6   8 2261.70 564.775  33
  -4  -6  -8 1967.61 532.659  19
  -4   6  -8 1395.65 524.949  10
   4   6   8 1878.10 461.672  27
   4   6   8 2834.21 602.150  26
  -4  -6  -8 2197.02 473.795  14
  -4   6  -9 731.645 301.496  10
   4   6   9 1108.75 378.014  26
  -4  -6  -9 983.133 303.595  14
   4   7 -10 7906.22 651.459  29
   4   7 -10 7167.81 626.491  28
  -4  -7  10 7155.66 599.287   6
  -4   7   9 4812.45 624.777  12
  -4  -7   9 4353.54 716.863  32
   4  -7  -9 4089.98 507.442  19
   4  -7  -9 4535.26 586.281  31
  -4  -7   9 4752.96 672.132  30
   4   7  -9 4196.82 579.047  29
  -4   7   9 4639.54 659.735  16
   4   7  -9 4762.60 682.723  28
  -4  -7   9 4485.03 614.217   6
  -4   7   8 8188.23 915.853  12
  -4  -7   8 6708.80 998.740  32
   4  -7  -8 5322.21 656.504  19
  -4  -7   8 7283.82 887.684  30
   4   7  -8 7334.95 875.978  29
  -4   7   8 6821.67 886.071  16
   4   7  -8 7342.77 915.198  28
  -4  -7   8 6827.26 921.243   6
  -4   7   7 12153.3 1190.76  12
  -4  -7   7 12050.7 1317.22  32
   4  -7  -7 9124.81 948.883  19
  -4  -7   7 11340.0 1256.45  30
   4   7  -7 11721.5 1144.51  29
  -4   7   7 11276.1 1213.33  16
   4   7  -7 13080.3 1255.73  28
  -4   7   7 10421.8 1091.66  15
  -4  -7   7 10827.2 1191.52   6
  -4   7   6 48355.6 2483.78  12
  -4  -7   6 48444.8 2609.82  32
  -4  -7   6 42532.1 2359.51  30
   4   7  -6 52656.8 2547.40  29
  -4   7   6 49715.5 2571.48  16
   4   7  -6 50082.6 2539.82  28
  -4   7   6 44242.1 2416.98  15
  -4  -7   6 45245.5 2517.73   6
  -4  -7   5 3369.64 872.128   6
  -4   7   5 3588.95 762.545  12
  -4  -7   5 4032.32 938.401  32
  -4  -7   5 3325.41 705.982  18
   4   7  -5 4529.15 920.156  29
  -4   7   5 3714.94 886.590  16
   4   7  -5 4679.15 894.456  28
  -4   7   5 3052.84 703.766   8
  -4  -7   5 3280.43 771.523  31
   4   7  -4 1778.13 647.001  13
  -4  -7   4 2800.59 819.907   6
  -4   7   4 3764.70 722.565  12
  -4  -7   4 1720.45 728.071  32
  -4  -7   4 2861.68 806.995  31
  -4  -7   4 2113.60 682.186  18
  -4  -7   4 1292.70 678.642   9
   4   7  -4 2809.56 773.562  29
  -4   7   4 2625.22 756.909  16
   4   7  -4 2511.13 752.978  28
   4   7  -4 2831.45 692.142  27
   4   7  -4 3101.40 714.042  26
  -4   7   3 30098.1 2089.35  12
  -4  -7   3 29952.4 2245.83  32
  -4  -7   3 27790.7 2193.47  31
  -4  -7   3 28978.4 2096.50   9
   4   7  -3 30977.4 2052.37  29
  -4   7   3 30078.7 2158.87  16
   4   7  -3 26785.7 1983.17  28
   4   7  -3 22713.7 1791.80  27
   4   7  -3 22142.6 1936.14  26
  -4  -7   3 30583.4 2153.37   6
  -4   7   2 3532.80 864.969  22
  -4  -7   2 4242.15 935.197   6
  -4   7   2 3103.36 692.493  12
   4  -7  -2 3248.98 979.857  21
  -4   7   2 3518.64 838.398  20
  -4  -7   2 4854.23 1029.38  32
  -4  -7   2 3715.04 978.560  31
  -4  -7   2 3257.64 819.049   9
  -4   7   2 1948.81 563.666  16
   4   7  -2 4058.34 827.854  28
   4   7  -2 3702.42 743.344  27
   4   7  -2 3045.06 800.685  26
   4   7  -2 3454.43 844.256  24
   4   7  -1 3351.46 824.338  23
   4   7  -1 4235.87 857.962  22
  -4   7   1 3402.65 919.955  12
  -4  -7   1 4534.28 950.252   6
  -4   7   1 5029.60 1028.42  20
  -4  -7   1 4385.22 1025.95  34
  -4  -7   1 4321.03 868.770  19
  -4  -7   1 4055.78 1006.12  32
  -4  -7   1 3818.92 938.716  31
  -4  -7   1 3486.75 889.227   9
  -4   7   1 3834.95 884.892  16
   4   7  -1 3930.91 841.213  27
   4   7  -1 4251.72 956.711  26
   4   7  -1 3097.74 897.965  24
   4   7   0 3427.40 890.774  23
   4   7   0 3769.49 836.886  22
  -4   7   0 4364.54 1001.74  12
  -4  -7   0 3997.53 754.326   6
  -4   7   0 5821.90 1124.73  20
  -4  -7   0 4155.05 1008.43  34
  -4  -7   0 4908.58 982.958  31
  -4  -7   0 4261.18 825.799  19
  -4   7   0 5863.81 942.146  16
   4   7   0 4368.61 956.176  27
   4   7   0 4503.00 931.092  26
  -4   7  -1 684.728 529.171  12
  -4   7  -1 3244.09 882.470  20
  -4  -7  -1 1747.90 789.114  34
  -4  -7  -1 1023.39 462.836  19
  -4  -7  -1 1707.06 620.569  31
  -4   7  -1 2054.37 756.632  16
  -4   7  -1 2352.31 703.947  27
   4   7   1 2053.71 626.597  27
   4   7   1 847.511 380.968  26
  -4   7  -2 27170.6 1966.93  12
  -4  -7  -2 28742.3 2203.38  34
  -4  -7  -2 26182.2 2089.48  19
  -4   7  -2 26453.3 1923.90  10
  -4  -7  -2 27877.7 2140.17  31
  -4   7  -2 28044.4 2012.43  16
   4   7   2 27663.4 1999.69  27
   4   7   2 30239.6 2239.05  26
  -4   7  -3 62371.0 2903.98  12
  -4  -7  -3 66137.6 3157.55  34
  -4  -7  -3 61724.9 3126.09  19
  -4  -7  -3 63750.7 3161.11  31
  -4   7  -3 63588.6 3010.14  16
   4   7   3 63992.8 2922.37  27
   4   7   3 68225.4 3281.18  26
  -4   7  -3 68404.3 3119.62  10
  -4   7  -4 2895.05 774.063  12
  -4  -7  -4 1559.38 774.198  34
   4   7   4 1956.25 584.405  33
  -4  -7  -4 2809.54 776.277  19
  -4  -7  -4 1699.99 677.940  31
  -4   7  -4 2194.86 811.450  10
  -4   7  -4 1853.01 655.172  16
   4   7   4 2496.98 754.192  27
   4   7   4 1776.52 686.446  26
  -4  -7  -5 8967.38 1148.24  34
  -4  -7  -5 10080.3 1276.04  19
  -4   7  -5 10030.9 1173.48  10
  -4  -7  -5 10562.9 1294.61  31
   4   7   5 6490.95 930.360  33
  -4   7  -5 10654.0 1181.43  16
   4   7   5 10708.2 1205.83  27
   4   7   5 11254.2 1315.20  26
   4   7   6 2769.39 579.972  33
  -4  -7  -6 2096.45 723.384  19
  -4   7  -6 2637.57 730.374  10
   4   7   6 2652.48 616.776  27
   4   7   6 1787.10 611.996  26
  -4  -7  -6 2890.69 527.435  14
   4   7   7 11110.4 927.955  33
  -4  -7  -7 13879.2 1214.97  19
  -4   7  -7 14823.1 1209.11  10
   4   7   7 13363.7 1017.35  27
   4   7   7 15465.9 1222.83  26
  -4  -7  -7 11915.4 951.502  14
  -4  -7  -8 43756.9 1648.62  19
  -4   7  -8 48030.2 1746.03  10
   4   7   8 49916.5 1800.58  26
  -4  -8   9 4923.63 484.586  20
  -4  -8   9 10641.4 727.905   6
  -4   8   8 28246.3 1271.95  12
   4  -8  -8 33112.2 1471.53  31
   4   8  -8 35181.3 1523.87  29
  -4   8   8 33901.4 1514.75  16
   4   8  -8 35393.3 1570.09  28
  -4  -8   8 32422.3 1550.69   6
  -4  -8   8 30564.7 1518.78  32
  -4   8   7 11018.8 982.363  12
  -4  -8   7 11775.3 1123.87  32
   4  -8  -7 11425.2 1031.96  31
  -4  -8   7-41.1523 267.099  30
   4   8  -7 11517.2 999.580  29
  -4   8   7 11225.8 1039.75  16
   4   8  -7 11279.0 1051.20  28
  -4  -8   7 11432.8 1098.00   6
  -4   8   6 8861.06 991.419  12
  -4  -8   6 8119.28 1082.36  32
   4  -8  -6 10227.3 1051.48  31
   4   8  -6 8577.47 977.166  29
  -4   8   6 8508.32 999.051  16
   4   8  -6 8025.85 993.287  28
  -4  -8   6 7899.81 932.627   6
  -4   8   5 17706.9 1396.96  12
  -4  -8   5 15463.5 1467.92  32
  -4  -8   5 18843.9 1634.66  31
   4  -8  -5 16631.4 1357.90  31
   4   8  -5 18945.8 1419.10  29
  -4   8   5 17169.8 1464.99  16
  -4   8   5 14475.2 1169.09   8
   4   8  -5 18073.7 1474.93  28
  -4  -8   5 16179.3 1479.87   6
   4   8  -4 464.325 442.984  13
  -4  -8   4 432.969 376.551   6
  -4   8   4-33.3637 530.732  12
  -4  -8   4 326.637 396.844  32
  -4  -8   4-11.4135 489.111  31
  -4  -8   4 612.899 550.162  18
   4   8  -4-53.3031 413.699  29
  -4   8   4 173.951 434.537  16
   4   8  -4 631.968 582.615  28
   4   8  -4 905.904 472.864  27
   4   8  -4 647.406 302.107  26
  -4   8   3 7291.17 998.128  12
  -4  -8   3 6688.19 1133.13  32
  -4  -8   3 7298.93 1157.75  31
  -4  -8   3 7960.78 979.392  18
  -4  -8   3 7754.30 1092.93   9
   4   8  -3 9133.94 1152.77  29
  -4   8   3 8354.66 1127.10  16
   4   8  -3 6850.82 1101.87  28
   4   8  -3 8453.92 1103.20  27
   4   8  -3 8287.43 1273.53  26
  -4   8   3 7065.57 954.029   7
  -4  -8   3 8373.20 1180.33   6
  -4  -8   2 1119.57 586.662   6
  -4   8   2 1522.05 687.565  12
  -4  -8   2 1110.43 703.124  32
  -4  -8   2 1714.16 833.856  31
  -4  -8   2 2079.20 678.180   9
   4   8  -2 770.344 609.279  29
  -4   8   2 1396.09 641.990  16
   4   8  -2 1746.96 639.416  28
   4   8  -2 1525.12 688.518  27
  -4   8   2 1833.08 490.815   7
   4   8  -2 1736.03 720.482  26
  -4   8   1 685.814 688.106  12
  -4  -8   1 25.1341 369.072   6
  -4  -8   1 355.423 649.499  34
  -4  -8   1 1600.52 826.179  32
  -4  -8   1 794.903 596.355  31
  -4  -8   1 1016.55 653.530   9
   4   8  -1 394.868 489.162  29
  -4   8   1 1164.98 400.849  16
   4   8  -1 1458.20 646.741  28
   4   8  -1 630.876 532.425  27
  -4   8   1 391.035 447.804   7
   4   8  -1 1162.78 527.014  26
  -4   8   0 5546.89 934.962  12
  -4  -8   0 5538.21 1030.68   6
  -4  -8   0 5133.61 1075.26  34
  -4  -8   0 5359.68 977.670  19
  -4  -8   0 4687.98 1054.44  31
  -4   8   0 5789.23 931.957  16
  -4  -8   0 6017.18 995.383   9
   4   8   0 5914.78 996.077  27
  -4   8   0 4460.32 899.904   7
   4   8   0 6282.65 1106.37  26
  -4   8  -1 21959.7 1746.29  12
  -4  -8  -1 20702.9 1855.48  34
  -4  -8  -1 19938.1 1844.23  19
  -4  -8  -1 20951.2 1793.16  31
  -4  -8  -1 21602.9 1744.58   9
  -4   8  -1 22599.9 1742.99  16
   4   8   1 24009.1 1784.38  27
  -4   8  -1 20930.1 1640.33   7
   4   8   1 24236.4 1999.41  26
  -4  -8  -1 20792.5 1698.20   6
  -4   8  -2 77074.5 3096.33  12
  -4  -8  -2 77051.8 3325.76  34
  -4  -8  -2 79504.1 3431.55  19
  -4   8  -2 72366.0 2896.94  10
  -4  -8  -2 74135.4 3326.93  31
  -4   8  -2 75367.2 3144.35  16
  -4   8  -2 71792.2 2827.52   7
   4   8   2 81414.5 3194.95  27
   4   8   2 78973.7 3372.54  26
  -4   8  -3 1147.38 580.657  12
  -4  -8  -3 1072.49 584.958  34
  -4  -8  -3 189.742 463.063  19
  -4  -8  -3 909.514 577.175  31
  -4   8  -3 2179.75 540.928  10
  -4   8  -3 894.185 531.935  16
   4   8   3 928.329 538.620  27
   4   8   3 1400.41 537.751  26
  -4  -8  -4 10309.7 1151.36  34
  -4  -8  -4 9462.29 1207.32  19
  -4   8  -4 9235.64 1033.31  10
  -4  -8  -4 10371.8 1253.90  31
  -4   8  -4 10482.6 1146.56  16
   4   8   4 9064.46 1012.75  27
   4   8   4 9868.03 1178.74  26
  -4  -8  -5 819.036 504.154  19
  -4  -8  -5-46.3166 462.403  31
  -4   8  -5 34.6725 460.536  10
  -4   8  -5 1363.95 509.224  16
   4   8   5 214.951 467.733  27
   4   8   5 352.019 379.807  26
  -4  -8  -6 23261.3 1511.22  19
   4  -8   6 20004.9 1207.06  30
  -4   8  -6 25060.3 1462.61  10
   4   8   6 25946.2 1385.93  27
   4   8   6 25540.1 1523.16  26
  -4  -8  -7 52246.8 1862.38  19
  -4   8  -7 53550.0 1805.99  10
   4   8   7 54036.0 1827.64  26
   4  -9  -7 18134.9 1047.96  34
  -4  -9   7 17564.7 1083.05  32
   4   9  -7 14414.4 858.376  29
  -4   9   7 19193.4 1073.92  16
   4   9  -7 17877.0 1014.13  28
  -4  -9   7 18496.8 1094.70   6
  -4   9   6 7913.88 684.601  12
   4  -9  -6 9177.80 847.385  34
  -4  -9   6 7812.36 847.119  32
   4  -9  -6 6177.87 742.399  31
   4   9  -6 7751.19 750.763  29
  -4   9   6 9384.84 875.588  16
   4   9  -6 8967.79 857.404  28
  -4  -9   6 8596.79 881.809   6
  -4  -9   5 1754.72 476.544   6
  -4   9   5 1377.09 410.265  12
  -4  -9   5 1158.62 512.861  32
   4   9  -5 1620.56 463.090  29
  -4   9   5 1087.70 467.697  16
   4   9  -5 1549.73 588.814  28
  -4   9   5-253.084 267.609   7
   4   9  -4 175.021 344.867  13
  -4  -9   4 816.286 439.217   6
  -4   9   4 78.9289 279.761  12
  -4  -9   4-50.7480 339.223  32
  -4  -9   4-128.299 407.414  31
   4   9  -4 9.51589 440.560  29
  -4   9   4 340.452 333.485  16
   4   9  -4-62.2780 436.386  28
   4   9  -4 402.993 363.154  27
  -4   9   4 496.342 239.569   7
   4   9  -3 491.200 461.956  13
  -4  -9   3 369.828 378.368   6
  -4   9   3 290.586 299.296  12
   4  -9  -3 1241.99 568.927  34
  -4  -9   3 927.852 558.275  32
  -4  -9   3 1087.84 710.386  31
  -4  -9   3 1170.22 539.287   9
   4   9  -3-55.5330 348.615  29
  -4   9   3 527.102 512.120  16
   4   9  -3 579.366 488.719  28
   4   9  -3 1026.04 481.593  27
  -4   9   3 327.016 358.150   7
   4   9  -3 459.612 375.345  26
  -4  -9   2 3272.77 628.699   6
  -4   9   2 3360.47 650.135  12
  -4  -9   2 2956.18 648.853  32
  -4  -9   2 3974.85 909.852  31
  -4  -9   2 3697.28 652.572  18
  -4  -9   2 4915.07 802.632   9
   4   9  -2 3847.59 704.408  29
  -4   9   2 4981.25 823.364  16
   4   9  -2 3124.78 732.358  28
   4   9  -2 3332.79 694.629  27
  -4   9   2 2944.57 583.997   7
   4   9  -2 4344.39 913.491  26
  -4   9   1 1359.71 529.737  12
  -4  -9   1 1295.98 583.118   6
  -4  -9   1 1749.56 515.332  32
  -4  -9   1 854.022 457.878  31
  -4  -9   1 910.673 342.694   9
  -4   9   1 1611.51 648.082  16
   4   9  -1 844.300 695.215  28
   4   9  -1 2131.24 604.268  27
  -4   9   1 1569.50 494.184   7
   4   9  -1 1051.53 531.184  26
  -4   9   0 1574.06 497.350  12
  -4  -9   0 1242.49 495.097   6
  -4  -9   0 1431.47 595.645  31
  -4  -9   0 1663.28 524.246   9
  -4   9   0 1794.48 500.443  16
   4   9   0 1763.93 554.048  28
   4   9   0 1978.39 645.493  27
  -4   9   0 1518.31 496.759   7
   4   9   0 1836.22 599.013  26
  -4   9  -1 77302.7 2860.75  12
  -4  -9  -1 68132.1 2927.40  34
  -4  -9  -1 75641.1 3115.74  19
  -4  -9  -1 72269.6 3007.34  31
  -4  -9  -1 71220.9 2789.01   9
  -4   9  -1 73499.0 2858.65  16
  -4   9  -1 61821.1 2443.39   7
   4   9   1 74402.8 2849.06  27
   4   9   1 73989.2 3015.90  26
  -4  -9  -1 63524.1 2583.05   6
  -4   9  -2 87929.6 3009.28  12
  -4  -9  -2 81943.1 3092.18  34
  -4  -9  -2 86633.7 3208.60  19
  -4  -9  -2 83130.2 3168.17  31
  -4  -9  -2 85170.7 2964.51   9
  -4   9  -2 85842.8 3014.97  16
   4   9   2 89936.1 3025.45  27
   4   9   2 90240.8 3254.52  26
  -4  -9  -3 7123.48 924.977  34
  -4  -9  -3 5586.05 898.534  19
  -4  -9  -3 8541.66 1058.24  31
  -4   9  -3 7537.24 900.149  16
  -4  -9  -3 7935.27 908.761   9
   4   9   3 8106.06 916.973  27
   4   9   3 7736.68 955.085  26
  -4  -9  -4 6101.19 926.385  19
  -4   9  -4 6429.66 746.429  10
  -4  -9  -4 6378.97 896.655  31
  -4   9  -4 7510.78 891.824  16
  -4  -9  -4 7270.25 807.109   9
   4   9   4 7049.17 803.506  27
   4   9   4 5905.89 821.568  26
  -4  -9  -5 6210.76 738.271  19
  -4   9  -5 5739.71 631.308  10
  -4  -9  -5 5431.56 697.227  31
  -4  -9  -5 6633.58 711.167   9
   4   9   5 6835.39 694.496  27
   4   9   5 6656.25 750.420  26
  -4  -9  -6 4040.47 507.511  19
  -4  -9  -6 2988.30 433.293   9
   4   9   6 3897.09 500.139  26
  -4 -10   5-11.6737 263.003   6
  -4 -10   5 144.781 196.626  32
  -4  10   5 311.472 229.028  16
   4  10  -5 559.603 236.493  28
  -4 -10   4-262.087 219.651   6
   4 -10  -4 214.899 245.357  34
  -4 -10   4-152.904 318.420  32
  -4  10   4-33.8402 191.886  16
   4  10  -4 186.230 241.209  28
  -4 -10   3 62.8161 385.294   6
  -4  10   3 13.6908 190.899  12
  -4 -10   3 501.003 341.437  32
  -4 -10   3 425.574 349.971  31
  -4  10   3 364.151 327.706  16
   4  10  -3 455.910 330.945  28
   4  10  -3 252.528 202.892  27
  -4  10   3 89.4112 112.529   7
   4  10  -2 4422.45 594.900  13
  -4  10   2 5536.71 637.852  12
  -4 -10   2 5121.26 650.539  32
  -4 -10   2 6533.24 851.867  31
  -4  10   2 7465.98 824.663  16
   4  10  -2 6240.35 778.012  28
   4  10  -2 7492.85 844.021  27
   4  10  -2 7076.67 772.215  26
  -4 -10   2 6422.69 792.794   6
  -4  10   1 394.241 411.566  12
  -4 -10   1 380.950 297.437   6
  -4 -10   1-278.374 465.507  31
  -4 -10   1-33.5614 69.7875   9
  -4  10   1-14.9587 88.2152  16
   4  10  -1-116.042 266.629  28
   4  10  -1 161.470 210.111  27
  -4  10   1-642.096 228.452   7
   4  10  -1 345.363 307.408  26
  -4  10   0 8635.64 878.771  12
  -4 -10   0 406.216 326.337   6
  -4 -10   0 8459.62 1027.09  31
  -4 -10   0 7985.72 765.698   9
  -4  10   0 9114.66 907.550  16
   4  10   0 9400.74 906.943  28
   4  10   0 8276.34 907.422  27
   4  10   0 9032.25 933.312  26
  -4 -10  -1 3757.31 653.352  31
  -4 -10  -1 3444.22 545.551   9
  -4  10  -1 3174.63 604.304  16
   4  10   1 3285.60 581.643  28
   4  10   1 3234.88 603.857  27
   4  10   1 2725.90 552.534  26
   4 -10   2 40402.7 1665.72  32
  -4 -10  -2 45415.6 1957.49  31
  -4 -10  -2 41982.0 1642.90   9
  -4  10  -2 48417.7 1829.22  16
   4  10   2 45401.1 1841.00  28
   4  10   2 47434.5 1833.85  27
   4  10   2 46097.3 1912.41  26
  -4 -10  -3 3009.25 565.632  31
  -4 -10  -3 2661.20 459.113   9
  -4  10  -3 2355.89 351.359  16
   4  10   3 3245.57 517.759  28
   4  10   3 3103.16 528.538  27
   4  10   3 3528.77 609.553  26
  -4 -10  -4 990.860 374.291  31
   4  10   4 1144.34 331.200  28
   4  10   4 1075.74 255.466  27
   4  10   4 1171.20 392.861  26
   4  11   0 285.555 223.961  27
   5   0 -12 17.9575 108.726  35
  -5   0  12-110.942 163.023  17
  -5   0  11-187.402 386.382  11
  -5   0  11-233.711 329.442  12
   5   0 -11 723.765 273.618  35
  -5   0  11-131.503 342.635  30
  -5   0  11 965.316 345.583  17
   5   0 -10 418.524 447.124  35
  -5   0  10-63.6066 152.502  11
  -5   0  10-198.407 323.191  30
  -5   0  10 438.576 364.119  17
   5   0  -9 4035.05 833.654  35
  -5   0   9 4210.06 800.965  11
  -5   0   9 4169.57 852.503  32
  -5   0   9 4502.34 871.155  30
  -5   0   9 2947.37 615.283   6
  -5   0   8 219.991 408.941   6
  -5   0   8-409.767 363.729  20
  -5   0   8-292.557 436.477  30
  -5   0   8-432.437 402.332  32
   5   0  -7 62676.8 3401.12  21
  -5   0   7 50221.0 2641.67  20
  -5   0   7 62651.3 3132.53  32
  -5   0   7 66819.0 3435.56  30
  -5   0   7 53597.6 3280.96   1
  -5   0   7 62092.1 3056.75   6
   5   0  -7 63788.3 3516.67  24
  -5   0   6-391.329 575.603   6
   5   0  -6 886.941 586.288  21
  -5   0   6 1654.43 683.036  20
  -5   0   6-291.821 361.672  32
  -5   0   6 130.029 512.072  18
  -5   0   6 310.211 259.619  30
  -5   0   6 1172.82 590.343   1
   5   0  -6-422.835 375.717   4
   5   0  -6 260.950 484.674  24
   5   0  -5 3514.98 714.666  21
  -5   0   5 2562.86 634.038  20
  -5   0   5 2421.67 616.700  32
  -5   0   5 2179.55 585.409  18
  -5   0   5 3098.43 832.848  30
  -5   0   5 2203.22 633.390   1
   5   0  -5 2591.86 718.648   4
  -5   0   5 3054.63 802.454  14
   5   0  -5 2613.16 756.481  24
   5   0  -4 516.610 331.383  21
  -5   0   4 230.023 416.675  32
  -5   0   4 286.172 306.170  18
  -5   0   4 930.186 406.156  30
   5   0  -4-361.830 438.762   4
  -5   0   4 171.222 398.102   1
  -5   0   4-282.193 358.510  14
   5   0  -4-222.840 369.953  24
   5   0  -3 1924.42 551.610  21
  -5   0   3 2236.85 548.119  20
  -5   0   3 3522.63 910.306  32
  -5   0   3 1908.02 484.435  18
  -5   0   3 2958.91 648.231  14
  -5   0   3 3196.08 682.964   1
   5   0  -3 3458.90 875.920  24
  -5   0   2-168.035 313.749   1
   5   0  -2-69.2920 309.490  21
  -5   0   2-353.314 367.444  20
  -5   0   2 1050.25 397.541  32
  -5   0   2 321.637 433.538  18
  -5   0   2-222.713 189.095  14
   5   0  -2-244.560 496.782  24
  -5   0   1 42875.6 2322.68   1
  -5   0   1 36272.1 2111.27  20
  -5   0   1 35584.7 2125.96  10
  -5   0   1 38379.6 2168.76  14
   5   0  -1 44888.9 2387.25  24
   5   0  -1 42104.5 2309.33  23
   5   0   0-215.247 423.267  23
  -5   0   0 2.42578 312.220   1
  -5   0   0 460.011 295.997  20
  -5   0   0-207.032 439.019  10
  -5   0   0-70.9294 271.787  14
   5   0   0 357.425 329.721  24
  -5   0  -1 52620.2 2497.15  20
  -5   0  -1 57074.0 2702.07  10
  -5   0  -1 64669.0 2911.61   1
  -5   0  -1 57888.8 2742.59  14
   5   0   1 56086.8 2612.42  23
   5   0   2 237.088 446.131  23
  -5   0  -2 443.773 568.743   1
  -5   0  -2-527.087 347.303  20
  -5   0  -2-118.365 319.104  10
  -5   0  -2 347.455 379.819  14
  -5   0  -3 140081. 4626.97  35
  -5   0  -3 149124. 4485.79  10
  -5   0  -3 148290. 4685.26  14
  -5   0  -4 38.8907 500.415  35
  -5   0  -4 306.044 338.419   5
  -5   0  -4-124.626 206.408  10
  -5   0  -4-275.714 468.019  14
  -5   0  -5 5266.13 1111.47  35
  -5   0  -5 7112.43 1184.85   5
  -5   0  -5 6795.24 1077.37  10
   5   0   5 7670.70 1191.28  25
  -5   0  -5 7508.76 1091.07  14
  -5   0  -6-141.370 521.665  35
  -5   0  -6-846.878 468.120   5
  -5   0  -6 166.667 530.114  10
  -5   0  -6 294.213 256.994  14
  -5   0  -7 5319.37 1121.83  35
  -5   0  -7 5661.36 870.736   5
  -5   0  -7 5711.28 980.488  10
  -5   0  -7 5117.51 938.974  14
  -5   0  -8 188.766 453.459   5
  -5   0  -8-150.312 475.234  10
  -5   0  -8-93.1751 272.045  14
  -5   0  -9 15423.1 1197.02   5
  -5   0  -9 12651.9 1011.48  14
  -5   0 -10 534.413 181.522   5
   5   1 -12 68199.9 1676.07  35
  -5   1  12 69962.8 1690.27  17
  -5  -1  12 70813.0 1713.33  17
  -5   1  11 67143.3 2275.74  12
   5  -1 -11 67165.0 2227.98  35
   5   1 -11 68315.7 2267.32  35
  -5  -1  11 73387.5 2316.00  11
  -5   1  11 71729.1 2277.98  11
  -5   1  11 68390.4 2420.86  30
  -5  -1  11 68918.7 2455.92  30
  -5   1  11 67311.1 2239.33  17
  -5  -1  11 69095.6 2268.03  17
  -5   1  10 556.027 472.551  12
   5  -1 -10 1263.31 484.690  35
   5   1 -10 853.277 527.742  35
  -5   1  10 956.381 504.853  11
  -5  -1  10 1298.72 464.401  11
  -5  -1  10 988.266 380.754  32
  -5   1  10 942.252 533.051  30
  -5  -1  10 387.962 551.894  30
  -5   1  10 739.911 523.403  17
   5   1 -10 269.413 295.942  28
  -5  -1  10 726.964 370.778   6
  -5  -1   9 2145.05 734.809   6
  -5   1   9 1915.16 554.062  11
  -5  -1   9 2414.21 773.302  20
  -5   1   9 1791.32 607.408  32
  -5  -1   9 2019.10 608.537  32
   5   1  -9 2515.42 798.230  35
  -5   1   9 1730.11 807.371  30
  -5  -1   9 2872.72 851.450  30
  -5   1   9 2512.90 628.407  17
   5   1  -9 1434.08 564.682  28
   5  -1  -9 2450.63 660.437  35
  -5  -1   8-572.446 600.161   6
   5  -1  -8 1194.56 628.783  35
  -5   1   8 153.276 314.723  11
  -5  -1   8 716.343 608.987  20
  -5   1   8 57.0655 405.768  32
  -5  -1   8-69.2223 104.101  32
  -5   1   8-375.792 605.497  30
  -5  -1   8-394.749 773.662  30
   5   1  -8 158.454 190.263  28
  -5  -1   7 1043.27 646.567   6
   5  -1  -7 734.163 496.142  21
   5   1  -7 831.596 418.195  21
  -5   1   7 597.708 410.486  20
  -5  -1   7-168.780 315.358  20
  -5   1   7 669.426 710.826  32
  -5  -1   7 432.602 384.878  32
  -5  -1   7 553.159 430.923  18
  -5   1   7-70.1230 414.897  30
  -5  -1   7 161.611 797.282  30
  -5  -1   7 152.655 488.573   1
   5   1  -7 1572.06 576.378  29
   5   1  -7 457.309 418.357  28
  -5   1   7 369.724 451.054   6
   5  -1  -7 235.241 366.400  24
   5   1  -7-37.8367 335.260  24
  -5  -1   6 5249.06 994.046   6
   5  -1  -6 7172.28 1099.19  21
   5   1  -6 4893.89 905.905  21
  -5   1   6 5428.45 905.002  20
  -5  -1   6 5751.80 966.806  20
  -5   1   6 6015.21 1044.34  32
  -5  -1   6 5603.78 1074.27  32
  -5  -1   6 6530.06 921.333  18
  -5   1   6 6031.41 1033.38  30
  -5  -1   6 5377.02 950.760  30
  -5  -1   6 5948.66 1045.02   1
   5   1  -6 6112.86 1024.95  29
  -5   1   6 4415.33 896.014   1
   5  -1  -6 6284.77 1078.99   4
   5   1  -6 6661.95 1060.34   4
   5  -1  -6 5551.20 1000.48  24
   5   1  -6 5710.53 1179.68  24
  -5   1   6 3814.64 770.240   6
  -5   1   5 39515.4 2431.84  12
   5  -1  -5 48661.7 2773.30  21
   5   1  -5 35061.4 2314.63  21
  -5   1   5 44259.8 2458.01  20
  -5  -1   5 43380.6 2540.48  20
  -5   1   5 41658.6 2467.59  32
  -5  -1   5 44550.8 2604.54  32
  -5   1   5 46066.1 2479.90  18
  -5  -1   5 45155.0 2474.73  18
  -5   1   5 45879.2 2726.45  30
  -5  -1   5 43027.4 2701.65  30
   5   1  -5 41474.6 2306.20  29
   5  -1  -5 47787.7 2701.09   4
   5   1  -5 46150.6 2645.13   4
  -5  -1   5 41737.0 2698.17   1
  -5   1   5 40609.7 2532.93   1
  -5   1   5 50451.2 2768.02  14
  -5  -1   5 49708.0 2658.26  14
  -5  -1   5 37368.1 2314.06   6
   5  -1  -5 45287.8 2723.08  24
   5   1  -5 45509.6 2727.38  24
  -5   1   4 265.249 438.641  12
   5  -1  -4 1121.18 423.764  21
   5   1  -4 539.010 462.971  21
  -5   1   4 1872.70 534.086  20
  -5  -1   4 608.547 369.425  20
  -5   1   4-32.0391 484.217  32
  -5  -1   4 1320.00 456.113  32
  -5   1   4-45.3170 172.579  18
  -5  -1   4 492.245 306.035  18
  -5   1   4 805.924 616.975  30
  -5  -1   4 53.0578 247.994  30
   5  -1  -4 846.450 569.830   4
  -5  -1   4 28.3784 102.215   1
  -5   1   4 1367.04 606.960   1
  -5   1   4 858.787 401.738  14
  -5  -1   4 924.157 490.435  14
   5  -1  -4 742.388 338.440  24
   5   1  -4 785.687 624.114  24
   5  -1  -3 688.690 319.030  21
   5   1  -3 342.768 199.855  21
  -5   1   3 610.455 506.224  20
  -5  -1   3 926.835 413.349  20
  -5   1   3 617.793 411.624  32
  -5  -1   3 764.540 469.628  32
  -5   1   3 594.346 319.718  18
  -5  -1   3 1250.83 520.816  18
  -5   1   3 1347.00 463.084  30
  -5  -1   3 55.5471 150.775   9
   5  -1  -3 193.500 315.169   4
  -5   1   3 1030.05 524.945  14
  -5  -1   3 1493.60 552.537  14
  -5  -1   3 1185.69 494.098   1
   5  -1  -3 594.090 337.124  24
   5   1  -3 1092.09 553.717  24
  -5   1   3 868.345 430.223   1
  -5  -1   2 10015.2 1208.99   1
  -5   1   2 9452.35 1202.66   1
   5  -1  -2 7891.09 995.298  21
  -5   1   2 8057.04 996.431  20
  -5  -1   2 8640.77 1084.83  20
  -5  -1   2 9095.47 1109.80  32
  -5  -1   2 6846.14 1029.87  31
  -5   1   2 8867.43 1124.00  32
  -5  -1   2 8594.81 1020.48  18
  -5   1   2 9146.32 1099.49  14
  -5  -1   2 11718.2 1316.74  14
   5  -1  -2 9573.33 1124.57  24
   5   1  -2 10250.8 1155.49  24
   5  -1  -1 13536.4 1250.03  21
  -5  -1   1 17701.2 1579.60   1
  -5  -1   1 16652.1 1463.02  20
  -5   1   1 17350.6 1467.05   1
  -5  -1   1 18230.5 1509.29  10
  -5   1   1 15073.1 1438.60  10
  -5   1   1 17215.9 1450.26  20
  -5   1   1 19463.3 1583.56  14
  -5  -1   1 18180.1 1556.06  14
   5  -1  -1 18992.3 1530.36  24
   5   1  -1 15959.6 1409.36  24
   5   1  -1 18023.3 1575.93  23
  -5   1   0 62757.7 2725.12  20
  -5  -1   0 60129.3 2704.07  20
  -5  -1   0 61941.4 2832.73  10
  -5   1   0 61007.6 2792.88  10
  -5  -1   0 64565.6 2905.60   1
  -5   1   0 65256.4 2809.55   1
  -5   1   0 61168.6 2845.57  14
  -5  -1   0 60134.3 2811.18  14
   5   1   0 50765.1 2386.53  24
   5  -1   0 54097.5 2544.11  23
   5   1   0 66447.8 2966.26  23
  -5   1  -1 31429.0 1949.66  20
  -5  -1  -1 26964.8 1797.98  20
  -5  -1  -1 33062.7 2078.96  10
  -5   1  -1 31025.4 2006.81  10
  -5  -1  -1 35618.8 2196.81   1
  -5   1  -1 32170.8 2033.92   1
  -5   1  -1 32348.2 2083.80  14
  -5  -1  -1 31411.3 2048.28  14
   5  -1   1 25091.3 1703.33  23
   5   1   1 34230.5 2106.81  23
  -5   1  -2 168155. 4517.34  20
  -5  -1  -2 181430. 4821.43  10
  -5   1  -2 175377. 4829.52  10
  -5  -1  -2 163753. 4639.53   5
  -5  -1  -2 180612. 5132.81   1
  -5   1  -2 176532. 4944.85  14
  -5  -1  -2 173324. 4933.76  14
   5   1   2 193473. 5115.04  23
   5   1   3 4535.40 844.029  23
  -5  -1  -3 4144.77 871.992  35
  -5   1  -3 4308.74 782.889  20
  -5  -1  -3 4614.90 781.787   5
  -5  -1  -3 5003.46 998.586  10
  -5   1  -3 5807.65 893.824  10
  -5   1  -3 3296.31 705.382  16
   5  -1   3 3985.38 809.015  25
  -5   1  -3 4273.12 891.946  14
  -5  -1  -3 4633.27 821.488  14
  -5   1  -4 1805.35 718.907  35
  -5  -1  -4 2057.64 722.932  35
  -5  -1  -4 3374.16 681.515   5
  -5  -1  -4 2886.47 692.270  10
  -5   1  -4 3042.33 659.123  10
   5  -1   4 3302.40 789.886  25
  -5   1  -4 2599.29 747.782  14
  -5  -1  -4 2682.89 761.610  14
  -5   1  -5 10264.9 1413.52  35
  -5  -1  -5 10840.8 1491.36  35
  -5  -1  -5 12355.7 1384.35   5
  -5   1  -5 10328.8 1194.58   5
  -5  -1  -5 11328.1 1312.84  10
  -5   1  -5 10713.6 1364.86  10
   5   1   5 10353.9 1521.12  25
   5  -1   5 10326.6 1524.54  25
  -5   1  -5 12860.8 1483.61  14
  -5  -1  -5 11713.9 1426.04  14
  -5   1  -6 63266.8 3252.32  35
  -5  -1  -6 64538.8 3281.54  35
  -5  -1  -6 68392.6 3224.57   5
  -5   1  -6 64554.5 3075.11   5
  -5  -1  -6 72093.0 3185.78  10
  -5   1  -6 69510.8 3221.22  10
  -5   1  -6 69853.4 3199.24  14
  -5  -1  -6 66707.3 3318.85  14
  -5   1  -7 28046.9 2134.86  35
  -5  -1  -7 28805.6 2169.44  35
  -5  -1  -7 30592.7 2101.45   5
  -5   1  -7 30445.2 2040.60   5
  -5  -1  -7 32098.1 2011.43  10
  -5   1  -7 31836.2 2069.80  10
  -5   1  -7 32816.9 2102.77  14
  -5  -1  -7 29858.7 2108.68  14
  -5  -1  -8 19170.8 1660.34  35
  -5  -1  -8 21911.4 1662.24   5
  -5   1  -8 22677.7 1751.34  35
  -5   1  -8 24556.9 1680.34   5
  -5   1  -8 24281.3 1631.33  10
  -5   1  -8 22255.6 1573.26  14
  -5  -1  -8 24085.1 1783.50  14
  -5  -1  -9 4797.96 740.897   5
  -5   1  -9 4407.44 658.624   5
  -5  -1  -9 4144.73 692.217  14
  -5  -1 -10 1023.24 268.392   5
  -5   2  11 54768.5 1960.78  12
   5  -2 -11 55792.9 1912.36  35
   5   2 -11 55016.5 1939.27  35
  -5   2  11 58263.8 1992.65  11
  -5  -2  11 58507.8 1964.59  11
   5  -2 -11 60515.6 2041.66  19
  -5   2  11 56201.0 2118.46  30
  -5  -2  11 55899.7 2118.08  30
  -5   2  11 54779.1 1932.33  17
  -5  -2  11 54755.0 1961.37  17
  -5  -2  10 4491.20 814.025   6
  -5   2  10 4066.97 663.620  12
   5   2 -10 4730.74 819.238  35
   5  -2 -10 5269.97 828.152  35
  -5   2  10 4410.97 788.130  11
  -5  -2  10 5186.17 748.346  32
  -5   2  10 4690.56 848.770  30
  -5   2  10 4528.41 736.495  17
  -5  -2  10 4998.30 913.866  30
   5   2 -10 5452.67 753.228  28
  -5  -2   9 3161.03 692.318   6
  -5   2   9 3236.14 798.008  12
   5  -2  -9 3606.96 917.218  35
   5   2  -9 2868.95 851.337  35
  -5   2   9 2980.73 604.900  11
  -5  -2   9 2902.73 611.581  20
  -5  -2   9 2736.91 777.087  32
  -5   2   9 2894.74 757.360  30
  -5  -2   9 3225.36 819.438  30
  -5   2   9 3081.29 640.293  17
   5   2  -9 2171.25 713.615  29
   5   2  -9 2597.94 660.996  28
  -5  -2   8 5484.74 865.816   6
  -5   2   8 4797.26 1006.25  12
  -5   2   8 5743.49 931.309  11
   5  -2  -8 6917.15 1066.86  35
  -5  -2   8 6005.46 982.195  20
  -5  -2   8 5393.73 873.253  32
  -5   2   8 5865.54 1048.30  30
  -5  -2   8 5057.28 1039.57  30
  -5   2   8 4850.84 898.855  17
   5   2  -8 5146.06 888.753  29
   5   2  -8 5626.67 955.846  28
  -5  -2   7 1397.68 517.465   6
  -5   2   7 598.260 329.144  12
  -5   2   7 201.485 484.541  11
  -5  -2   7 700.080 600.997  20
  -5   2   7-169.217 514.713  32
  -5  -2   7 326.398 487.594  32
  -5  -2   7-16.6129 341.870  18
  -5   2   7-810.665 612.223  30
  -5  -2   7 805.717 641.953  30
  -5   2   7 701.364 507.674  17
   5   2  -7-463.185 376.386  29
   5   2  -7 406.208 275.615  28
  -5  -2   6 1869.46 589.824   6
   5  -2  -6 1374.61 520.322  21
  -5   2   6 2868.40 778.438  12
   5   2  -6 1585.14 575.590  21
  -5   2   6 1701.08 527.776  11
  -5   2   6 1871.46 580.099  20
  -5   2   6 1490.42 612.678  32
  -5  -2   6 1655.09 655.992  32
  -5  -2   6 1562.93 516.874  18
  -5   2   6 1559.82 652.337  30
  -5  -2   6 2575.61 965.551  30
   5   2  -6 1104.86 522.966  29
  -5  -2   6 1899.35 663.444   1
   5   2  -6 980.160 458.792  28
   5  -2  -6 1279.35 727.683   4
   5   2  -6 3079.92 897.742   4
   5  -2  -6 1614.12 759.784  24
   5   2  -6 855.542 554.714  24
  -5  -2   5 8465.21 1102.38   6
  -5   2   5 10951.1 1250.95  12
   5  -2  -5 8943.68 1269.21  21
   5   2  -5 11403.4 1359.95  21
  -5   2   5 11911.3 1239.35  11
  -5   2   5 12199.7 1262.22  20
  -5   2   5 11569.7 1293.75  32
  -5  -2   5 11337.0 1408.54  32
  -5  -2   5 11516.4 1262.44  18
  -5   2   5 11313.0 1417.18  30
  -5  -2   5 11116.2 1356.95  30
   5   2  -5 11480.0 1338.76  29
   5  -2  -5 18503.1 1772.52   4
   5   2  -5 10084.1 1159.16  28
  -5   2   5 12280.8 1409.53  14
  -5  -2   5 11885.9 1287.28  14
  -5  -2   5 10737.5 1422.96   1
   5  -2  -5 11111.5 1415.30  24
   5   2  -5 11401.6 1405.84  24
   5  -2  -4 9125.54 1187.64  21
   5   2  -4 7878.45 1116.39  21
  -5   2   4 7286.43 1111.45  12
  -5   2   4 7852.82 999.570  20
  -5  -2   4 7468.47 1152.82  32
  -5   2   4 7080.14 1060.63  32
  -5  -2   4 7493.86 1011.18  18
  -5   2   4 6832.64 1098.94  30
  -5  -2   4 6741.00 1000.99   9
   5  -2  -4 8241.39 1107.85   4
  -5   2   4 8097.74 1256.52  14
  -5  -2   4 7670.29 1082.41  14
  -5  -2   4 7816.38 1153.27   1
   5  -2  -4 8312.61 1140.40  24
   5   2  -4 8128.67 1128.76  24
  -5   2   3 11344.6 1220.09  12
   5  -2  -3 11650.3 1317.75  21
  -5   2   3 8860.03 1150.67  11
  -5   2   3 10331.7 1140.17  20
  -5  -2   3 11374.6 1288.42  20
  -5   2   3 11460.6 1324.78  32
  -5  -2   3 10691.1 1305.30  32
  -5  -2   3 10537.4 1293.18  31
  -5   2   3 8009.10 985.574  18
  -5  -2   3 11576.0 1273.64  18
  -5   2   3 11039.2 1329.07  30
  -5  -2   3 11390.7 1179.81   9
   5  -2  -3 14157.0 1434.27   4
  -5   2   3 12330.8 1315.20  14
  -5  -2   3 10508.4 1216.97  14
   5  -2  -3 11606.7 1382.22  24
   5   2  -3 11242.1 1325.65  24
  -5  -2   3 12011.2 1349.81   1
  -5  -2   2 16430.4 1594.05   1
  -5   2   2 13982.6 1302.21  12
   5  -2  -2 14157.4 1375.83  21
  -5   2   2 15509.3 1408.74  20
  -5  -2   2 16539.3 1506.65  20
  -5   2   2 14984.8 1572.19  32
  -5  -2   2 14314.7 1508.77  32
  -5  -2   2 14898.9 1587.61  31
  -5   2   2 13514.0 1397.82  30
  -5  -2   2 15741.3 1390.39   9
   5  -2  -2 18404.5 1550.94   4
  -5   2   2 17256.1 1585.38  14
  -5  -2   2 15756.7 1477.70  14
   5  -2  -2 14101.1 1480.21  24
   5   2  -2 18874.2 1604.36  24
   5   2  -2 16320.6 1493.27  23
  -5   2   1 31364.3 1947.96  12
   5  -2  -1 30420.6 1998.98  21
  -5  -2   1 42071.1 2451.33   1
  -5  -2   1 38413.2 2255.49  20
  -5   2   1 35883.9 2190.00  32
  -5  -2   1 36852.8 2324.85  31
  -5  -2   1 35489.6 2093.11   9
   5  -2  -1 34029.5 1998.76   4
  -5   2   1 41094.5 2350.52  14
  -5  -2   1 40556.9 2349.42  14
  -5   2   1 39189.2 2155.10  20
   5  -2  -1 35941.3 2105.00  24
   5   2  -1 35008.4 2117.10  24
   5   2  -1 42473.7 2409.47  23
   5  -2   0 5973.37 910.234  23
  -5   2   0 5162.70 856.531  12
   5  -2   0 5802.88 873.160  21
  -5   2   0 7139.95 936.784  20
  -5  -2   0 6568.91 902.398  20
  -5  -2   0 8079.77 1099.29  19
  -5  -2   0 7311.60 1049.55   1
  -5   2   0 5861.09 873.582  10
  -5  -2   0 4379.04 726.961   9
   5  -2   0 7895.50 952.506   4
  -5   2   0 6904.99 953.472  14
  -5  -2   0 7278.33 1004.91  14
   5   2   0 5792.79 876.539  24
   5   2   0 7135.25 1016.64  23
  -5   2  -1 8020.02 1072.31  12
  -5   2  -1 11067.7 1196.49  20
  -5  -2  -1 11313.1 1283.76  10
  -5   2  -1 10624.5 1253.88  10
  -5  -2  -1 9162.34 1182.52  19
  -5  -2  -1 10870.9 1377.32   1
  -5   2  -1 10190.3 1128.01  16
  -5   2  -1 12347.3 1325.94  14
  -5  -2  -1 11538.0 1304.65  14
   5   2   1 11041.6 1348.90  23
  -5  -2  -2 12906.6 1411.80   5
  -5   2  -2 12564.5 1285.33  20
  -5  -2  -2 12020.2 1392.91  19
  -5   2  -2 13280.9 1328.32  10
  -5   2  -2 12076.3 1303.25  16
  -5  -2  -2 13938.0 1531.51   1
  -5   2  -2 13019.4 1388.45  14
   5  -2   2 15006.6 1500.08  25
  -5  -2  -2 14028.4 1467.32  14
   5   2   2 13386.8 1366.06  23
   5   2   3 6188.19 1033.55  23
  -5   2  -3 6033.12 942.466  20
  -5  -2  -3 6236.09 951.132   5
  -5  -2  -3 5651.56 1087.24  19
  -5  -2  -3 5738.71 1029.52  10
  -5   2  -3 5945.08 1041.69  10
  -5  -2  -3 4813.83 989.878   1
  -5   2  -3 5522.99 963.006  16
   5  -2   3 6151.05 1081.18  25
  -5   2  -3 5866.38 984.099  14
  -5  -2  -3 5478.36 919.076  14
   5   2   4-707.769 394.093  23
  -5  -2  -4 600.231 727.228  35
  -5   2  -4 158.571 397.631  20
  -5  -2  -4-383.885 304.448   5
  -5  -2  -4 356.594 349.109  10
  -5   2  -4-345.506 393.618  10
  -5   2  -4 390.016 464.290  16
   5  -2   4-264.326 221.331  25
  -5   2  -4-170.972 444.009  14
  -5  -2  -4 309.213 362.323  14
  -5   2  -5 116.309 668.195  35
  -5  -2  -5-23.2219 647.063  35
  -5  -2  -5-134.146 497.023   5
  -5  -2  -5 1299.80 570.084  10
  -5   2  -5 426.939 434.391  10
   5  -2   5-905.187 791.107  25
  -5   2  -5 198.151 304.961  14
  -5  -2  -5-71.7150 478.103  14
  -5   2  -6 181545. 5220.88  35
  -5  -2  -6 167528. 5215.89  35
  -5  -2  -6 181591. 5155.11   5
  -5   2  -6 183521. 5138.88  10
  -5   2  -6 181570. 4953.98  14
  -5  -2  -6 180347. 5413.04  14
  -5   2  -7 56062.3 2834.92  35
  -5  -2  -7 52832.0 2811.43  35
  -5  -2  -7 56256.4 2747.16   5
  -5   2  -7 52366.4 2498.47   5
  -5   2  -7 56586.9 2699.58  10
  -5   2  -7 52298.3 2437.46  14
  -5  -2  -7 54600.5 2836.86  14
  -5  -2  -8 9779.13 1215.69  35
  -5  -2  -8 10925.4 1186.47   5
  -5   2  -8 9455.71 974.033   5
  -5   2  -8 11827.0 1188.70  10
  -5  -2  -8 11516.3 1220.79  14
  -5  -2  -9 525.371 286.593   5
  -5   2  -9 500.377 413.054   5
  -5   2  -9 167.220 173.270  10
  -5  -2  -9 708.646 239.457  14
  -5   3  11 73219.9 2132.15  12
  -5   3  11 74436.6 2099.33  11
   5   3 -11 64702.2 1874.96  35
  -5  -3  11 69161.2 1966.43  11
   5  -3 -11 74912.5 2134.67  19
  -5  -3  11 74233.3 2272.47  30
  -5   3  11 73835.3 2081.10  17
   5   3 -11 60271.1 1847.35  28
  -5  -3  10 796.487 432.324   6
  -5   3  10 528.477 429.722  12
   5  -3 -10-308.824 158.518  35
   5   3 -10 402.474 437.690  35
  -5   3  10 450.789 309.525  11
  -5  -3  10 315.234 185.434  20
  -5  -3  10 736.456 321.086  32
   5  -3 -10 401.943 351.450  19
  -5   3  10 360.485 452.823  30
  -5  -3  10-112.991 586.286  30
  -5   3  10 429.496 442.178  17
   5   3 -10-65.1927 314.159  29
   5   3 -10 182.564 265.116  28
  -5  -3   9 2178.57 641.766   6
  -5   3   9 1955.54 591.405  12
   5  -3  -9 2623.85 690.974  35
   5   3  -9 2071.63 594.118  35
  -5   3   9 2679.84 717.642  11
  -5  -3   9 2581.79 740.072  20
  -5  -3   9 1052.53 478.013  32
  -5   3   9 2393.61 659.316  30
  -5  -3   9 1834.16 735.599  30
  -5   3   9 1655.32 508.438  17
   5   3  -9 2749.31 549.877  29
   5   3  -9 2222.46 702.219  28
  -5   3   8 24210.9 1860.66  12
   5  -3  -8 27267.8 1798.07  35
   5   3  -8 28282.4 1989.95  35
  -5   3   8 22459.7 1735.89  11
  -5  -3   8 21061.0 1729.25  20
  -5  -3   8 23175.4 1897.45  32
  -5   3   8 23037.3 1907.67  30
  -5  -3   8 24156.4 1972.97  30
  -5   3   8 23718.0 1697.23  17
   5   3  -8 26870.2 1833.45  29
   5   3  -8 25032.6 1820.20  28
  -5  -3   8 22434.1 1817.12   6
  -5   3   7 26949.4 2106.67  12
   5  -3  -7 29813.4 2001.79  35
  -5   3   7 25445.1 1876.20  11
  -5  -3   7 24868.5 2077.84  32
  -5  -3   7 29477.0 1971.68  18
  -5   3   7 25864.8 2111.46  30
  -5  -3   7 27707.3 2159.24  30
  -5   3   7 26933.8 1846.38  17
   5   3  -7 28144.9 1931.47  29
   5   3  -7 28255.2 2060.85  28
  -5  -3   7 27162.4 2084.61   6
  -5  -3   6-241.042 720.357   6
  -5   3   6 79.9571 459.491  12
   5  -3  -6 656.510 720.854  21
  -5   3   6-480.380 407.431  11
  -5   3   6 324.552 332.999  20
  -5  -3   6-478.750 645.546  32
  -5  -3   6 441.621 498.377  18
  -5   3   6 409.217 673.326  30
  -5  -3   6-634.625 905.790  30
  -5   3   6-356.467 215.661  17
   5   3  -6 65.2363 387.850  29
   5   3  -6 1385.11 592.484  28
   5  -3  -6-553.570 646.685   4
  -5  -3   6 490.170 483.628   1
   5   3  -6-118.903 534.901   4
   5  -3  -6 354.708 270.794  24
   5   3  -6-217.915 409.612  24
  -5   3   5 39936.6 2498.37  12
   5  -3  -5 41275.3 2690.65  21
  -5   3   5 39319.7 2289.88  11
  -5   3   5 27541.2 1879.49  20
  -5  -3   5 39542.4 2536.76  32
  -5  -3   5 37922.7 2336.61  18
  -5   3   5 38634.4 2516.95  30
  -5  -3   5 37820.3 2565.78  30
  -5   3   5 36042.2 2075.21  17
   5  -3  -5 45811.2 2775.21   4
   5   3  -5 42230.5 2420.66  29
   5   3  -5 28844.6 2029.86  28
  -5  -3   5 39459.8 2707.05   1
  -5  -3   5 34144.5 2258.34   6
[truncated: 90,042 more chars]
