# Supplementary material for: Color center creation by dipole stacking in crystals of 2-meth­oxy-5-nitro­aniline
Source: Acta Crystallogr E Crystallogr Commun. 2024 Sep 10;80(Pt 10):1003–5. doi: 10.1107/S2056989024008739 (PMC11451495; doi:10.1107/S2056989024008739)
Supplement: Supplementary file 2 [file e-80-01003-Isup2.hkl]

data_I                                                                          
_shelx_title ' JF-2M5NA in P21/n No14' 
_shelx_refln_list_code          4                                               
_shelx_F_calc_maximum       62.94                                               
_exptl_crystal_F_000       352.00                                               
_reflns_d_resolution_high  0.7943                                               
                                                                                
loop_                                                                           
 _space_group_symop_operation_xyz                                               
 'x, y, z'                                                                      
 '-x+1/2, y+1/2, -z+1/2'                                                        
 '-x, -y, -z'                                                                   
 'x-1/2, -y-1/2, z-1/2'                                                         
                                                                                
_cell_length_a     7.1498                                                       
_cell_length_b     9.7951                                                       
_cell_length_c    10.7421                                                       
_cell_angle_alpha  90.000                                                       
_cell_angle_beta   96.944                                                       
_cell_angle_gamma  90.000                                                       
                                                                                
_shelx_F_squared_multiplier     1.000                                           
                                                                                
loop_                                                                           
 _refln_index_h                                                                 
 _refln_index_k                                                                 
 _refln_index_l                                                                 
 _refln_F_squared_calc                                                          
 _refln_F_squared_meas                                                          
 _refln_F_squared_sigma                                                         
 _refln_observed_status                                                         
   2   0   0        123.94        148.31         5.37 o                         
   4   0   0        346.53        336.61         5.72 o                         
   6   0   0        211.52        203.01         5.12 o                         
   8   0   0         58.16         56.96         3.37 o                         
   1   1   0          8.71         11.05         0.32 o                         
   3   1   0        316.23        282.46        10.60 o                         
   4   1   0        384.02        373.71         7.80 o                         
   5   1   0        263.81        233.02         4.01 o                         
   6   1   0         12.77         12.89         1.01 o                         
   7   1   0         16.73         16.71         1.67 o                         
   8   1   0          1.49          1.55         0.70 o                         
   0   2   0       2106.69       1928.69        38.89 o                         
   1   2   0         80.25         74.04         0.99 o                         
   2   2   0        663.60        705.38         6.99 o                         
   3   2   0         12.75          8.71         0.50 o                         
   4   2   0          4.63          4.28         0.51 o                         
   5   2   0         30.89         25.02         0.94 o                         
   6   2   0          1.78          1.68         0.72 o                         
   7   2   0         66.69         67.69         2.41 o                         
   8   2   0          0.11          0.36         0.54 o                         
   1   3   0         10.90         17.27         0.58 o                         
   2   3   0        985.71        967.04         7.29 o                         
   3   3   0        120.88        128.03         2.24 o                         
   4   3   0          6.71          8.70         0.92 o                         
   5   3   0          8.21          7.40         0.61 o                         
   6   3   0          1.16          2.29         0.80 o                         
   7   3   0          1.34          0.85         0.59 o                         
   8   3   0         10.10         10.28         1.28 o                         
   0   4   0        472.74        462.22        15.23 o                         
   1   4   0        141.59        150.78         2.12 o                         
   2   4   0        285.09        312.34         3.77 o                         
   3   4   0        432.67        451.51         5.24 o                         
   4   4   0        114.92        102.45         2.12 o                         
   5   4   0         46.53         43.38         1.46 o                         
   6   4   0          3.14          2.59         0.66 o                         
   7   4   0          0.34         -0.48         0.51 o                         
   8   4   0          2.59          1.70         2.53 o                         
   1   5   0       1568.29       1629.24        22.42 o                         
   2   5   0         36.53         38.43         1.52 o                         
   3   5   0          0.45          1.03         0.61 o                         
   4   5   0         36.02         38.17         1.27 o                         
   5   5   0         96.81         92.11         2.16 o                         
   6   5   0         57.01         58.15         2.00 o                         
   7   5   0          2.65          2.54         0.78 o                         
   0   6   0          3.81          5.38         1.26 o                         
   1   6   0        880.59        928.62        14.14 o                         
   2   6   0        112.64        110.37         4.51 o                         
   3   6   0        250.49        237.45         4.53 o                         
   4   6   0         40.63         38.84         1.42 o                         
   5   6   0         85.40         87.26         2.74 o                         
   6   6   0          3.79          4.39         0.75 o                         
   7   6   0         19.72         20.18         1.28 o                         
   1   7   0        229.37        232.65         3.14 o                         
   2   7   0        102.27         95.04         1.72 o                         
   3   7   0         23.96         17.79         0.83 o                         
   4   7   0         17.41         17.37         1.06 o                         
   5   7   0        158.02        154.51         3.66 o                         
   6   7   0          0.06         -0.53         0.53 o                         
   7   7   0          4.16          3.88         0.51 o                         
   0   8   0         68.87         69.75         2.30 o                         
   1   8   0         22.45         24.55         0.98 o                         
   2   8   0         10.32         10.67         0.66 o                         
   3   8   0        337.43        301.43         3.64 o                         
   4   8   0         20.54         21.18         1.21 o                         
   5   8   0          3.53          4.12         0.70 o                         
   6   8   0         62.28         60.46         1.55 o                         
   1   9   0        444.10        400.66         7.24 o                         
   2   9   0         20.51         21.07         0.96 o                         
   3   9   0        114.62        100.30         2.04 o                         
   4   9   0          4.80          6.30         0.69 o                         
   5   9   0         11.43         11.64         0.90 o                         
   6   9   0         98.07         86.91         4.32 o                         
   0  10   0         75.20         76.93         2.94 o                         
   1  10   0        128.79        113.52         2.23 o                         
   2  10   0          0.69          0.96         0.41 o                         
   3  10   0          5.12          6.68         0.62 o                         
   4  10   0         29.34         29.98         2.49 o                         
   5  10   0         26.65         26.13         1.21 o                         
   1  11   0         79.35         79.03         1.69 o                         
   2  11   0         45.28         47.09         1.46 o                         
   3  11   0          3.06          4.79         0.60 o                         
   4  11   0          0.00          1.10         0.86 o                         
   0  12   0         24.90         22.15         1.44 o                         
   1  12   0         53.20         47.90         1.68 o                         
   2  12   0          2.73          0.76         0.53 o                         
  -7   0   1          9.32         11.10         2.16 o                         
  -5   0   1        159.15        153.79         5.63 o                         
  -3   0   1         32.64         33.31         1.57 o                         
  -1   0   1        227.83        229.82         1.86 o                         
   1   0   1          4.98          5.39         0.31 o                         
   3   0   1       1292.40       1269.01        11.53 o                         
   5   0   1        236.26        221.27         5.51 o                         
   7   0   1        608.53        650.70        14.92 o                         
  -8   1   1          0.01         -0.57         0.62 o                         
  -7   1   1          3.40          4.48         0.80 o                         
  -6   1   1          1.89          1.44         0.56 o                         
  -5   1   1         68.44         66.03         1.64 o                         
  -4   1   1          7.38          5.07         0.62 o                         
  -3   1   1         70.70         59.79         2.09 o                         
  -1   1   1        440.28        411.26         2.24 o                         
   1   1   1        402.42        400.18         2.86 o                         
   2   1   1        349.36        329.91         3.86 o                         
   3   1   1         93.03         97.17         1.71 o                         
   4   1   1        474.32        464.27         4.97 o                         
   5   1   1        128.61        120.00         2.87 o                         
   6   1   1         71.67         69.15         2.32 o                         
   7   1   1         50.37         52.69         2.36 o                         
   8   1   1         58.54         60.04         2.73 o                         
  -8   2   1         16.26         16.76         1.36 o                         
  -7   2   1        139.85        154.98         3.99 o                         
  -6   2   1          1.51          1.43         0.50 o                         
  -5   2   1        157.29        142.06         3.25 o                         
  -4   2   1       1748.92       1845.02        36.92 o                         
  -3   2   1        414.96        380.82        18.95 o                         
  -2   2   1       3960.93       3431.35        92.15 o                         
  -1   2   1        127.03        108.68         1.30 o                         
   1   2   1        702.71        628.27         6.79 o                         
   2   2   1        793.30        789.67         6.49 o                         
   3   2   1          1.99          1.12         0.28 o                         
   4   2   1          4.20          3.54         0.57 o                         
   5   2   1         44.99         40.81         1.50 o                         
   6   2   1         60.83         56.45         2.24 o                         
   7   2   1         91.01         94.56         3.03 o                         
   8   2   1         66.44         76.02         2.98 o                         
  -8   3   1         41.23         38.60         2.00 o                         
  -7   3   1         10.12          9.97         1.04 o                         
  -6   3   1         34.48         34.79         1.55 o                         
  -5   3   1          5.59          3.49         0.50 o                         
  -4   3   1        112.97        126.40         2.93 o                         
  -3   3   1        296.97        313.24         4.27 o                         
  -2   3   1          0.30          0.33         0.16 o                         
  -1   3   1          0.43          0.37         0.19 o                         
   0   3   1        214.41        203.49         1.74 o                         
   1   3   1       1086.72       1035.70        11.88 o                         
   2   3   1         60.22         55.87         1.89 o                         
   3   3   1        427.47        418.35         4.25 o                         
   4   3   1        423.11        429.85         8.16 o                         
   5   3   1          7.61          5.65         0.61 o                         
   6   3   1         37.76         38.05         1.61 o                         
   7   3   1          8.41          9.00         1.06 o                         
   8   3   1          2.83          3.21         0.85 o                         
  -8   4   1         14.39         13.83         2.49 o                         
  -7   4   1          3.71          3.38         0.59 o                         
  -6   4   1         20.95         21.97         1.38 o                         
  -5   4   1          3.07          1.37         0.45 o                         
  -4   4   1        427.19        420.26         8.42 o                         
  -3   4   1        821.11        882.85         8.35 o                         
  -2   4   1         90.78         96.62         1.91 o                         
  -1   4   1        345.88        352.74         5.46 o                         
   0   4   1         92.82         79.33         1.26 o                         
   1   4   1        233.21        257.53         2.58 o                         
   2   4   1         62.53         68.82         2.09 o                         
   3   4   1        582.71        560.39         5.27 o                         
   4   4   1        206.19        196.56         3.43 o                         
   5   4   1        132.35        125.98         2.71 o                         
   6   4   1        274.62        282.54         5.99 o                         
   7   4   1         84.32         90.09         2.17 o                         
   8   4   1         71.46         85.65         4.71 o                         
  -8   5   1         56.36         49.52         3.95 o                         
  -7   5   1         15.44         17.42         1.28 o                         
  -6   5   1          1.32          0.98         0.52 o                         
  -5   5   1          2.28          3.01         0.47 o                         
  -4   5   1          3.59          3.28         0.49 o                         
  -3   5   1         82.08         98.08         2.93 o                         
  -2   5   1        176.03        208.01         3.48 o                         
  -1   5   1       1715.54       1846.54        20.01 o                         
   0   5   1        982.83       1046.26        16.26 o                         
   1   5   1          6.26          2.43         0.62 o                         
   2   5   1        149.29        160.73         2.88 o                         
   3   5   1          4.90          4.37         0.52 o                         
   4   5   1        125.44        106.54         3.49 o                         
   5   5   1         45.27         42.00         1.74 o                         
   6   5   1        243.39        255.17         4.81 o                         
   7   5   1        333.80        337.91         5.24 o                         
  -7   6   1         21.71         25.18         1.38 o                         
  -6   6   1          0.73          0.49         0.42 o                         
  -5   6   1         20.49         16.99         1.20 o                         
  -4   6   1          3.44          2.85         0.44 o                         
  -3   6   1         28.81         26.97         1.00 o                         
  -2   6   1        108.21        105.39         3.49 o                         
  -1   6   1        239.90        242.27         3.62 o                         
   0   6   1        166.64        171.83         3.63 o                         
   1   6   1         43.59         43.16         1.92 o                         
   2   6   1        234.75        221.32         5.96 o                         
   3   6   1          1.23          1.63         0.48 o                         
   4   6   1          7.03          6.94         0.68 o                         
   5   6   1          0.02          0.71         0.64 o                         
   6   6   1          0.39          0.75         0.70 o                         
   7   6   1         35.53         36.10         1.58 o                         
  -7   7   1         21.16         20.89         1.17 o                         
  -6   7   1         23.19         22.98         1.24 o                         
  -5   7   1        137.75        128.06         3.05 o                         
  -4   7   1         18.00         15.41         0.94 o                         
  -3   7   1        107.21         99.58         1.80 o                         
  -2   7   1         16.38         19.45         0.83 o                         
  -1   7   1         12.64         14.29         0.70 o                         
   0   7   1          7.20          5.82         0.49 o                         
   1   7   1         19.81         23.03         0.87 o                         
   2   7   1          5.18          6.17         0.47 o                         
   3   7   1         32.56         29.55         1.13 o                         
   4   7   1          6.38          6.22         0.87 o                         
   5   7   1          9.73          8.76         0.88 o                         
   6   7   1          0.61          0.74         0.61 o                         
   7   7   1         22.11         19.20         1.27 o                         
  -6   8   1          7.11          7.04         0.66 o                         
  -5   8   1         68.75         62.61         2.06 o                         
  -4   8   1          3.72          2.89         0.58 o                         
  -3   8   1         67.70         51.12         1.50 o                         
  -2   8   1          1.87          2.15         0.43 o                         
  -1   8   1         29.09         27.41         0.97 o                         
   0   8   1          4.71          2.72         0.41 o                         
   1   8   1        112.34        100.13         1.88 o                         
   2   8   1         27.38         26.50         1.04 o                         
   3   8   1        293.71        289.12         4.10 o                         
   4   8   1         83.14         83.84         2.16 o                         
   5   8   1          4.30          4.27         0.59 o                         
   6   8   1          3.28          4.50         0.60 o                         
  -6   9   1          2.05          1.48         0.45 o                         
  -5   9   1          0.24         -0.03         0.32 o                         
  -4   9   1          6.45          5.10         0.62 o                         
  -3   9   1         91.90         80.23         1.91 o                         
  -2   9   1          1.23          1.59         0.44 o                         
  -1   9   1          1.10          0.39         0.44 o                         
   0   9   1          0.33          0.67         0.49 o                         
   1   9   1        193.45        173.21         2.92 o                         
   2   9   1          2.30          2.49         0.47 o                         
   3   9   1         26.88         33.01         1.27 o                         
   4   9   1        269.06        272.90         5.25 o                         
   5   9   1         87.90         90.10         2.25 o                         
  -5  10   1          4.66          5.97         0.66 o                         
  -4  10   1          0.01         -0.03         0.36 o                         
  -3  10   1        185.81        179.78         3.36 o                         
  -2  10   1          0.70          0.58         0.31 o                         
  -1  10   1        170.72        175.07         2.62 o                         
   0  10   1         12.10         12.79         0.81 o                         
   1  10   1         92.06         79.71         1.79 o                         
   2  10   1         23.59         20.29         0.93 o                         
   3  10   1         37.96         36.80         1.38 o                         
   4  10   1         11.18         12.61         0.92 o                         
   5  10   1        300.03        284.30         4.08 o                         
  -3  11   1          9.76          7.92         0.65 o                         
  -2  11   1          0.05         -0.49         0.49 o                         
  -1  11   1        218.42        212.79         5.92 o                         
   0  11   1          2.09          0.20         0.23 o                         
   1  11   1         54.51         61.55         1.51 o                         
   2  11   1          1.03          0.93         0.40 o                         
   3  11   1         27.01         27.84         1.14 o                         
  -2  12   1          7.31          7.52         1.11 o                         
  -1  12   1          8.42          5.18         0.44 o                         
   0  12   1          3.80          3.78         0.47 o                         
   1  12   1          2.45          4.11         0.72 o                         
  -8   0   2         11.93         17.50         2.02 o                         
  -6   0   2        331.98        331.18         6.32 o                         
  -4   0   2       1261.03       1419.16        21.45 o                         
   0   0   2        582.06        577.39         2.82 o                         
   2   0   2        689.37        725.74         9.53 o                         
   4   0   2         54.77         61.91         2.65 o                         
   6   0   2        415.60        405.63         8.50 o                         
   8   0   2          1.66          1.23         1.45 o                         
  -8   1   2          4.36          3.94         0.87 o                         
  -7   1   2         66.76         70.10         2.57 o                         
  -6   1   2          0.44          0.14         0.41 o                         
  -5   1   2         34.78         34.88         1.18 o                         
  -4   1   2       3477.17       3705.65        17.77 o                         
  -3   1   2         12.51         14.79         0.80 o                         
  -2   1   2        272.89        267.82         2.31 o                         
  -1   1   2         10.62          9.63         0.41 o                         
   0   1   2        341.05        339.80         1.81 o                         
   1   1   2         56.21         56.68         0.92 o                         
   2   1   2        345.57        327.23         4.89 o                         
   3   1   2          0.99          0.58         0.23 o                         
   4   1   2        214.35        214.36         5.24 o                         
   5   1   2        682.71        678.46         9.35 o                         
   6   1   2         79.22         76.23         2.39 o                         
   7   1   2         42.36         40.91         2.38 o                         
   8   1   2          2.49          1.32         0.67 o                         
  -8   2   2         37.98         41.33         2.26 o                         
  -7   2   2         11.38         10.37         1.16 o                         
  -6   2   2         11.03         10.43         0.81 o                         
  -5   2   2         61.84         60.39         1.42 o                         
  -4   2   2       2790.96       2866.39        38.28 o                         
  -3   2   2        191.36        186.55         2.79 o                         
  -2   2   2         98.89         93.46         1.32 o                         
  -1   2   2        486.03        458.75         3.74 o                         
   0   2   2        675.89        613.02         3.30 o                         
   1   2   2        327.92        282.85         2.32 o                         
   2   2   2         84.86         76.91         2.07 o                         
   3   2   2          7.94          8.94         0.63 o                         
   4   2   2         21.41         24.62         1.58 o                         
   5   2   2         53.56         50.79         1.69 o                         
   6   2   2         12.96         11.29         1.10 o                         
   7   2   2        100.32        108.04         3.67 o                         
   8   2   2         93.05        103.28         4.07 o                         
  -8   3   2          0.00         -0.12         0.44 o                         
  -7   3   2         41.51         42.65         1.86 o                         
  -6   3   2        815.36        804.39        16.87 o                         
  -5   3   2        561.15        536.39        11.99 o                         
  -4   3   2       1372.08       1467.75        16.23 o                         
  -3   3   2        158.29        152.37         2.64 o                         
  -2   3   2        420.39        384.63         5.40 o                         
  -1   3   2        116.30        111.39         1.46 o                         
   0   3   2        848.68        863.69         6.94 o                         
   1   3   2        867.53        838.70        11.09 o                         
   2   3   2        327.40        316.16         4.08 o                         
   3   3   2         83.49         86.02         2.15 o                         
   4   3   2         44.85         42.32         1.50 o                         
   5   3   2        124.83        114.08         2.67 o                         
   6   3   2          5.29          5.26         0.83 o                         
   7   3   2        227.77        237.95         5.53 o                         
   8   3   2          0.34          1.97         0.60 o                         
  -8   4   2          4.29          4.92         0.84 o                         
  -7   4   2         67.08         71.97         2.33 o                         
  -6   4   2         93.10         95.77         2.80 o                         
  -5   4   2        256.17        260.80         3.76 o                         
  -4   4   2          3.57          5.29         0.50 o                         
  -3   4   2        260.00        269.82         3.99 o                         
  -2   4   2        532.66        560.23         4.44 o                         
  -1   4   2         35.51         33.85         0.95 o                         
   0   4   2        105.26        121.57         1.72 o                         
   1   4   2         31.59         22.57         0.79 o                         
   2   4   2         21.34         29.37         1.13 o                         
   3   4   2        106.15        108.28         2.61 o                         
   4   4   2        143.90        132.95         2.72 o                         
   5   4   2         98.30         97.38         2.40 o                         
   6   4   2         55.99         58.71         2.05 o                         
   7   4   2        537.18        576.37         5.97 o                         
  -8   5   2          0.04         -0.04         0.54 o                         
  -7   5   2          0.50          0.51         0.54 o                         
  -6   5   2         47.08         49.33         1.90 o                         
  -5   5   2          0.60          0.53         0.72 o                         
  -4   5   2          5.26          5.62         0.57 o                         
  -3   5   2         39.67         42.74         1.65 o                         
  -2   5   2        198.86        207.99         3.30 o                         
  -1   5   2        271.98        276.00         3.69 o                         
   0   5   2         25.83         24.65         1.07 o                         
   1   5   2         61.36         51.25         1.50 o                         
   2   5   2          1.55          2.28         0.42 o                         
   3   5   2         12.99         12.76         0.68 o                         
   4   5   2        183.26        173.78         3.15 o                         
   5   5   2        151.33        154.85         3.44 o                         
   6   5   2          0.26         -0.02         0.75 o                         
   7   5   2        316.35        315.34        11.55 o                         
  -7   6   2        147.89        162.25         3.63 o                         
  -6   6   2          1.67          1.91         0.60 o                         
  -5   6   2         19.87         21.31         1.38 o                         
  -4   6   2        100.91        102.48         1.95 o                         
  -3   6   2        287.28        283.68         3.86 o                         
  -2   6   2         34.08         33.25         1.06 o                         
  -1   6   2        139.25        158.64         3.67 o                         
   0   6   2          0.23          0.81         0.45 o                         
   1   6   2        302.20        295.69         5.07 o                         
   2   6   2        235.81        212.83         3.58 o                         
   3   6   2         48.98         44.07         1.21 o                         
   4   6   2         47.02         47.67         1.57 o                         
   5   6   2        444.08        446.14         5.90 o                         
   6   6   2        300.20        311.47         6.92 o                         
   7   6   2         15.00         12.17         1.14 o                         
  -7   7   2        107.50        112.86         3.01 o                         
  -6   7   2         26.64         25.92         1.26 o                         
  -5   7   2         23.01         21.50         1.13 o                         
  -4   7   2         11.36         13.40         0.86 o                         
  -3   7   2        856.50        877.19         6.60 o                         
  -2   7   2         14.32         14.92         0.69 o                         
  -1   7   2         84.39         76.10         1.64 o                         
   0   7   2         10.04         10.01         0.61 o                         
   1   7   2         51.99         45.39         1.11 o                         
   2   7   2        216.03        214.62         2.59 o                         
   3   7   2         57.70         57.43         1.59 o                         
   4   7   2        106.70        106.74         2.81 o                         
   5   7   2         79.85         78.18         2.39 o                         
   6   7   2         47.82         50.37         1.80 o                         
   7   7   2         31.28         22.41         2.02 o                         
  -6   8   2          0.63          0.47         0.42 o                         
  -5   8   2        477.24        466.92         9.29 o                         
  -4   8   2          7.39          5.81         0.75 o                         
  -3   8   2          1.75          1.65         0.42 o                         
  -2   8   2         21.91         19.02         0.84 o                         
  -1   8   2         59.08         59.59         1.43 o                         
   0   8   2          8.53          8.71         0.66 o                         
   1   8   2         40.26         34.86         1.20 o                         
   2   8   2        296.19        294.99         5.67 o                         
   3   8   2        133.88        136.00         2.54 o                         
   4   8   2        289.75        293.22         4.05 o                         
   5   8   2          0.37          0.63         0.54 o                         
   6   8   2         14.71         14.85         1.18 o                         
  -6   9   2         11.63         12.89         0.96 o                         
  -5   9   2         61.46         57.02         1.53 o                         
  -4   9   2         14.87         14.26         0.79 o                         
  -3   9   2          3.48          0.78         0.43 o                         
  -2   9   2         59.16         60.56         1.65 o                         
  -1   9   2        182.65        174.48         2.67 o                         
   0   9   2         61.24         61.23         1.96 o                         
   1   9   2         27.52         23.85         1.15 o                         
   2   9   2          6.76          7.70         0.70 o                         
   3   9   2        230.69        253.93         3.39 o                         
   4   9   2        300.43        332.35         4.20 o                         
   5   9   2         66.73         71.72         2.11 o                         
  -5  10   2          1.06          0.23         0.43 o                         
  -4  10   2         22.07         23.82         1.14 o                         
  -3  10   2         73.25         77.41         1.90 o                         
  -2  10   2         29.91         29.39         1.08 o                         
  -1  10   2         38.12         33.08         1.07 o                         
   0  10   2          5.26          4.75         0.66 o                         
   1  10   2         44.54         46.35         1.38 o                         
   2  10   2          0.48          0.79         0.41 o                         
   3  10   2         21.77         17.72         0.87 o                         
   4  10   2        160.69        172.81         3.49 o                         
  -3  11   2         27.72         24.61         1.40 o                         
  -2  11   2         26.05         29.50         1.30 o                         
  -1  11   2         79.45         71.99         1.84 o                         
   0  11   2          4.30          3.66         0.43 o                         
   1  11   2         53.19         55.95         1.31 o                         
   2  11   2         10.88         11.17         0.76 o                         
   3  11   2          7.38          7.49         0.81 o                         
  -1  12   2          2.41          1.49         0.34 o                         
   0  12   2          5.19          5.06         0.55 o                         
   1  12   2          5.27          6.64         1.16 o                         
  -7   0   3         63.34         65.01         3.04 o                         
  -5   0   3         10.09         10.15         0.99 o                         
  -3   0   3        231.97        223.13         4.55 o                         
  -1   0   3         42.73         35.03         1.02 o                         
   1   0   3       2331.68       2223.09        12.23 o                         
   3   0   3       2073.89       2178.38        46.08 o                         
   5   0   3        573.21        561.43        10.28 o                         
   7   0   3         12.13         11.45         2.18 o                         
  -8   1   3        123.67        142.02         5.14 o                         
  -7   1   3         26.01         27.21         1.70 o                         
  -6   1   3        111.06        110.76         2.21 o                         
  -5   1   3          2.96          2.57         0.32 o                         
  -4   1   3       1493.74       1576.20        13.24 o                         
  -3   1   3        184.64        178.23         2.69 o                         
  -2   1   3        835.09        806.33         4.72 o                         
  -1   1   3       1898.57       1844.52         9.90 o                         
   0   1   3         21.81         31.24         0.66 o                         
   1   1   3         43.39         38.36         0.70 o                         
   2   1   3          3.50          1.12         0.40 o                         
   3   1   3       1047.33       1110.85         8.75 o                         
   4   1   3        492.12        497.30         8.22 o                         
   5   1   3         20.09         17.21         1.01 o                         
   6   1   3         56.49         54.85         2.60 o                         
   7   1   3         22.97         20.62         1.66 o                         
   8   1   3          0.67          0.92         0.76 o                         
  -8   2   3         44.83         34.46         1.94 o                         
  -7   2   3         79.93         86.62         2.78 o                         
  -6   2   3       1725.22       1692.21        25.70 o                         
  -5   2   3         44.06         42.63         1.14 o                         
  -4   2   3        425.75        461.24         5.42 o                         
  -3   2   3        186.03        185.30         2.72 o                         
  -2   2   3        178.52        160.01         2.18 o                         
  -1   2   3        446.36        466.11         5.01 o                         
   0   2   3       2639.09       2559.70        18.85 o                         
   1   2   3        972.94       1005.52         8.31 o                         
   2   2   3          0.48          0.35         0.17 o                         
   3   2   3        570.96        626.93        13.32 o                         
   4   2   3        155.31        142.16         3.43 o                         
   5   2   3         25.74         22.32         1.16 o                         
   6   2   3         18.86         19.86         1.84 o                         
   7   2   3          2.25          2.19         0.97 o                         
   8   2   3          1.24          1.41         0.60 o                         
  -8   3   3         50.04         44.12         2.00 o                         
  -7   3   3         61.38         65.56         2.26 o                         
  -6   3   3        666.12        653.57        11.86 o                         
  -5   3   3          2.02          1.27         0.36 o                         
  -4   3   3        360.26        347.39        10.62 o                         
  -3   3   3         74.99         85.75         2.03 o                         
  -2   3   3         56.49         61.54         1.25 o                         
  -1   3   3        140.80        160.28         1.96 o                         
   0   3   3        594.95        519.03        23.92 o                         
   1   3   3          6.19          7.04         0.45 o                         
   2   3   3       2535.70       2709.77        26.29 o                         
   3   3   3          0.01          0.36         0.48 o                         
   4   3   3          5.09          3.48         0.62 o                         
   5   3   3         49.01         48.86         1.71 o                         
   6   3   3          0.51          1.66         1.01 o                         
   7   3   3         68.31         74.44         2.86 o                         
   8   3   3          1.28          2.42         1.04 o                         
  -8   4   3        180.06        166.88         3.74 o                         
  -7   4   3         18.49         18.20         1.33 o                         
  -6   4   3        251.13        264.10         3.84 o                         
  -5   4   3         82.45         86.61         1.76 o                         
  -4   4   3        138.23        130.43         2.85 o                         
  -3   4   3        200.11        200.41         4.14 o                         
  -2   4   3        753.23        775.55         7.08 o                         
  -1   4   3        131.05        116.03         1.78 o                         
   0   4   3        314.22        333.83         3.15 o                         
   1   4   3         69.41         72.99         1.78 o                         
   2   4   3         97.81        106.80         2.41 o                         
   3   4   3        385.92        413.76         6.04 o                         
   4   4   3        335.94        331.05         7.01 o                         
   5   4   3        609.06        606.82         7.07 o                         
   6   4   3         88.11         90.91         2.44 o                         
   7   4   3        124.98        136.69         3.53 o                         
  -8   5   3         45.39         37.76         1.78 o                         
  -7   5   3          0.50          0.51         0.67 o                         
  -6   5   3          1.41          0.62         0.48 o                         
  -5   5   3         11.68         11.79         0.79 o                         
  -4   5   3          2.82          4.52         0.47 o                         
  -3   5   3        123.60        126.16         2.06 o                         
  -2   5   3         31.02         35.55         1.33 o                         
  -1   5   3        521.13        489.33         4.98 o                         
   0   5   3          8.44          6.72         0.57 o                         
   1   5   3        211.01        221.03         4.59 o                         
   2   5   3         99.76         93.64         2.73 o                         
   3   5   3        153.51        139.27         2.95 o                         
   4   5   3        480.37        477.73         5.23 o                         
   5   5   3        863.82        847.33        12.23 o                         
   6   5   3         39.43         38.43         1.60 o                         
   7   5   3          0.03         -0.36         0.36 o                         
  -7   6   3         23.80         17.38         5.36 o                         
  -6   6   3          0.22          0.69         0.42 o                         
  -5   6   3        213.30        210.57         3.86 o                         
  -4   6   3        138.41        126.49         2.84 o                         
  -3   6   3         39.47         39.30         1.17 o                         
  -2   6   3        188.21        171.18         3.03 o                         
  -1   6   3          6.10          4.86         0.58 o                         
   0   6   3         19.16         16.75         1.00 o                         
   1   6   3        104.76         93.65         2.00 o                         
   2   6   3         18.13         16.18         0.80 o                         
   3   6   3        359.21        341.72         3.72 o                         
   4   6   3         27.72         25.12         1.29 o                         
   5   6   3        189.89        192.64         4.17 o                         
   6   6   3          1.60          2.26         0.75 o                         
   7   6   3          0.44          0.51         0.36 o                         
  -7   7   3        137.33        129.88         3.80 o                         
  -6   7   3         19.56         19.38         0.98 o                         
  -5   7   3         52.72         53.53         1.62 o                         
  -4   7   3        110.15        107.87         3.22 o                         
  -3   7   3          0.00          0.47         0.54 o                         
  -2   7   3         15.74         14.21         0.70 o                         
  -1   7   3        228.61        221.50         3.70 o                         
   0   7   3        865.70        824.12        10.36 o                         
   1   7   3         53.26         51.30         1.27 o                         
   2   7   3         32.07         31.35         1.06 o                         
   3   7   3        186.98        182.46         2.90 o                         
   4   7   3        237.22        249.00         4.18 o                         
   5   7   3         60.91         68.40         2.20 o                         
   6   7   3         34.57         37.40         1.82 o                         
  -6   8   3         28.09         30.62         1.29 o                         
  -5   8   3        109.81        116.63         3.22 o                         
  -4   8   3         29.52         30.05         1.21 o                         
  -3   8   3         12.48         13.41         0.85 o                         
  -2   8   3         97.49         89.45         2.19 o                         
  -1   8   3          0.00          0.74         0.37 o                         
   0   8   3        209.77        201.56         3.34 o                         
   1   8   3        692.76        667.37        14.06 o                         
   2   8   3        853.72        863.56        15.55 o                         
   3   8   3         51.42         54.71         1.72 o                         
   4   8   3          4.06          4.30         0.73 o                         
   5   8   3          2.72          2.64         0.55 o                         
   6   8   3         29.06         34.00         1.61 o                         
  -5   9   3          8.99          9.72         0.68 o                         
  -4   9   3          3.27          2.21         0.46 o                         
  -3   9   3         44.36         45.61         1.60 o                         
  -2   9   3          2.22          2.26         0.51 o                         
  -1   9   3        417.32        443.89         4.52 o                         
   0   9   3          1.73          2.80         0.62 o                         
   1   9   3        129.22        134.57         2.63 o                         
   2   9   3        511.65        541.34         5.93 o                         
   3   9   3        223.35        235.09         3.16 o                         
   4   9   3         26.42         29.10         1.36 o                         
   5   9   3         43.75         51.73         1.69 o                         
  -5  10   3         19.04         16.97         1.23 o                         
  -4  10   3          1.52          0.85         0.29 o                         
  -3  10   3        222.45        230.24         3.71 o                         
  -2  10   3          0.25          0.71         0.35 o                         
  -1  10   3          0.36          0.69         0.37 o                         
   0  10   3         55.33         59.93         1.64 o                         
   1  10   3         15.85         17.43         0.87 o                         
   2  10   3         64.73         68.03         1.79 o                         
   3  10   3        254.84        286.02         3.79 o                         
   4  10   3         16.19         11.15         0.75 o                         
  -3  11   3         70.60         68.79         1.88 o                         
  -2  11   3          1.45          0.34         0.36 o                         
  -1  11   3          0.92          2.57         0.42 o                         
   0  11   3          0.16          0.38         0.29 o                         
   1  11   3         96.44        109.43         2.01 o                         
   2  11   3          9.16          8.44         0.59 o                         
   3  11   3          2.83          3.08         0.61 o                         
   0  12   3          6.38          3.68         0.64 o                         
  -8   0   4         40.07         42.06         3.94 o                         
  -6   0   4         42.76         48.15         2.00 o                         
  -4   0   4        158.56        154.14         4.72 o                         
  -2   0   4        217.81        209.46         3.53 o                         
   0   0   4        444.23        440.71         5.73 o                         
   2   0   4        910.87       1029.71        54.91 o                         
   4   0   4        606.13        552.35         8.49 o                         
   6   0   4        171.66        165.36         5.62 o                         
   8   0   4          9.34          9.96         1.58 o                         
  -8   1   4         38.71         38.50         2.71 o                         
  -7   1   4         18.05         20.56         1.46 o                         
  -6   1   4        266.82        281.28         3.54 o                         
  -5   1   4          2.17          1.99         0.41 o                         
  -4   1   4          6.80          8.39         0.75 o                         
  -3   1   4         45.21         48.03         1.41 o                         
  -2   1   4        605.34        581.25        18.33 o                         
  -1   1   4          4.35          1.37         0.26 o                         
   0   1   4        168.87        163.85         2.20 o                         
   1   1   4       1652.23       1684.98        25.03 o                         
   2   1   4       1425.26       1478.24        11.93 o                         
   3   1   4        194.44        236.04         4.71 o                         
   4   1   4        194.01        177.48         4.55 o                         
   5   1   4         10.45         10.80         0.98 o                         
   6   1   4          8.03          6.79         1.30 o                         
   7   1   4         17.69         19.48         1.91 o                         
   8   1   4         31.60         32.82         2.08 o                         
  -8   2   4         57.97         53.65         2.44 o                         
  -7   2   4          5.78          5.40         0.83 o                         
  -6   2   4        215.51        211.75         3.10 o                         
  -5   2   4         31.52         29.77         1.09 o                         
  -4   2   4        218.51        224.33         3.56 o                         
  -3   2   4          2.39          0.56         0.26 o                         
  -2   2   4         46.38         43.32         1.15 o                         
  -1   2   4         15.49         17.66         0.64 o                         
   0   2   4       2302.60       2531.36        20.14 o                         
   1   2   4        539.76        511.20         7.10 o                         
   2   2   4        177.94        191.97         3.94 o                         
   3   2   4         25.54         34.70         1.95 o                         
   4   2   4         89.01         82.63         2.01 o                         
   5   2   4          0.29         -0.23         0.47 o                         
   6   2   4         34.59         35.89         2.29 o                         
   7   2   4         51.06         56.38         2.88 o                         
   8   2   4         10.74         11.03         1.74 o                         
  -8   3   4        630.87        634.96         7.62 o                         
  -7   3   4         73.60         73.62         2.42 o                         
  -6   3   4        110.60        108.72         2.82 o                         
  -5   3   4          0.84          0.42         0.45 o                         
  -4   3   4          7.47          8.45         0.67 o                         
  -3   3   4         43.89         45.28         1.39 o                         
  -2   3   4         92.94         90.35         1.79 o                         
  -1   3   4         36.44         37.25         1.16 o                         
   0   3   4        132.34        151.89         2.11 o                         
   1   3   4       1216.60       1304.25        15.49 o                         
   2   3   4        235.04        260.10         4.90 o                         
   3   3   4         98.32         95.43         3.28 o                         
   4   3   4         97.41         91.89         1.91 o                         
   5   3   4          7.03         10.05         0.92 o                         
   6   3   4          1.86          2.56         0.93 o                         
   7   3   4         14.34         13.47         1.52 o                         
  -8   4   4        313.18        284.37         4.56 o                         
  -7   4   4          2.14          1.52         0.67 o                         
  -6   4   4          7.69          8.27         1.10 o                         
  -5   4   4         21.09         18.67         0.85 o                         
  -4   4   4          2.88          3.26         0.47 o                         
  -3   4   4        110.64        106.32         2.41 o                         
  -2   4   4        413.95        405.28         5.04 o                         
  -1   4   4         62.00         66.07         1.60 o                         
   0   4   4        335.67        382.28         3.89 o                         
   1   4   4         11.48         13.08         0.87 o                         
   2   4   4        458.79        496.63         8.52 o                         
   3   4   4        105.18         95.07         1.94 o                         
   4   4   4          4.28          4.41         0.56 o                         
   5   4   4         89.68         93.06         3.06 o                         
   6   4   4         21.68         25.41         1.71 o                         
   7   4   4         36.23         36.56         2.08 o                         
  -8   5   4        107.49         90.05         3.90 o                         
  -7   5   4         36.58         39.06         1.55 o                         
  -6   5   4        102.53         99.26         2.41 o                         
  -5   5   4          1.89          2.24         0.48 o                         
  -4   5   4          1.87          2.01         0.43 o                         
  -3   5   4          8.22          7.22         0.49 o                         
  -2   5   4        281.16        274.34         3.71 o                         
  -1   5   4         31.74         29.70         1.34 o                         
   0   5   4         61.13         55.11         1.55 o                         
   1   5   4        162.97        177.80         3.29 o                         
   2   5   4        265.50        269.48         4.73 o                         
   3   5   4        645.26        619.75         7.05 o                         
   4   5   4         79.07         69.54         2.02 o                         
   5   5   4        435.85        453.95         6.42 o                         
   6   5   4          2.03          1.93         0.69 o                         
   7   5   4         48.28         52.73         2.69 o                         
  -7   6   4          8.72          6.79         0.71 o                         
  -6   6   4         63.70         69.69         1.91 o                         
  -5   6   4          6.96          7.61         0.85 o                         
  -4   6   4          4.91          4.84         0.56 o                         
  -3   6   4        155.20        145.08         2.78 o                         
  -2   6   4        451.07        411.61         9.00 o                         
  -1   6   4          2.37          2.50         0.35 o                         
   0   6   4        522.57        509.92         6.03 o                         
   1   6   4         23.58         21.88         0.84 o                         
   2   6   4        515.88        504.42         5.47 o                         
   3   6   4       1826.78       1779.96        16.38 o                         
   4   6   4         38.12         40.42         1.71 o                         
   5   6   4         15.44         16.51         1.14 o                         
   6   6   4         14.87         18.00         1.45 o                         
  -7   7   4         22.48         19.75         1.19 o                         
  -6   7   4         68.61         69.42         1.92 o                         
  -5   7   4         76.53         79.43         2.15 o                         
  -4   7   4          9.23         10.00         0.81 o                         
  -3   7   4         47.26         47.11         1.37 o                         
  -2   7   4         77.04         67.71         1.54 o                         
  -1   7   4        755.68        716.86         6.17 o                         
   0   7   4        897.34        898.99         8.25 o                         
   1   7   4        467.56        460.06         4.36 o                         
   2   7   4        144.50        136.96         2.73 o                         
   3   7   4        342.68        356.00         4.56 o                         
   4   7   4          6.65          8.27         0.91 o                         
   5   7   4         70.80         75.68         3.44 o                         
   6   7   4          2.80          2.80         0.62 o                         
  -6   8   4          2.50          2.47         0.47 o                         
  -5   8   4          7.51          7.38         0.72 o                         
  -4   8   4          1.50          1.45         0.50 o                         
  -3   8   4          8.33          7.50         0.73 o                         
  -2   8   4          8.65          6.51         0.61 o                         
  -1   8   4         98.96         98.12         1.96 o                         
   0   8   4        224.31        214.62         3.88 o                         
   1   8   4        910.78        921.51         6.75 o                         
   2   8   4          0.32          0.56         0.44 o                         
   3   8   4          8.14          9.46         0.95 o                         
   4   8   4         37.33         37.69         1.64 o                         
   5   8   4         10.08          9.08         0.75 o                         
  -5   9   4          0.88         -0.13         0.54 o                         
  -4   9   4          0.45          0.84         0.42 o                         
  -3   9   4         17.77         21.11         1.00 o                         
  -2   9   4          0.92          1.10         0.51 o                         
  -1   9   4          7.94          8.34         0.75 o                         
   0   9   4        188.84        196.20         3.30 o                         
   1   9   4         41.14         41.71         1.36 o                         
   2   9   4         20.88         23.41         1.01 o                         
   3   9   4         24.24         26.46         1.22 o                         
   4   9   4         23.79         25.82         1.21 o                         
   5   9   4          3.52          1.21         0.44 o                         
  -4  10   4          0.07         -0.04         0.40 o                         
  -3  10   4        125.26        152.62         2.40 o                         
  -2  10   4          1.01          1.86         0.47 o                         
  -1  10   4         42.23         44.86         1.46 o                         
   0  10   4         54.58         54.55         1.61 o                         
   1  10   4         32.19         30.69         1.12 o                         
   2  10   4         10.38         10.50         0.70 o                         
   3  10   4          3.29          3.00         0.72 o                         
   4  10   4          3.28          4.21         0.62 o                         
  -3  11   4          1.45          3.70         0.78 o                         
  -2  11   4         27.22         32.17         1.15 o                         
  -1  11   4         34.29         37.03         1.07 o                         
   0  11   4          1.72          1.59         0.31 o                         
   1  11   4         15.76         20.45         0.81 o                         
   2  11   4          4.39          2.06         0.42 o                         
  -7   0   5         40.35         40.18         2.72 o                         
  -5   0   5          9.39         10.34         0.88 o                         
  -3   0   5        460.38        478.92         5.91 o                         
  -1   0   5          0.63          2.83         0.45 o                         
   1   0   5          9.10          7.52         0.78 o                         
   3   0   5         72.03         91.19         4.69 o                         
   5   0   5         23.84         26.75         1.94 o                         
   7   0   5          0.83         -0.91         1.67 o                         
  -8   1   5          0.11          0.80         0.77 o                         
  -7   1   5          1.26          2.25         0.75 o                         
  -6   1   5         31.22         32.02         1.38 o                         
  -5   1   5        172.31        169.05         2.61 o                         
  -4   1   5        113.54        124.26         2.04 o                         
  -3   1   5        244.00        254.34         3.30 o                         
  -2   1   5        353.51        401.90         3.77 o                         
  -1   1   5         15.52         25.64         0.87 o                         
   0   1   5        120.72        151.18         2.23 o                         
   1   1   5        654.48        713.13         9.99 o                         
   2   1   5         54.44         63.02         3.29 o                         
   3   1   5         31.86         33.88         1.78 o                         
   4   1   5         34.41         34.72         1.32 o                         
   5   1   5         41.90         42.91         1.70 o                         
   6   1   5          0.86          0.10         0.72 o                         
   7   1   5         50.69         53.10         2.67 o                         
  -8   2   5        187.56        180.78         5.10 o                         
  -7   2   5         21.83         23.33         1.63 o                         
  -6   2   5         12.57         10.41         0.93 o                         
  -5   2   5         41.49         44.11         1.16 o                         
  -4   2   5          4.71          2.80         0.35 o                         
  -3   2   5         92.64         91.79         2.20 o                         
  -2   2   5        729.90        802.14         6.70 o                         
  -1   2   5       2507.23       2713.65        27.45 o                         
   0   2   5         29.57         28.12         0.94 o                         
   1   2   5         66.76         96.63         2.19 o                         
   2   2   5         62.34         56.72         2.42 o                         
   3   2   5          1.19          2.55         0.49 o                         
   4   2   5          2.37          1.87         0.48 o                         
   5   2   5          0.12          0.61         0.66 o                         
   6   2   5         63.21         66.09         3.43 o                         
   7   2   5         65.92         69.16         2.89 o                         
  -8   3   5        194.61        180.94         4.62 o                         
  -7   3   5          0.98          0.59         0.57 o                         
  -6   3   5         79.64         82.18         2.42 o                         
  -5   3   5        148.04        144.52         3.00 o                         
  -4   3   5        191.93        184.32         2.41 o                         
  -3   3   5        166.19        166.59         3.06 o                         
  -2   3   5         48.86         67.70         1.68 o                         
  -1   3   5        332.66        355.13         3.98 o                         
   0   3   5       1903.84       2029.69        19.76 o                         
   1   3   5          0.31          1.13         0.36 o                         
   2   3   5        139.49        137.15         3.95 o                         
   3   3   5          5.84          3.96         0.52 o                         
   4   3   5          3.77          3.48         0.59 o                         
   5   3   5          0.16          0.68         0.66 o                         
   6   3   5         56.02         57.03         3.15 o                         
   7   3   5        360.47        385.91        12.86 o                         
  -8   4   5          1.75          0.13         0.31 o                         
  -7   4   5         28.89         28.37         1.47 o                         
  -6   4   5        107.90        112.53         2.69 o                         
  -5   4   5          7.74          7.24         0.61 o                         
  -4   4   5         30.60         27.09         0.93 o                         
  -3   4   5        125.33        129.99         1.87 o                         
  -2   4   5        267.78        273.67         3.90 o                         
  -1   4   5        282.89        317.75         3.72 o                         
   0   4   5        164.67        191.04         2.97 o                         
   1   4   5          0.83         -0.02         0.28 o                         
   2   4   5          6.34          4.35         0.49 o                         
   3   4   5        287.14        274.94         5.63 o                         
   4   4   5          0.05          0.68         0.46 o                         
   5   4   5         52.61         53.60         2.33 o                         
   6   4   5          0.65          1.07         1.21 o                         
   7   4   5         79.10         80.35         2.65 o                         
  -7   5   5          0.24          0.37         0.44 o                         
  -6   5   5         62.72         60.74         1.80 o                         
  -5   5   5         23.76         24.46         1.35 o                         
  -4   5   5        518.36        526.23         4.36 o                         
  -3   5   5         42.66         37.06         0.98 o                         
  -2   5   5          0.08          0.37         0.32 o                         
  -1   5   5        209.96        201.51         2.33 o                         
   0   5   5        115.71        119.59         2.40 o                         
   1   5   5        699.63        644.71        14.03 o                         
   2   5   5          1.51          1.13         0.35 o                         
   3   5   5         81.20         73.18         1.80 o                         
   4   5   5         22.75         24.82         1.42 o                         
   5   5   5          9.51          7.28         1.28 o                         
   6   5   5         63.64         66.51         2.45 o                         
   7   5   5          0.02          0.17         0.55 o                         
  -7   6   5         24.48         22.45         1.33 o                         
  -6   6   5          9.47         11.72         1.03 o                         
  -5   6   5          7.53          9.40         0.94 o                         
  -4   6   5        394.79        389.35         8.15 o                         
  -3   6   5        529.06        514.24         6.96 o                         
  -2   6   5        611.49        600.53         6.23 o                         
  -1   6   5          0.16          0.48         0.36 o                         
   0   6   5         54.41         60.18         1.47 o                         
   1   6   5       1091.85       1027.07        12.49 o                         
   2   6   5         99.01         92.65         1.85 o                         
   3   6   5         82.75         80.76         1.92 o                         
   4   6   5          7.22          5.48         0.82 o                         
   5   6   5         20.60         22.24         1.43 o                         
   6   6   5          0.32          0.36         0.45 o                         
  -6   7   5         14.08         13.19         0.85 o                         
  -5   7   5          7.17          7.24         0.81 o                         
  -4   7   5         14.86         14.29         1.04 o                         
  -3   7   5        114.76        114.02         2.86 o                         
  -2   7   5        973.30        921.48        23.60 o                         
  -1   7   5        587.52        582.87         7.00 o                         
   0   7   5         92.76         91.98         1.97 o                         
   1   7   5        596.81        596.52         5.20 o                         
   2   7   5         75.25         73.16         1.71 o                         
   3   7   5          5.82          5.67         0.91 o                         
   4   7   5         38.32         37.72         1.59 o                         
   5   7   5          3.84          4.12         0.91 o                         
   6   7   5         75.71         63.38        15.75 o                         
  -6   8   5          1.35          0.89         0.32 o                         
  -5   8   5        132.92        146.78         3.29 o                         
  -4   8   5         61.29         65.42         1.81 o                         
  -3   8   5         13.84         13.94         0.84 o                         
  -2   8   5        336.57        358.85         4.25 o                         
  -1   8   5          0.03          0.39         0.56 o                         
   0   8   5        479.74        505.61         7.12 o                         
   1   8   5        231.53        242.74         3.39 o                         
   2   8   5         16.85         17.25         0.92 o                         
   3   8   5         12.61         12.40         1.06 o                         
   4   8   5          1.31          1.67         0.72 o                         
   5   8   5          6.31          6.34         0.82 o                         
  -5   9   5          0.00         -0.32         0.32 o                         
  -4   9   5          3.92          4.13         0.77 o                         
  -3   9   5        103.81        110.82         2.14 o                         
  -2   9   5          8.90         10.24         0.82 o                         
  -1   9   5        407.78        421.72         4.42 o                         
   0   9   5          1.09          1.58         0.54 o                         
   1   9   5         28.28         27.74         1.18 o                         
   2   9   5          2.92          2.83         0.47 o                         
   3   9   5         27.29         30.60         1.41 o                         
   4   9   5         25.27         24.09         1.10 o                         
  -4  10   5          0.00          0.97         0.44 o                         
  -3  10   5          8.18          7.27         0.56 o                         
  -2  10   5          0.17          0.36         0.39 o                         
  -1  10   5         69.02         71.38         1.70 o                         
   0  10   5          6.69          6.74         0.59 o                         
   1  10   5         14.03         15.41         0.84 o                         
   2  10   5        128.80        136.91         3.94 o                         
   3  10   5          0.23          0.27         0.28 o                         
  -2  11   5          1.39          1.83         0.33 o                         
  -1  11   5          0.65         -0.19         0.21 o                         
   0  11   5          0.20          0.17         0.23 o                         
   1  11   5         52.22         52.28         2.34 o                         
  -8   0   6         31.83         26.51         2.76 o                         
  -6   0   6        172.23        185.43         7.67 o                         
  -4   0   6        881.68        912.81        18.01 o                         
  -2   0   6        276.38        274.09         6.78 o                         
   0   0   6          0.91          2.70         0.50 o                         
   2   0   6        194.89        198.53         6.75 o                         
   4   0   6        106.82        109.06         3.39 o                         
   6   0   6         26.11         26.36         2.10 o                         
  -8   1   6          0.01         -0.47         0.94 o                         
  -7   1   6          2.20          2.47         0.67 o                         
  -6   1   6         44.07         44.91         1.75 o                         
  -5   1   6         18.98         21.93         0.89 o                         
  -4   1   6        374.35        374.74         6.37 o                         
  -3   1   6        121.20        136.81         2.64 o                         
  -2   1   6        180.60        194.80         3.48 o                         
  -1   1   6          0.47          0.09         0.16 o                         
   0   1   6       1238.88       1251.43        14.87 o                         
   1   1   6         12.76         16.94         0.90 o                         
   2   1   6        105.60        106.82         3.12 o                         
   3   1   6          1.62          1.90         0.46 o                         
   4   1   6          0.46         -0.02         0.46 o                         
   5   1   6        259.66        259.58         4.37 o                         
   6   1   6          7.45          8.00         1.09 o                         
   7   1   6         47.85         46.83         4.32 o                         
  -8   2   6          3.97          3.50         0.86 o                         
  -7   2   6          0.23          1.13         0.48 o                         
  -6   2   6         10.99          9.91         0.94 o                         
  -5   2   6          6.02          6.38         0.55 o                         
  -4   2   6          0.61          0.47         0.38 o                         
  -3   2   6          5.85          6.02         0.45 o                         
  -2   2   6       1850.19       2053.69        11.56 o                         
  -1   2   6        329.12        353.95         4.69 o                         
   0   2   6         16.02         12.29         0.74 o                         
   1   2   6         55.73         61.87         2.11 o                         
   2   2   6        219.72        216.28         5.24 o                         
   3   2   6          0.04          0.47         0.58 o                         
   4   2   6          8.76          6.45         0.65 o                         
   5   2   6        696.81        690.53         8.13 o                         
   6   2   6          8.18          5.55         1.15 o                         
   7   2   6        241.06        251.90         5.94 o                         
  -8   3   6         14.14         13.88         1.34 o                         
  -7   3   6          0.04         -0.46         0.46 o                         
  -6   3   6         11.13         10.72         0.85 o                         
  -5   3   6          0.11          0.22         0.41 o                         
  -4   3   6         22.88         23.74         0.95 o                         
  -3   3   6        598.04        598.50         7.87 o                         
  -2   3   6          1.99          3.95         0.44 o                         
  -1   3   6        129.12        165.99         3.99 o                         
   0   3   6         35.54         39.77         1.36 o                         
   1   3   6        209.23        229.67         4.19 o                         
   2   3   6          2.66          1.48         0.39 o                         
   3   3   6        418.43        407.58         6.29 o                         
   4   3   6         42.86         39.31         1.50 o                         
   5   3   6         64.16         70.94         3.25 o                         
   6   3   6          1.52          2.24         1.11 o                         
   7   3   6        211.71        199.07         7.05 o                         
  -7   4   6         33.45         30.85         1.34 o                         
  -6   4   6        313.69        336.38         4.77 o                         
  -5   4   6          0.07          0.71         0.54 o                         
  -4   4   6         28.73         30.12         1.04 o                         
  -3   4   6        364.87        366.86         4.32 o                         
  -2   4   6        435.73        446.01         5.23 o                         
  -1   4   6        155.90        143.06         2.15 o                         
   0   4   6         81.39         79.39         1.80 o                         
   1   4   6        137.64        129.00         2.18 o                         
   2   4   6         12.73         14.56         0.79 o                         
   3   4   6          0.58          0.22         0.50 o                         
   4   4   6          0.19         -0.34         0.80 o                         
   5   4   6          0.44          0.51         0.63 o                         
   6   4   6         53.46         54.73         3.35 o                         
  -7   5   6          2.81          2.77         0.57 o                         
  -6   5   6         55.49         55.01         1.76 o                         
  -5   5   6        316.81        334.94         4.38 o                         
  -4   5   6        745.83        751.81         9.00 o                         
  -3   5   6         13.76         15.50         0.73 o                         
  -2   5   6         31.27         32.66         0.96 o                         
  -1   5   6          2.87          1.16         0.36 o                         
   0   5   6          8.60          9.80         0.62 o                         
   1   5   6         34.55         41.66         1.28 o                         
   2   5   6         18.67         20.37         0.94 o                         
   3   5   6          4.24          3.12         0.50 o                         
   4   5   6         72.37         76.20         2.38 o                         
   5   5   6         14.10         14.25         1.55 o                         
   6   5   6         18.28         17.32         1.56 o                         
  -7   6   6          5.75          4.94         0.64 o                         
  -6   6   6         52.07         50.00         2.03 o                         
  -5   6   6        156.59        166.50         3.39 o                         
  -4   6   6        298.40        317.16         3.79 o                         
  -3   6   6          0.03         -0.14         0.42 o                         
  -2   6   6         15.51         15.41         0.77 o                         
  -1   6   6         53.16         56.35         1.48 o                         
   0   6   6         51.19         46.74         1.48 o                         
   1   6   6        421.49        423.14         4.10 o                         
   2   6   6         38.38         38.83         1.29 o                         
   3   6   6          1.73          1.98         0.66 o                         
   4   6   6        151.66        159.75         3.40 o                         
   5   6   6         17.02         16.87         1.26 o                         
   6   6   6          8.72          7.67         1.00 o                         
  -6   7   6          0.23          0.14         0.29 o                         
  -5   7   6         51.81         50.86         1.83 o                         
  -4   7   6        182.37        183.50         3.96 o                         
  -3   7   6        272.32        278.25         3.89 o                         
  -2   7   6        123.93        122.86         3.34 o                         
  -1   7   6       1192.52       1246.50        12.88 o                         
   0   7   6         83.95         80.53         1.89 o                         
   1   7   6        145.37        150.13         3.00 o                         
   2   7   6         12.22         11.02         0.83 o                         
   3   7   6         96.83        104.48         2.45 o                         
   4   7   6         11.35          9.89         0.97 o                         
   5   7   6          2.14          1.19         0.54 o                         
  -5   8   6         61.68         67.39         1.90 o                         
  -4   8   6         29.94         33.20         1.45 o                         
  -3   8   6        416.06        461.69         4.42 o                         
  -2   8   6         53.51         57.98         1.63 o                         
  -1   8   6        845.24        897.35         8.82 o                         
   0   8   6         82.34         85.10         2.19 o                         
   1   8   6        114.03        117.28         2.42 o                         
   2   8   6        110.26        115.25         2.26 o                         
   3   8   6          1.04          0.91         0.54 o                         
   4   8   6         86.28         91.86         3.61 o                         
   5   8   6         53.60         34.56         2.56 o                         
  -5   9   6         19.00         15.85         1.04 o                         
  -4   9   6         33.95         31.64         1.18 o                         
  -3   9   6        200.20        215.39         4.53 o                         
  -2   9   6        178.12        195.03         2.74 o                         
  -1   9   6         73.41         81.47         1.80 o                         
   0   9   6        143.42        161.03         2.30 o                         
   1   9   6         22.78         23.61         1.05 o                         
   2   9   6          3.75          3.88         0.60 o                         
   3   9   6         20.93         19.72         1.37 o                         
   4   9   6         15.28         13.99         1.19 o                         
  -3  10   6         70.65         66.66         3.36 o                         
  -2  10   6          0.01          0.21         0.35 o                         
  -1  10   6          5.61          6.14         0.55 o                         
   0  10   6          1.14          1.14         0.33 o                         
   1  10   6         45.79         50.54         1.28 o                         
   2  10   6         41.55         47.87         1.34 o                         
  -1  11   6          6.10          6.48         0.64 o                         
   0  11   6         19.63         17.68         1.98 o                         
  -7   0   7          3.21          3.50         0.82 o                         
  -5   0   7        252.62        230.85         7.65 o                         
  -3   0   7         58.77         51.92         2.15 o                         
  -1   0   7         18.10         19.55         1.25 o                         
   1   0   7        115.75         93.53         2.55 o                         
   3   0   7       1047.27       1010.58        14.53 o                         
   5   0   7         19.47         21.06         1.86 o                         
  -8   1   7          9.19          6.47         0.91 o                         
  -7   1   7         43.99         43.05         1.59 o                         
  -6   1   7        209.87        209.40         3.38 o                         
  -5   1   7          1.47          1.60         0.42 o                         
  -4   1   7        171.48        189.45         2.58 o                         
  -3   1   7         14.32         13.94         0.66 o                         
  -2   1   7         46.21         44.57         1.23 o                         
  -1   1   7         21.08         23.39         0.99 o                         
   0   1   7         12.64         15.80         1.01 o                         
   1   1   7         10.69         11.99         0.71 o                         
   2   1   7        115.13        106.47         3.46 o                         
   3   1   7        553.85        565.84         9.93 o                         
   4   1   7          6.85          5.27         0.80 o                         
   5   1   7        119.31        117.99         2.84 o                         
   6   1   7         17.88         17.92         1.69 o                         
  -8   2   7         50.07         37.56         3.67 o                         
  -7   2   7          8.87         11.15         0.88 o                         
  -6   2   7          4.26          4.39         0.54 o                         
  -5   2   7          1.23          1.13         0.54 o                         
  -4   2   7        165.29        178.75         2.58 o                         
  -3   2   7         58.60         61.35         1.24 o                         
  -2   2   7        199.56        189.29         2.73 o                         
  -1   2   7         12.33         10.33         0.65 o                         
   0   2   7         54.72         57.10         1.43 o                         
   1   2   7        383.79        382.93         5.68 o                         
   2   2   7          1.21          0.76         0.46 o                         
   3   2   7        492.60        503.80         7.48 o                         
   4   2   7        183.00        181.55         4.18 o                         
   5   2   7        193.07        209.03         3.90 o                         
   6   2   7         66.80         72.28         3.80 o                         
  -7   3   7         52.34         48.88         1.86 o                         
  -6   3   7         40.25         42.49         1.31 o                         
  -5   3   7        100.26        105.44         2.33 o                         
  -4   3   7        348.93        368.43         4.54 o                         
  -3   3   7         23.81         29.39         0.99 o                         
  -2   3   7          0.74          0.78         0.34 o                         
  -1   3   7        223.38        225.64         3.09 o                         
   0   3   7        116.27        108.15         1.86 o                         
   1   3   7         11.29         13.33         0.69 o                         
   2   3   7        225.71        217.85         3.15 o                         
   3   3   7         25.70         20.75         1.12 o                         
   4   3   7        129.94        118.85         2.98 o                         
   5   3   7        965.82        993.14        12.78 o                         
   6   3   7        157.02        163.85         5.32 o                         
  -7   4   7         71.18         67.21         1.93 o                         
  -6   4   7        208.53        218.67         4.50 o                         
  -5   4   7        113.00        118.04         2.40 o                         
  -4   4   7          2.85          2.08         0.49 o                         
  -3   4   7         69.31         72.03         1.51 o                         
  -2   4   7          6.57          5.72         0.46 o                         
  -1   4   7          0.17          0.60         0.29 o                         
   0   4   7         49.54         51.02         1.37 o                         
   1   4   7         53.99         48.69         1.35 o                         
   2   4   7         32.81         26.02         1.13 o                         
   3   4   7        118.24        105.52         2.42 o                         
   4   4   7         61.79         59.90         2.26 o                         
   5   4   7        106.17        118.24         4.20 o                         
   6   4   7         22.64         23.95         1.59 o                         
  -7   5   7         47.05         43.72         1.58 o                         
  -6   5   7        274.55        284.75         6.95 o                         
  -5   5   7         50.02         52.11         1.50 o                         
  -4   5   7         19.43         19.90         1.01 o                         
  -3   5   7         41.31         39.92         1.16 o                         
  -2   5   7          0.43          0.83         0.35 o                         
  -1   5   7         29.74         28.15         0.97 o                         
   0   5   7          8.22          9.25         0.66 o                         
   1   5   7          1.78          2.65         0.50 o                         
   2   5   7          3.01          2.33         0.52 o                         
   3   5   7         24.20         26.67         1.55 o                         
   4   5   7         12.33         17.15         1.33 o                         
   5   5   7         16.27         13.57         1.59 o                         
   6   5   7          2.87          2.12         0.68 o                         
  -6   6   7        342.50        360.42         7.99 o                         
  -5   6   7        370.86        383.35         6.00 o                         
  -4   6   7         82.09         86.42         2.35 o                         
  -3   6   7        119.90        133.19         2.60 o                         
  -2   6   7          0.61          0.20         0.48 o                         
  -1   6   7        124.62        120.57         3.17 o                         
   0   6   7          9.74         12.20         0.80 o                         
   1   6   7         23.15         22.51         1.26 o                         
   2   6   7         99.96         90.42         2.26 o                         
   3   6   7         29.55         27.49         1.58 o                         
   4   6   7          0.39          0.65         0.61 o                         
   5   6   7          0.10          0.22         0.38 o                         
  -6   7   7          0.19         -0.17         0.28 o                         
  -5   7   7         20.80         23.25         1.25 o                         
  -4   7   7         43.49         43.34         1.49 o                         
  -3   7   7        322.52        351.54         5.36 o                         
  -2   7   7         61.46         59.29         1.73 o                         
  -1   7   7         64.38         67.07         1.80 o                         
   0   7   7         53.81         52.08         1.61 o                         
   1   7   7          1.32          0.99         0.53 o                         
   2   7   7        202.05        204.81         3.38 o                         
   3   7   7         29.83         30.25         1.36 o                         
   4   7   7         63.67         51.01         2.29 o                         
   5   7   7          8.61          5.06         1.87 o                         
  -5   8   7          7.82          7.67         0.59 o                         
  -4   8   7         40.00         37.89         3.74 o                         
  -3   8   7        453.26        508.30         4.65 o                         
  -2   8   7          1.31          1.31         0.46 o                         
  -1   8   7         37.88         41.26         1.33 o                         
   0   8   7          0.38          0.27         0.36 o                         
   1   8   7         36.25         39.32         1.37 o                         
   2   8   7         22.32         22.50         1.11 o                         
   3   8   7          8.62          9.31         0.89 o                         
   4   8   7        204.45        204.98         4.07 o                         
  -4   9   7         67.88         67.34         1.95 o                         
  -3   9   7        211.01        220.88         4.25 o                         
  -2   9   7         71.85         74.59         1.80 o                         
  -1   9   7         95.90        105.23         1.86 o                         
   0   9   7         12.19         15.46         0.76 o                         
   1   9   7          3.31          2.78         0.45 o                         
   2   9   7         20.91         26.42         1.32 o                         
   3   9   7         66.65         68.26         2.36 o                         
  -2  10   7         13.51         13.17         0.64 o                         
  -1  10   7          0.83          0.67         0.27 o                         
   0  10   7         50.60         52.25         1.41 o                         
   1  10   7         80.79         76.82         4.43 o                         
  -6   0   8        513.42        534.44         7.84 o                         
  -4   0   8        362.44        377.77         5.48 o                         
  -2   0   8          3.26          2.54         0.44 o                         
   0   0   8          5.55          7.49         0.76 o                         
   2   0   8          5.10          4.66         0.86 o                         
   4   0   8          0.41          0.51         0.77 o                         
   6   0   8         57.39         56.40         3.94 o                         
  -7   1   8         29.72         29.36         1.06 o                         
  -6   1   8         90.33         89.73         1.96 o                         
  -5   1   8          0.50          0.24         0.55 o                         
  -4   1   8         38.18         39.58         1.19 o                         
  -3   1   8         40.81         39.70         1.07 o                         
  -2   1   8        114.12        117.12         1.95 o                         
  -1   1   8         36.72         39.68         1.10 o                         
   0   1   8          7.67          7.58         0.54 o                         
   1   1   8       1730.14       1728.43         9.59 o                         
   2   1   8         95.39         95.16         2.24 o                         
   3   1   8        433.05        422.91         5.24 o                         
   4   1   8         34.83         35.13         1.70 o                         
   5   1   8         87.67         87.71         2.43 o                         
   6   1   8          0.30         -0.43         0.43 o                         
  -7   2   8          6.39          3.93         1.12 o                         
  -6   2   8         11.18         12.88         0.80 o                         
  -5   2   8         22.32         21.36         1.10 o                         
  -4   2   8         14.84         16.87         0.89 o                         
  -3   2   8        125.71        121.78         2.90 o                         
  -2   2   8          2.32          1.65         0.40 o                         
  -1   2   8        106.99        105.72         2.15 o                         
   0   2   8          3.90          4.00         0.41 o                         
   1   2   8          0.18         -0.47         0.47 o                         
   2   2   8         20.58         19.10         1.18 o                         
   3   2   8       1155.10       1059.04        42.01 o                         
   4   2   8        119.87        122.44         2.94 o                         
   5   2   8         50.12         41.05         1.97 o                         
   6   2   8          6.48          7.59         1.12 o                         
  -7   3   8          2.20          1.66         0.45 o                         
  -6   3   8          3.98          4.32         0.51 o                         
  -5   3   8         91.82         93.84         2.03 o                         
  -4   3   8         86.49         90.19         2.31 o                         
  -3   3   8         13.49         10.62         0.65 o                         
  -2   3   8         19.51         18.40         0.82 o                         
  -1   3   8          3.58          4.45         0.46 o                         
   0   3   8         62.91         62.77         1.47 o                         
   1   3   8         39.94         33.55         1.27 o                         
   2   3   8         42.63         40.94         1.46 o                         
   3   3   8         73.36         97.44         2.55 o                         
   4   3   8          3.54          1.87         0.48 o                         
   5   3   8          1.80          0.11         0.80 o                         
   6   3   8          6.12          5.92         0.71 o                         
  -7   4   8         36.62         29.34         2.60 o                         
  -6   4   8         29.91         31.13         1.11 o                         
  -5   4   8        160.73        172.72         2.90 o                         
  -4   4   8          1.08          0.67         0.43 o                         
  -3   4   8         23.97         21.47         0.96 o                         
  -2   4   8        152.69        155.08         3.41 o                         
  -1   4   8         18.94         22.54         0.86 o                         
   0   4   8        287.64        259.66         4.79 o                         
   1   4   8          0.36          0.63         0.58 o                         
   2   4   8          3.54          0.71         0.59 o                         
   3   4   8        211.61        199.52         4.00 o                         
   4   4   8        112.92        109.35         2.76 o                         
   5   4   8          3.63          3.28         1.05 o                         
  -6   5   8        115.40        115.88         2.65 o                         
  -5   5   8         13.35         15.73         0.83 o                         
  -4   5   8         22.84         24.39         1.03 o                         
  -3   5   8          1.32          2.28         0.61 o                         
  -2   5   8         32.33         33.29         1.34 o                         
  -1   5   8        187.28        185.77         3.22 o                         
   0   5   8         78.55         58.48         1.62 o                         
   1   5   8         74.41         58.81         2.48 o                         
   2   5   8        165.46        155.08         3.14 o                         
   3   5   8          0.00          2.12         0.58 o                         
   4   5   8          0.37          1.14         0.67 o                         
   5   5   8          6.37          4.71         0.80 o                         
  -6   6   8          6.38          5.57         0.60 o                         
  -5   6   8          1.27          1.50         0.39 o                         
  -4   6   8          0.00          0.09         0.40 o                         
  -3   6   8         23.12         26.93         1.34 o                         
  -2   6   8         22.76         21.82         1.18 o                         
  -1   6   8          7.58          5.37         0.71 o                         
   0   6   8         25.46         18.10         0.96 o                         
   1   6   8         41.51         47.24         1.80 o                         
   2   6   8        122.32        106.43         3.13 o                         
   3   6   8          6.15          5.22         0.97 o                         
   4   6   8          5.48          8.15         0.82 o                         
   5   6   8          4.10          4.96         0.99 o                         
  -5   7   8          2.99          2.57         0.46 o                         
  -4   7   8         25.21         26.65         1.17 o                         
  -3   7   8        112.76        119.54         2.33 o                         
  -2   7   8          8.98          8.00         0.74 o                         
  -1   7   8          0.36          0.86         0.37 o                         
   0   7   8          0.00         -0.22         0.35 o                         
   1   7   8         12.86         11.96         0.88 o                         
   2   7   8         47.86         40.18         1.76 o                         
   3   7   8          0.01          0.24         0.64 o                         
   4   7   8        168.56        181.47         6.35 o                         
  -4   8   8        118.99        125.40         3.08 o                         
  -3   8   8         64.70         69.23         1.47 o                         
  -2   8   8         42.91         51.62         1.39 o                         
  -1   8   8         10.61         11.22         0.67 o                         
   0   8   8         21.32         23.16         1.11 o                         
   1   8   8         35.67         38.55         1.47 o                         
   2   8   8          1.51          1.00         0.84 o                         
   3   8   8          3.61          4.21         0.73 o                         
  -3   9   8         30.36         25.09         1.15 o                         
  -2   9   8         70.34         77.71         1.89 o                         
  -1   9   8          0.16          0.08         0.34 o                         
   0   9   8          5.17          9.17         0.62 o                         
   1   9   8          0.75          0.98         0.31 o                         
   2   9   8         19.27         17.68         1.05 o                         
  -7   0   9          7.02          5.20         0.75 o                         
  -5   0   9         14.73         15.06         1.33 o                         
  -3   0   9         95.67         92.89         3.07 o                         
  -1   0   9       2908.29       2726.86        81.15 o                         
   1   0   9       1835.06       1853.08        21.64 o                         
   3   0   9        366.02        368.96         8.47 o                         
   5   0   9         53.54         53.61         5.33 o                         
  -7   1   9          0.35          0.14         0.65 o                         
  -6   1   9         50.43         51.80         1.42 o                         
  -5   1   9          8.17          8.27         0.77 o                         
  -4   1   9          0.07          0.22         0.41 o                         
  -3   1   9        149.20        150.78         2.66 o                         
  -2   1   9         15.09         13.96         0.79 o                         
  -1   1   9        243.71        232.30         4.04 o                         
   0   1   9        130.41        120.70         2.57 o                         
   1   1   9        896.16        900.57         7.18 o                         
   2   1   9          8.27          5.35         1.03 o                         
   3   1   9         22.25         19.56         1.35 o                         
   4   1   9          1.64          1.24         0.49 o                         
   5   1   9         15.84         17.11         1.54 o                         
  -7   2   9          2.29          2.30         0.54 o                         
  -6   2   9          6.95          7.88         0.70 o                         
  -5   2   9         10.32         11.39         0.80 o                         
  -4   2   9         69.76         76.18         2.11 o                         
  -3   2   9         14.77         15.04         0.90 o                         
  -2   2   9        167.21        163.49         3.86 o                         
  -1   2   9         23.94         23.03         0.99 o                         
   0   2   9         30.68         29.96         1.14 o                         
   1   2   9        393.89        416.98         4.64 o                         
   2   2   9         31.15         33.92         1.71 o                         
   3   2   9          4.66          7.56         0.90 o                         
   4   2   9          3.53          2.89         0.59 o                         
   5   2   9          2.19          1.69         0.46 o                         
  -7   3   9          8.97          6.05         1.00 o                         
  -6   3   9         18.74         18.85         0.79 o                         
  -5   3   9          8.54          8.37         0.68 o                         
  -4   3   9         15.34         15.78         1.06 o                         
  -3   3   9          0.36         -0.48         0.48 o                         
  -2   3   9         14.33         11.02         0.74 o                         
  -1   3   9         95.63         92.93         1.89 o                         
   0   3   9         96.01         91.87         2.87 o                         
   1   3   9        170.63        156.26         3.39 o                         
   2   3   9        149.70        143.25         3.16 o                         
   3   3   9        138.76        124.75         2.85 o                         
   4   3   9         15.64         12.96         0.95 o                         
   5   3   9          4.08          3.75         0.91 o                         
  -6   4   9          4.52          3.26         0.43 o                         
  -5   4   9         19.82         20.81         0.92 o                         
  -4   4   9          4.85          4.89         0.54 o                         
  -3   4   9         57.93         59.33         1.60 o                         
  -2   4   9         27.78         23.50         1.18 o                         
  -1   4   9         25.74         21.70         1.14 o                         
   0   4   9          4.83          1.84         0.68 o                         
   1   4   9         64.46         49.14         1.72 o                         
   2   4   9        152.99        155.51         3.25 o                         
   3   4   9          6.84          7.22         0.99 o                         
   4   4   9          7.31          9.22         0.82 o                         
   5   4   9          5.33          5.07         0.86 o                         
  -6   5   9          0.11         -0.26         0.32 o                         
  -5   5   9         24.34         26.16         1.15 o                         
  -4   5   9         41.81         42.26         1.35 o                         
  -3   5   9          0.10         -0.14         0.36 o                         
  -2   5   9        229.77        220.40         3.84 o                         
  -1   5   9          2.75          1.90         0.46 o                         
   0   5   9          0.11          1.17         0.61 o                         
   1   5   9         26.26         22.42         1.31 o                         
   2   5   9         62.52         57.94         1.95 o                         
   3   5   9          8.43          8.71         0.87 o                         
   4   5   9         40.29         45.20         2.18 o                         
  -5   6   9          0.81          0.29         0.42 o                         
  -4   6   9         23.69         22.31         1.12 o                         
  -3   6   9         25.75         27.57         1.29 o                         
  -2   6   9         26.89         25.09         1.25 o                         
  -1   6   9         34.45         34.50         1.29 o                         
   0   6   9        349.27        325.91         4.17 o                         
   1   6   9          2.18          0.53         0.50 o                         
   2   6   9          0.12          0.78         0.64 o                         
   3   6   9         16.56         18.17         1.11 o                         
   4   6   9          2.07          3.58         0.72 o                         
  -5   7   9          0.46          0.11         0.52 o                         
  -4   7   9         15.73         17.28         0.79 o                         
  -3   7   9          1.04         -0.20         0.29 o                         
  -2   7   9         17.59         16.48         0.97 o                         
  -1   7   9         16.90         18.48         0.97 o                         
   0   7   9         74.76         69.45         1.96 o                         
   1   7   9         13.71         16.43         1.01 o                         
   2   7   9          2.06          0.16         0.59 o                         
   3   7   9          0.06          0.67         0.47 o                         
  -4   8   9         45.73         29.69        10.99 o                         
  -3   8   9          6.18          6.06         0.47 o                         
  -2   8   9          5.84          7.54         0.54 o                         
  -1   8   9         37.01         35.11         1.07 o                         
   0   8   9         15.99         16.99         0.90 o                         
   1   8   9          6.74          5.70         0.50 o                         
   2   8   9        172.12        185.27         5.25 o                         
  -2   9   9        182.71        173.42        11.27 o                         
  -1   9   9         13.26         12.03         0.89 o                         
   0   9   9          4.58          3.19         0.46 o                         
  -6   0  10          0.70          1.42         0.57 o                         
  -4   0  10          8.72         10.08         1.24 o                         
  -2   0  10        282.81        293.79         5.73 o                         
   0   0  10          1.76          2.57         1.34 o                         
   2   0  10         43.71         47.14         3.15 o                         
   4   0  10          1.04          0.94         0.56 o                         
  -6   1  10          2.30          1.71         0.37 o                         
  -5   1  10          3.36          3.05         0.51 o                         
  -4   1  10         40.96         39.45         1.45 o                         
  -3   1  10        361.94        397.27         4.26 o                         
  -2   1  10          1.96          2.37         0.56 o                         
  -1   1  10       1557.99       1625.90        20.61 o                         
   0   1  10        139.46        142.72         2.91 o                         
   1   1  10         21.57         24.72         1.40 o                         
   2   1  10         34.76         34.62         1.94 o                         
   3   1  10         18.64         17.22         1.20 o                         
   4   1  10         11.53         14.67         0.85 o                         
   5   1  10          4.06          3.93         1.03 o                         
  -6   2  10          0.58          0.21         0.30 o                         
  -5   2  10         17.12         18.44         0.95 o                         
  -4   2  10         67.63         71.94         1.86 o                         
  -3   2  10        517.47        564.85         5.69 o                         
  -2   2  10          2.56          2.11         0.46 o                         
  -1   2  10         49.65         52.04         1.63 o                         
   0   2  10         49.52         45.34         1.66 o                         
   1   2  10        124.41        124.16         2.98 o                         
   2   2  10         69.32         71.01         2.19 o                         
   3   2  10         37.51         40.33         1.68 o                         
   4   2  10         91.09         94.35         1.98 o                         
  -6   3  10         46.26         40.19         1.61 o                         
  -5   3  10          1.71          1.00         0.31 o                         
  -4   3  10         99.55        102.23         2.03 o                         
  -3   3  10         20.76         22.50         1.03 o                         
  -2   3  10          7.59          7.64         0.69 o                         
  -1   3  10          0.48         -0.02         0.47 o                         
   0   3  10         14.87         15.30         0.94 o                         
   1   3  10         14.80         11.64         0.95 o                         
   2   3  10          0.23          0.66         0.64 o                         
   3   3  10         47.49         46.30         1.70 o                         
   4   3  10          9.29         10.43         0.81 o                         
  -6   4  10          3.02          2.18         0.54 o                         
  -5   4  10         19.74         17.61         0.75 o                         
  -4   4  10         25.10         20.81         0.89 o                         
  -3   4  10         73.99         74.55         1.71 o                         
  -2   4  10        110.50        100.99         2.05 o                         
  -1   4  10         22.80         21.83         1.06 o                         
   0   4  10         80.09         70.13         1.94 o                         
   1   4  10         42.94         33.91         1.37 o                         
   2   4  10          8.74         10.59         0.80 o                         
   3   4  10         40.26         41.67         2.34 o                         
   4   4  10          8.89          7.49         1.26 o                         
  -5   5  10          5.38          4.91         0.49 o                         
  -4   5  10          6.30          4.96         0.62 o                         
  -3   5  10         40.03         42.44         1.55 o                         
  -2   5  10        126.17        116.72         2.61 o                         
  -1   5  10        114.45         99.61         2.05 o                         
   0   5  10        115.54        108.41         2.52 o                         
   1   5  10         47.11         45.44         1.61 o                         
   2   5  10         12.91         12.32         0.77 o                         
   3   5  10          5.63          6.51         0.79 o                         
  -4   6  10          1.38          1.39         0.37 o                         
  -3   6  10          0.38          0.88         0.48 o                         
  -2   6  10          0.01          0.36         0.43 o                         
  -1   6  10         55.17         55.60         1.71 o                         
   0   6  10          0.00          0.06         0.40 o                         
   1   6  10         47.55         45.35         2.55 o                         
   2   6  10          2.09          0.96         0.42 o                         
   3   6  10          0.48         -0.06         0.32 o                         
  -4   7  10         30.12         28.48         1.39 o                         
  -3   7  10         30.26         29.05         1.05 o                         
  -2   7  10          8.31          5.68         0.53 o                         
  -1   7  10          5.67          6.99         0.60 o                         
   0   7  10          5.11          3.44         0.65 o                         
   1   7  10          5.17          4.74         0.47 o                         
   2   7  10         10.75         10.56         0.80 o                         
  -2   8  10          6.94          6.54         0.59 o                         
  -1   8  10          5.77          5.70         0.48 o                         
   0   8  10         77.32         86.07         1.88 o                         
  -5   0  11          0.72          0.98         0.96 o                         
  -3   0  11       1815.04       1998.09        23.58 o                         
  -1   0  11         77.56         78.47         4.07 o                         
   1   0  11         14.70         16.08         1.36 o                         
   3   0  11         39.22         38.27         2.21 o                         
  -6   1  11         39.74         30.22         2.00 o                         
  -5   1  11        244.84        265.68         2.95 o                         
  -4   1  11         23.71         22.98         1.09 o                         
  -3   1  11        204.04        221.32         2.64 o                         
  -2   1  11         36.02         37.61         1.24 o                         
  -1   1  11        146.10        149.14         2.67 o                         
   0   1  11          0.10          0.16         0.58 o                         
   1   1  11         13.36         13.72         1.11 o                         
   2   1  11         20.06         20.91         1.33 o                         
   3   1  11          0.74          1.09         0.41 o                         
   4   1  11         42.89         46.92         1.89 o                         
  -5   2  11        205.07        217.17         2.42 o                         
  -4   2  11         33.06         35.57         1.15 o                         
  -3   2  11        139.15        151.18         2.24 o                         
  -2   2  11          9.78          9.32         0.79 o                         
  -1   2  11         44.92         48.99         1.47 o                         
   0   2  11          0.19         -0.18         0.42 o                         
   1   2  11          1.04          1.17         0.50 o                         
   2   2  11          1.13          1.20         0.56 o                         
   3   2  11          0.62          0.36         0.42 o                         
   4   2  11          8.45          9.79         1.54 o                         
  -5   3  11        272.99        270.60         6.50 o                         
  -4   3  11         11.79         10.55         0.64 o                         
  -3   3  11          3.96          4.38         0.49 o                         
  -2   3  11          0.48          0.49         0.46 o                         
  -1   3  11         11.34          9.85         0.69 o                         
   0   3  11          0.23          1.00         0.45 o                         
   1   3  11         77.64         87.03         2.07 o                         
   2   3  11         41.55         42.25         1.85 o                         
   3   3  11          3.53          3.99         0.58 o                         
  -5   4  11          1.71          0.96         0.42 o                         
  -4   4  11         46.94         43.67         1.45 o                         
  -3   4  11         19.94         18.15         0.88 o                         
  -2   4  11          2.82          2.33         0.48 o                         
  -1   4  11         84.00         80.50         2.04 o                         
   0   4  11          4.48          5.21         0.63 o                         
   1   4  11          6.10          5.99         0.76 o                         
   2   4  11          5.10          4.60         0.58 o                         
   3   4  11         28.17         29.74         1.33 o                         
  -4   5  11         99.19         93.64         1.93 o                         
  -3   5  11         50.35         52.34         1.43 o                         
  -2   5  11         18.19         21.41         0.95 o                         
  -1   5  11          1.50          1.54         0.46 o                         
   0   5  11          5.88          3.87         0.73 o                         
   1   5  11         21.16         24.07         1.20 o                         
   2   5  11         14.13         17.70         1.00 o                         
  -3   6  11         18.64         15.70         0.85 o                         
  -2   6  11        147.17        129.95         5.37 o                         
  -1   6  11          0.70          1.40         0.40 o                         
   0   6  11         22.23         25.60         1.29 o                         
   1   6  11          0.69         -0.06         0.35 o                         
  -2   7  11         28.01         26.88         3.65 o                         
  -1   7  11         12.37         13.10         0.95 o                         
   0   7  11          5.85          2.61         0.62 o                         
  -4   0  12        138.99        129.23         7.01 o                         
  -2   0  12          0.57          1.35         0.74 o                         
   0   0  12        134.21        149.64         4.58 o                         
   2   0  12         63.27         72.22         2.59 o                         
  -5   1  12        344.89        267.87         3.76 o                         
  -4   1  12          2.78          2.93         0.40 o                         
  -3   1  12         22.41         21.36         0.83 o                         
  -2   1  12         60.89         57.55         2.59 o                         
  -1   1  12         38.02         39.19         1.35 o                         
   0   1  12          0.00          0.22         0.44 o                         
   1   1  12         41.61         41.81         1.50 o                         
   2   1  12         56.16         62.95         1.81 o                         
   3   1  12         50.62         50.06         1.84 o                         
  -4   2  12          5.30          5.52         0.46 o                         
  -3   2  12         18.78         19.36         0.88 o                         
  -2   2  12         11.13         10.28         0.68 o                         
  -1   2  12         72.15         73.36         2.08 o                         
   0   2  12          3.38          4.15         0.57 o                         
   1   2  12         48.27         47.64         1.36 o                         
   2   2  12         27.67         33.13         1.14 o                         
  -4   3  12          7.90          6.71         0.51 o                         
  -3   3  12         70.27         67.34         1.82 o                         
  -2   3  12         21.32         22.57         1.02 o                         
  -1   3  12          8.93          6.75         0.50 o                         
   0   3  12          3.63          2.97         0.61 o                         
   1   3  12         82.80        100.74         2.26 o                         
   2   3  12          3.33          3.95         0.48 o                         
  -3   4  12          0.38          0.17         0.33 o                         
  -2   4  12         16.09         16.20         0.86 o                         
  -1   4  12          7.79          7.09         0.64 o                         
   0   4  12         57.78         54.75         3.59 o                         
   1   4  12          4.59          3.08         0.51 o                         
  -2   5  12          0.09          0.13         0.37 o                         
  -1   5  12         14.25         11.91         0.93 o                         
   0   5  12         14.01         14.95         1.00 o                         
   1   5  12         39.70         34.04         2.39 o                         
  -3   0  13         28.17         27.97         2.50 o                         
  -1   0  13         31.46         34.39         2.19 o                         
   1   0  13         33.56         31.02         1.16 o                         
  -3   1  13         11.94         10.47         1.10 o                         
  -2   1  13         13.76         13.51         0.89 o                         
  -1   1  13         29.56         31.84         1.33 o                         
   0   1  13         40.72         40.31         1.10 o                         
   1   1  13         46.54         48.87         1.27 o                         
  -2   2  13          5.92          5.05         0.52 o                         
  -1   2  13         11.00         12.94         0.80 o                         
   0   2  13         20.98         21.94         1.27 o                         
  -2   3  13          3.57          0.39         0.79 o                         
  -1   3  13         18.00         15.75         1.31 o                         
   0   3  13          0.74          0.30         0.67 o                         
                                                                                
